# Supplementary material for: Predicting anticancer synergistic drug combinations based on multi-task learning
Source: BMC Bioinformatics. 2023 Nov 27;24:448. doi: 10.1186/s12859-023-05524-5 (PMC10680313; doi:10.1186/s12859-023-05524-5)
Supplement: Supplementary file 1 — Additional file 1. Detail information of 3118 drugs. [file 12859_2023_5524_MOESM1_ESM.xlsx]

## Sheet: Additional file 1
Additional file 1: The following is the information on 3118 drugs that are used to train a drug encoder, including the index, name, synonyms, target name, target type, and whether in the O'Neil dataset.
id	name	synonyms	smiles	target_name	target_type	in_oneil
0	5-FU	5-Fluorouracil; fluorouracil; 51-21-8; 5-FU; Fluoroplex; Efudex; Adrucil; Carac; Fluracil; 5-fluoropyrimidine-2,4(1H,3H)-dione; Fluoroblastin; Kecimeton; Carzonal; Timazin; Arumel; Efudix; Fluril; 5-Fluoracil; Fluracilum; Queroplex; Ulup; Phthoruracil; Fluro Uracil; 5-fluoro-1H-pyrimidine-2,4-dione; 5-Fluoro-2,4(1H,3H)-pyrimidinedione; Fluorouracilum; Ftoruracil; Efurix; Fluri; 5 Fluorouracil; 5-…	C1=C(C(=O)NC(=O)N1)F	Prelamin-A/C; Survival motor neuron protein; Thyroid stimulating hormone receptor; Nonstructural protein 1; Thrombopoietin; Thymidylate synthase; DNA; RNA	single protein; nucleic acid	Yes
1	ABT-888	Veliparib; 912444-00-9; ABT-888; ABT 888; ABT-888 (Veliparib); (R)-2-(2-methylpyrrolidin-2-yl)-1H-benzo[d]imidazole-4-carboxamide; ABT888; UNII-01O4K0631N; 2-[(2R)-2-methyl-2-pyrrolidinyl]-1H-benzimidazole-7-carboxamide; 2-[(2R)-2-Methylpyrrolidin-2-yl]-1H-benzimidazole-4-carboxamide; CHEBI:62880; 2-[(R)-2-methylpyrrolidin-2-yl]-1H-benzimidazole-4-carboxamide; 01O4K0631N; 2-[(2R)-2-Methylpyrrolid…	CC1(CCCN1)C2=NC3=C(C=CC=C3N2)C(=O)N	Poly [ADP-ribose] polymerase-1; Poly [ADP-ribose] polymerase 2; PARP 1, 2 and 3	single protein; protein family	Yes
2	AZD1775	MK-1775; 955365-80-7; Adavosertib; MK1775; MK 1775; AZD1775; AZD 1775; AZD-1775; UNII-K2T6HJX3I3; 2-allyl-1-(6-(2-hydroxypropan-2-yl)pyridin-2-yl)-6-(4-(4-methylpiperazin-1-yl)phenylamino)-1H-pyrazolo[3,4-d]pyrimidin-3(2H)-one; 1-[6-(2-hydroxypropan-2-yl)pyridin-2-yl]-6-[4-(4-methylpiperazin-1-yl)anilino]-2-prop-2-enylpyrazolo[3,4-d]pyrimidin-3-one; K2T6HJX3I3; 1-[6-(2-Hydroxypropan-2-Yl)pyridin-…	CC(C)(C1=NC(=CC=C1)N2C3=NC(=NC=C3C(=O)N2CC=C)NC4=CC=C(C=C4)N5CCN(CC5)C)O	Serine/threonine-protein kinase TBK1; Protein kinase C theta; Tyrosine-protein kinase SYK; Tyrosine-protein kinase LCK; Serine/threonine-protein kinase TAO1; Tyrosine kinase non-receptor protein 2; Cyclin-dependent kinase 5; Tyrosine-protein kinase ABL; Protein kinase C nu; Leucine-rich repeat serine/threonine-protein kinase 2; Dual specificity protein kinase CLK4; Mitogen-activated protein kinas…	single protein	Yes
3	BEZ-235	915019-65-7; dactolisib; NVP-BEZ235; BEZ235; NVP-BEZ 235; 2-methyl-2-(4-(3-methyl-2-oxo-8-(quinolin-3-yl)-2,3-dihydro-1H-imidazo[4,5-c]quinolin-1-yl)phenyl)propanenitrile; BEZ-235; NVPBEZ235; BEZ 235; NVP BEZ235; BEZ235 (NVP-BEZ235); NVP-BEZ-235; UNII-RUJ6Z9Y0DT; BEZ235 (NVP-BEZ235, Dactolisib); RUJ6Z9Y0DT; CHEBI:71952; 2-Methyl-2-[4-(3-methyl-2-oxo-8-quinolin-3-yl-2,3-dihydro-imidazo[4,5-c]quino…	CC(C)(C#N)C1=CC=C(C=C1)N2C3=C4C=C(C=CC4=NC=C3N(C2=O)C)C5=CC6=CC=CC=C6N=C5	ALK tyrosine kinase receptor; Macrophage colony stimulating factor receptor; Leukocyte tyrosine kinase receptor; Mitogen-activated protein kinase kinase kinase kinase 2; Hepatocyte growth factor receptor; LIM domain kinase 1; Serine/threonine-protein kinase Chk1; Leucine-rich repeat serine/threonine-protein kinase 2; Cyclin-dependent kinase 7; Dual specificity protein kinase CLK4; Mitogen-activat…	single protein; protein complex; protein complex group	Yes
4	BORTEZOMIB	Bortezomib; 179324-69-7; Velcade; PS-341; LDP-341; Bortezomib (PS-341); Ps 341; UNII-69G8BD63PP; Bortezomib (Velcade); N-[(1R)-1-(DIHYDROXYBORYL)-3-METHYLBUTYL]-N-(PYRAZIN-2-YLCARBONYL)-L-PHENYLALANINAMIDE; MLN-341; ((R)-3-Methyl-1-((S)-3-phenyl-2-(pyrazine-2-carboxamido)propanamido)butyl)boronic acid; [(1R)-3-Methyl-1-[[(2S)-1-oxo-3-phenyl-2-[(pyrazinylcarbonyl)amino]propyl]amino]butyl]boronic a…	B(C(CC(C)C)NC(=O)C(CC1=CC=CC=C1)NC(=O)C2=NC=CN=C2)(O)O	Cathepsin G; Beta-chymotrypsin; Proteasome subunit beta type-8; Proteasome component C5; Proteasome Macropain subunit; Proteasome Macropain subunit MB1; Nuclear factor NF-kappa-B complex; 26S proteasome	single protein; protein complex group; protein complex	Yes
5	CARBOPLATIN	Carboplatinum; Paraplatin; Cbdca; NSC 241240; NSC-241240; cis-Diammine(1,1-cyclobutanedicarboxylato)platinum; JM-8; MFCD00070464; SR-01000076253; Carbopaltin; diammine[cyclobutane-1,1-dicarboxylato(2-)-k2O1,O1]platinum; Ercar; cis-Diammine(1,1-cyclobutanedicarboxylato) platinum; Paraplatin (TN); Carboplatin ,(S); SPECTRUM1502106; Carboplatin (JP17/USP/INN); HMS502M14; HMS1921J16; HMS2092B22; BCP2…	C1CC(C1)(C(=O)O)C(=O)O.N.N.[Pt]			Yes
6	CYCLOPHOSPHAMIDE	cyclophosphamide; 50-18-0; Cyclophosphamid; Cytoxan; Cyclophosphane; Neosar; Cytophosphan; Procytox; Clafen; Endoxan; Cyclophosphan; Cyclostin; Sendoxan; Cyclophosphamidum; Cytophosphane; Claphene; Endoxana; Endoxanal; Genoxal; Endoxan-Asta; Endoxan R; Zyklophosphamid; Mitoxan; (RS)-Cyclophosphamide; (+-)-Cyclophosphamide; Cyclophosphoramide; Cyklofosfamid; Endoxane; Enduxan; Semdoxan; Senduxan; …	C1CNP(=O)(OC1)N(CCCl)CCCl			Yes
7	DASATINIB	Dasatinib; 302962-49-8; Sprycel; BMS-354825; BMS 354825; BMS354825; Dasatinib anhydrous; Dasatinib (anhydrous); Dasatinib (BMS-354825); N-(2-CHLORO-6-METHYLPHENYL)-2-({6-[4-(2-HYDROXYETHYL)PIPERAZIN-1-YL]-2-METHYLPYRIMIDIN-4-YL}AMINO)-1,3-THIAZOLE-5-CARBOXAMIDE; N-(2-chloro-6-methylphenyl)-2-(6-(4-(2-hydroxyethyl)piperazin-1-yl)-2-methylpyrimidin-4-ylamino)thiazole-5-carboxamide; anh. dasatinib; …	CC1=C(C(=CC=C1)Cl)NC(=O)C2=CN=C(S2)NC3=NC(=NC(=C3)N4CCN(CC4)CCO)C	Tyrosine-protein kinase LCK; Tyrosine-protein kinase SRC; Epidermal growth factor receptor erbB1; Receptor protein-tyrosine kinase erbB-2; Tyrosine-protein kinase FYN; Tyrosine-protein kinase YES; MAP kinase p38; Stem cell growth factor receptor; Platelet-derived growth factor receptor beta; Fibroblast growth factor receptor 1; Tyrosine-protein kinase ABL; Tyrosine-protein kinase BTK; Tyrosine-pr…	single protein; protein family; chimeric protein	Yes
8	DEXAMETHASONE	dexamethasone; 50-02-2; Decadron; Maxidex; Dexamethazone; Dexasone; Hexadrol; Oradexon; Prednisolone F; Cortisumman; Decaspray; Desametasone; Hexadecadrol; Millicorten; Auxiron; Calonat; Dexacort; Dexason; Azium; Fluormethylprednisolone; Aeroseb-Dex; Deltafluorene; Desamethasone; Mediamethasone; Superprednol; Visumetazone; Aphtasolon; Decaderm; Decasone; Dectancyl; Dekacort; Dergramin; Desadrene;…	CC1CC2C3CCC4=CC(=O)C=CC4(C3(C(CC2(C1(C(=O)CO)O)C)O)F)C	Glucocorticoid receptor; Mineralocorticoid receptor; Thyroid stimulating hormone receptor; Progesterone receptor	single protein	Yes
9	DINACICLIB	Dinaciclib; 779353-01-4; SCH727965; Dinaciclib (SCH727965); SCH-727965; MK-7965; (2S)-1-[3-Ethyl-7-[[(1-oxido-3-pyridinyl)methyl]amino]pyrazolo[1,5-a]pyrimidin-5-yl]-2-piperidineethanol; (S)-3-(((3-ethyl-5-(2-(2-hydroxyethyl)piperidin-1-yl)pyrazolo[1,5-a]pyrimidin-7-yl)amino)methyl)pyridine 1-oxide; C21H28N6O2; 2-[(2S)-1-[3-ethyl-7-[(1-oxidopyridin-1-ium-3-yl)methylamino]pyrazolo[1,5-a]pyrimidin-…	CCC1=C2N=C(C=C(N2N=C1)NCC3=C[N+](=CC=C3)[O-])N4CCCCC4CCO	Cyclin-dependent kinase 1/cyclin B1; Cyclin-dependent kinase 4/cyclin D1; Cyclin-dependent kinase 5/CDK5 activator 1; CDK7/Cyclin H/MNAT1; CDK9/cyclin T1; Cyclin-dependent kinase 9; Cyclin-dependent kinase 4; Cyclin-dependent kinase 1; Cyclin-dependent kinase 5; Cyclin-dependent kinase 2/cyclin E1; Cyclin-dependent kinase 2; CDK2/Cyclin A; Heat shock factor protein 1	protein complex; single protein	Yes
10	DOXORUBICIN	doxorubicin; Adriamycin; 23214-92-8; Doxil; Adriablastin; Doxorubicine; Adriblastina; Doxorubicinum; 14-Hydroxydaunomycin; 14-Hydroxydaunorubicine; Adriamycin semiquinone; Doxorubicine [INN-French]; Doxorubicinum [INN-Latin]; Doxorubicina [INN-Spanish]; FI 106; Doxorubicin [USAN:INN:BAN]; Hydroxydaunorubicin; CCRIS 739; HSDB 3070; NDC 38242-874; NCI-C01514; UNII-80168379AG; EINECS 245-495-6; CHEM…	CC1C(C(CC(O1)OC2CC(CC3=C(C4=C(C(=C23)O)C(=O)C5=C(C4=O)C=CC=C5OC)O)(C(=O)CO)O)N)O	Human immunodeficiency virus type 1 integrase; Anti-estrogen binding site (AEBS); DNA topoisomerase II alpha; Hypoxia inducible factors; HIF-1-alpha, HIF-2-alpha; Serine/threonine-protein kinase Aurora-A	single protein; protein complex; protein family	Yes
11	ERLOTINIB	Erlotinib; 183321-74-6; N-(3-Ethynylphenyl)-6,7-bis(2-methoxyethoxy)quinazolin-4-amine; OSI-774; 4-[(3-Ethynylphenyl)amino]-6,7-bis(2-methoxyethoxy)quinazoline; 4-Quinazolinamine, N-(3-ethynylphenyl)-6,7-bis(2-methoxyethoxy)-; UNII-J4T82NDH7E; Erlotinib free base; NSC 718781; CHEMBL553; N-(3-Ethynylphenyl)-6,7-bis(2-methoxyethoxy)-4-quinazolinamine; J4T82NDH7E; [6,7-BIS(2-METHOXY-ETHOXY)QUINAZOLI…	COCCOC1=C(C=C2C(=C1)C(=NC=N2)NC3=CC=CC(=C3)C#C)OCCOC	Epidermal growth factor receptor erbB1; Receptor protein-tyrosine kinase erbB-2; Tyrosine-protein kinase ABL2; Tyrosine-protein kinase ABL; Tyrosine-protein kinase LCK; Serine/threonine-protein kinase 2; Serine/threonine-protein kinase 10; Serine/threonine-protein kinase RIPK2; Ephrin type-A receptor 6; Serine/threonine-protein kinase GAK; ULK3 kinase; Tyrosine-protein kinase SRC; Tyrosine-protei…	single protein; protein family	Yes
12	ETOPOSIDE	etoposide; 33419-42-0; VePesid; Toposar; trans-Etoposide; Lastet; (-)-Etoposide; Zuyeyidal; Etoposido; Etoposidum; Etoposidum [INN-Latin]; VP-16; Etoposide (VP16); VP 16-213; Etoposido [INN-Spanish]; Vepesid J; VP 16 (pharmaceutical); Etopophos (phosphate salt); VP 16; VP-16-213; 4-Demethylepipodophyllotoxin beta-D-ethylideneglucoside; VP 16213; UNII-6PLQ3CP4P3; NK 171; NSC 141540; NSC-141540; CC…	CC1OCC2C(O1)C(C(C(O2)OC3C4COC(=O)C4C(C5=CC6=C(C=C35)OCO6)C7=CC(=C(C(=C7)OC)O)OC)O)O	DNA topoisomerase II; Latent membrane protein 1; Nuclear receptor coactivator 3; DNA topoisomerase II beta	protein family; single protein	Yes
13	GEMCITABINE	gemcitabine; 95058-81-4; 2'-Deoxy-2',2'-difluorocytidine; 2',2'-Difluorodeoxycytidine; Cytidine, 2'-deoxy-2',2'-difluoro-; Gamcitabine; DFdCyd; dFdC; UNII-B76N6SBZ8R; Gemcitabine free base; LY188011; Gemcitabinum [INN-Latin]; Gemcitabina [INN-Spanish]; DDFC; 103882-84-4; B76N6SBZ8R; 2',2'-difluoro-2'-deoxycytidine; 4-Amino-1-[(2R,4R,5R)-3,3-difluoro-4-hydroxy-5-(hydroxymethyl)oxolan-2-yl]pyrimidi…	C1=CN(C(=O)N=C1N)C2C(C(C(O2)CO)O)(F)F			Yes
14	LAPATINIB	Lapatinib; 231277-92-2; Tykerb; GW572016; Lapatinib base; GW 572016; Lapatinib [INN]; Tyverb; 388082-78-8; Lapatinib tosilate hydrate; Lapatinib (INN); Lapatinib free base; GSK 572016; UNII-0VUA21238F; FMM; N-{3-CHLORO-4-[(3-FLUOROBENZYL)OXY]PHENYL}-6-[5-({[2-(METHYLSULFONYL)ETHYL]AMINO}METHYL)-2-FURYL]-4-QUINAZOLINAMINE; CHEMBL554; GW-572016; CHEBI:49603; 0VUA21238F; MFCD09264194; NSC745750; N-[…	CS(=O)(=O)CCNCC1=CC=C(O1)C2=CC3=C(C=C2)N=CN=C3NC4=CC(=C(C=C4)OCC5=CC(=CC=C5)F)Cl	Epidermal growth factor receptor erbB1; Receptor protein-tyrosine kinase erbB-2; Tubulin alpha-1 chain; Receptor protein-tyrosine kinase erbB-4; Phosphatidylinositol-4-phosphate 3-kinase C2 domain-containing beta polypeptide; PI4-kinase beta subunit; HERG	single protein	Yes
15	MK-2206	MK-2206; 1032349-93-1; UNII-51HZG6MP1K; 51HZG6MP1K; 8-[4-(1-aminocyclobutyl)phenyl]-9-phenyl-2H-[1,2,4]triazolo[3,4-f][1,6]naphthyridin-3-one; CHEMBL1079175; CHEBI:67271; NCGC00186465-01; DSSTox_CID_28874; DSSTox_RID_83143; DSSTox_GSID_48948; 8-[4-(1-aminocyclobutyl)phenyl]-9-phenyl[1,2,4]triazolo[3,4-f][1,6]naphthyridin-3(2H)-one; 1,2,4-Triazolo[3,4-f][1,6]naphthyridin-3(2H)-one, 8-[4-(1-aminocy…	C1CC(C1)(C2=CC=C(C=C2)C3=C(C=C4C(=N3)C=CN5C4=NNC5=O)C6=CC=CC=C6)N	Serine/threonine-protein kinase AKT; Serine/threonine-protein kinase AKT2; Serine/threonine-protein kinase AKT3	single protein; protein family	Yes
16	MK-4541	MK-4541; SCHEMBL14184849; 2,2,2-trifluoroethyl N-[(1S,3aS,3bS,5aR,9aR,9bS,11aS)-6,9a,11a-trimethyl-7-oxo-2,3,3a,3b,4,5,5a,9b,10,11-decahydro-1H-indeno[5,4-f]quinolin-1-yl]carbamate; 796885-38-6	CC12CCC3C(C1CCC2NC(=O)OCC(F)(F)F)CCC4C3(C=CC(=O)N4C)C			Yes
17	MK-4827	Niraparib; 1038915-60-4; MK-4827; (S)-2-(4-(piperidin-3-yl)phenyl)-2H-indazole-7-carboxamide; ZEJULA; UNII-HMC2H89N35; MK4827; MK 4827; HMC2H89N35; CHEMBL1094636; 2-{4-[(3s)-piperidin-3-yl]phenyl}-2h-indazole-7-carboxamide; 2-[4-[(3S)-piperidin-3-yl]phenyl]indazole-7-carboxamide; 2-[4-(3S)-3-Piperidinylphenyl]-2H-indazole-7-carboxamide; Niraparib [USAN:INN]; MK 4827 (Base); Niraparib free base; N…	C1CC(CNC1)C2=CC=C(C=C2)N3C=C4C=CC=C(C4=N3)C(=O)N	Tankyrase-1; Poly [ADP-ribose] polymerase 4; Poly [ADP-ribose] polymerase 2; PARP 1, 2 and 3; Poly [ADP-ribose] polymerase-1; Poly [ADP-ribose] polymerase 3; Poly [ADP-ribose] polymerase 12	single protein; protein family	Yes
18	MK-5108	MK-5108; 1010085-13-8; VX-689; MK 5108; MK-5108 (VX-689); MK5108; UNII-H8J407531S; VX689; VX 689; CHEMBL3600873; H8J407531S; 4-(3-Chloranyl-2-Fluoranyl-Phenoxy)-1-[[6-(1,3-Thiazol-2-Ylamino)pyridin-2-Yl]methyl]cyclohexane-1-Carboxylic Acid; (1r,4r)-4-(3-chloro-2-fluorophenoxy)-1-((6-(thiazol-2-ylamino)pyridin-2-yl)methyl)cyclohexane-1-carboxylic acid; 4-(3-chloro-2-fluorophenoxy)-1-[[6-(1,3-thiaz…	C1CC(CCC1OC2=C(C(=CC=C2)Cl)F)(CC3=NC(=CC=C3)NC4=NC=CS4)C(=O)O	Serine/threonine-protein kinase Aurora-A	single protein	Yes
19	MK-8669	Deforolimus; Ridaforolimus; MK-8669; AP23573; Taltorvic; 572924-54-0; AP-23573; UNII-48Z35KB15K; 48Z35KB15K; AP 23573; Ridaforolimus (Deforolimus, MK-8669); CHEBI:79700; MK 8669; Deforolimus (MK-8669); Ridaforolimus [USAN:INN]; GTPL7884; SCHEMBL7719298; CHEMBL2103839; C53H84NO14P; Rapamycin, 42-(dimethylphosphinate); s1022; ZINC169677038; CCG-270602; CS-0122; DB06233; NCGC00346481-02; HY-50908; R…	CC1CCC2CC(C(=CC=CC=CC(CC(C(=O)C(C(C(=CC(C(=O)CC(OC(=O)C3CCCCN3C(=O)C(=O)C1(O2)O)C(C)CC4CCC(C(C4)OC)OP(=O)(C)C)C)C)O)OC)C)C)C)OC	Serine/threonine-protein kinase mTOR	single protein	Yes
20	MK-8776	891494-63-6; SCH900776; SCH 900776; SCH-900776; MK-8776 (SCH 900776); UNII-K2ZSF0992C; (R)-6-bromo-3-(1-methyl-1H-pyrazol-4-yl)-5-(piperidin-3-yl)pyrazolo[1,5-a]pyrimidin-7-amine; K2ZSF0992C; CHEMBL2386889; MK-8776 (SCH-900776); SCH900776 S-isomer; C15H18BrN7; 6-bromo-3-(1-methyl-1h-pyrazol-4-yl)-5-(3r)-3-piperidinylpyrazolo(1,5-a)pyrimidin-7-amine; 6-Bromo-3-(1-methyl-1H-pyrazol-4-yl)-5-(3R)-3-p…	CN1C=C(C=N1)C2=C3N=C(C(=C(N3N=C2)N)Br)C4CCCNC4	Serine/threonine-protein kinase Chk1	single protein	Yes
21	MRK-003	MRK003; CHEMBL196215; 623165-93-5; MRK 003; MRK-003; SCHEMBL14181954; BDBM50171224; ZINC28526589; AKOS025149447; (3'R,6S,9R)-5,6,7,8,9,10-Hexahydro-5'-(2,2,2-trifluoroethyl)-2-[(1E)-3-[4-(trifluoromethyl)-1-piperidinyl]-1-propen-1-yl]spiro[6,9-methanobenzocyclooctene-11,3'-[1,2,5]thiadiazolidine] 1',1'-dioxide; (3R,6'S,9'R)-5-(2,2,2-Trifluoroethyl)-2'-((E)-3-(4-(trifluoromethyl)piperidin-1-yl)pro…	C1CC2CC3=C(CC1C24CN(S(=O)(=O)N4)CC(F)(F)F)C=CC(=C3)C=CCN5CCC(CC5)C(F)(F)F	Gamma-secretase	protein complex	Yes
22	METFORMIN	metformin; 657-24-9; 1,1-Dimethylbiguanide; Metformine; Metiguanide; N,N-dimethylimidodicarbonimidic diamide; Dimethylbiguanide; Haurymelin; Fluamine; Flumamine; Gliguanid; Diabex; Melbin; N,N-Dimethylbiguanide; Glifage; Glumetza; Islotin; Siofor; Imidodicarbonimidic diamide, N,N-dimethyl-; N1,N1-Dimethylbiguanide; DMGG; NNDG; Dimethyldiguanide; N,N-Dimethyldiguanide; Metformina [DCIT]; Metformin…	CN(C)C(=N)N=C(N)N	Prelamin-A/C	single protein	Yes
23	METHOTREXATE	methotrexate; 59-05-2; Rheumatrex; Amethopterin; Abitrexate; Trexall; Metatrexan; Hdmtx; Methylaminopterinum; (S)-2-(4-(((2,4-Diaminopteridin-6-yl)methyl)(methyl)amino)benzamido)pentanedioic acid; Methylaminopterin; MTX; 4-Amino-10-methylfolic acid; Methotrexate hydrate; Methotrexatum; Metotrexato; Maxtrex; Rasuvo; A-Methopterin; A-Methpterin; Amethopterin L-; Folex-Pfs; Methotrexat-Ebewe; N-Bism…	CN(CC1=CN=C2C(=N1)C(=NC(=N2)N)N)C3=CC=C(C=C3)C(=O)NC(CCC(=O)O)C(=O)O	Dihydrofolate reductase; Pteridine reductase 1; Prelamin-A/C; Survival motor neuron protein; Cellular tumor antigen p53; Nuclear receptor coactivator 3; Thymidylate synthase; Proton-coupled folate transporter; Folate receptor beta; Folate receptor alpha; Folate transporter 1; High mobility group protein B1; Thymidylate synthase/GAR transformylase/AICAR transformylase	single protein; protein family	Yes
24	MITOMYCINE	mitomycin C; Mitomycin; 50-07-7; Mutamycin; Ametycine; Mitocin-C; Mitomycin-C; Mytomycin; Ametycin; Mitomycinum; Mytozytrex; Mitozytrex; Mitomycinum C; Mitocin C; Mitomycins; Mitamycin; MMC; Mitosol; 7-Amino-9alpha-methoxymitosane; NSC-26980; Mitomycyna C [Polish]; Mito-C; Mit-C; Mitomycine [INN-French]; Mitomycinum [INN-Latin]; Mitomicina [INN-Spanish]; C15H18N4O5; NSC 26980; Mitomycyna C; NCI-C…	CC1=C(C(=O)C2=C(C1=O)N3CC4C(C3(C2COC(=O)N)OC)N4)N	DNA	nucleic acid	Yes
25	PD325901	391210-10-9; PD0325901; PD 0325901; PD-0325901; (R)-N-(2,3-Dihydroxypropoxy)-3,4-difluoro-2-((2-fluoro-4-iodophenyl)amino)benzamide; (R)-N-(2,3-DIHYDROXYPROPOXY)-3,4-DIFLUORO-2-(2-FLUORO-4-IODOPHENYLAMINO)BENZAMIDE; PD-325901; N-[(2R)-2,3-dihydroxypropoxy]-3,4-difluoro-2-[(2-fluoro-4-iodophenyl)amino]benzamide; PD 325901; UNII-86K0J5AK6M; N-{[(2R)-2,3-dihydroxypropyl]oxy}-3,4-difluoro-2-[(2-fluor…	C1=CC(=C(C=C1I)F)NC2=C(C=CC(=C2F)F)C(=O)NOCC(CO)O	Dual specificity mitogen-activated protein kinase kinase 1; MAP kinase ERK2; Serine/threonine-protein kinase B-raf; Dual specificity mitogen-activated protein kinase kinase 2	single protein	Yes
26	PACLITAXEL	paclitaxel; TAXOL; 33069-62-4; Taxol A; Abraxane; Yewtaxan; Paxene; Genaxol; Paxceed; Plaxicel; Onxol; ABI-007; Ebetaxel; Genetaxyl; Capxol; Intaxel; LipoPac; OncoGel; Paclitaxel (Taxol); Genexol; Pacliex; TaxAlbin; Zisu; NSC-125973; EmPAC; Onxal; ABI 007; UNII-P88XT4IS4D; MBT 0206; NSC125973; Mitotax; HSDB 6839; DHP 107; DRG-0190; NK 105; QW 8184; P88XT4IS4D; BMS-181339-01; CHEMBL428647; 5beta,2…	CC1=C2C(C(=O)C3(C(CC4C(C3C(C(C2(C)C)(CC1OC(=O)C(C(C5=CC=CC=C5)NC(=O)C6=CC=CC=C6)O)O)OC(=O)C7=CC=CC=C7)(CO4)OC(=O)C)O)C)OC(=O)C	Tubulin; Integrin alpha-V/beta-3; Prelamin-A/C; Ras-related protein Rab-9A; Serine/threonine-protein kinase mTOR; Thyroid hormone receptor beta-1; Peripheral myelin protein 22; Niemann-Pick C1 protein; Geminin; Tubulin beta-3 chain; Solute carrier organic anion transporter family member 1B1; Solute carrier organic anion transporter family member 1B3	protein complex; protein complex group; single protein; protein family	Yes
27	SN-38	7-Ethyl-10-hydroxycamptothecin; 86639-52-3; SN-38; SN 38 lactone; SN 38; 7-Ethyl-10-hydroxy-camptothecin; 10-Hydroxy-7-ethylcamptothecin; 7-Ethyl-10-hydroxy-20(S)-camptothecin; (S)-4,11-Diethyl-4,9-dihydroxy-1H-pyrano[3',4':6,7]indolizino[1,2-b]quinoline-3,14(4H,12H)-dione; SN38; UNII-0H43101T0J; NK012; Captothecin, 7-ethyl-10-hydroxy-; NK 012; NK-012; CHEBI:8988; 7-Ethyl-10-hydroxy camptothecin;…	CCC1=C2C=C(C=CC2=NC3=C1CN4C3=CC5=C(C4=O)COC(=O)C5(CC)O)O	DNA topoisomerase I; ATP-binding cassette sub-family G member 2	single protein	Yes
28	SORAFENIB	Sorafenib; 284461-73-0; Nexavar; BAY 43-9006; 4-[4-({[4-chloro-3-(trifluoromethyl)phenyl]carbamoyl}amino)phenoxy]-N-methylpyridine-2-carboxamide; UNII-9ZOQ3TZI87; 4-(4-(3-(4-CHLORO-3-(TRIFLUOROMETHYL)PHENYL)UREIDO)PHENOXY)-N-METHYLPICOLINAMIDE; 4-[4-[[4-chloro-3-(trifluoromethyl)phenyl]carbamoylamino]phenoxy]-N-methylpyridine-2-carboxamide; N-(4-Chloro-3-(trifluoromethyl)phenyl)-N'-(4-(2-(N-methy…	CNC(=O)C1=NC=CC(=C1)OC2=CC=C(C=C2)NC(=O)NC3=CC(=C(C=C3)Cl)C(F)(F)F	Serine/threonine-protein kinase RAF; MAP kinase signal-integrating kinase 2; Ephrin type-A receptor 5; Vascular endothelial growth factor receptor 3; Tyrosine-protein kinase receptor FLT3; Platelet-derived growth factor receptor beta; Vascular endothelial growth factor receptor 2; Tyrosine-protein kinase ABL; Serine/threonine-protein kinase 10; MAP kinase p38 beta; Ephrin type-A receptor 6; MAP k…	single protein	Yes
29	SUNITINIB	Sunitinib; 557795-19-4; Sutent; Sunitinib malate; SU11248; SU-11248; Su-011248; Sunitinib Base; SU 11248; UNII-V99T50803M; 342641-94-5; N-[2-(diethylamino)ethyl]-5-[(Z)-(5-fluoro-2-oxo-1,2-dihydro-3H-indol-3-ylidene)methyl]-2,4-dimethyl-1H-pyrrole-3-carboxamide; CHEMBL535; (Z)-N-(2-(Diethylamino)ethyl)-5-((5-fluoro-2-oxoindolin-3-ylidene)methyl)-2,4-dimethyl-1H-pyrrole-3-carboxamide; N-[2-(diethy…	CCN(CC)CCNC(=O)C1=C(NC(=C1C)C=C2C3=C(C=CC(=C3)F)NC2=O)C	Vascular endothelial growth factor receptor 2; Platelet-derived growth factor receptor beta; Platelet-derived growth factor receptor; CaM-kinase kinase alpha; Serine/threonine-protein kinase PCTAIRE-1; Serine/threonine-protein kinase GAK; CaM kinase II alpha; Dual specificity protein kinase CLK2; Ribosomal protein S6 kinase alpha 2; Ribosomal protein S6 kinase alpha 5; Phosphorylase kinase gamma …	single protein; protein complex	Yes
30	TEMOZOLOMIDE	temozolomide; 85622-93-1; Methazolastone; Temodal; Temodar; Temozolamide; 3-methyl-4-oxo-3,4-dihydroimidazo[5,1-d][1,2,3,5]tetrazine-8-carboxamide; Temozolomidum [Latin]; Temozolodida [Spanish]; Temozolomidum; CCRG 81045; CCRG-81045; Sch 52365; NSC 362856; Sch-52365; M&B-39831; CCRIS 8996; NSC-362856; MB 39831; M&B 39831; 8-Carbamoyl-3-methylimidazo(5,1-d)-1,2,3,5-tetrazin-4(3H)-one; UNII-YF1K15M…	CN1C(=O)N2C=NC(=C2N=N1)C(=O)N	DNA	nucleic acid	Yes
31	TOPOTECAN	topotecan; 123948-87-8; Hycamtin; Topotecan lactone; Hycamptamine; Hycamtamine; Topotecane; Topotecanum; Topotecane [INN-French]; Topotecanum [INN-Latin]; (S)-Topotecan; Topotecan [INN:BAN]; SKF-104864-A; SK&F-104864-A; 9-Dimethylaminomethyl-10-hydroxycamptothecin; UNII-7M7YKX2N15; C23H23N3O5; CHEMBL84; NSC609699; Hycamtin (TN); 7M7YKX2N15; CHEBI:63632; SK-S-104864-A; (4S)-10-[(dimethylamino)meth…	CCC1(C2=C(COC1=O)C(=O)N3CC4=C(C3=C2)N=C5C=CC(=C(C5=C4)CN(C)C)O)O	DNA topoisomerase I; Hypoxia inducible factors; HIF-1-alpha, HIF-2-alpha; Hypoxia-inducible factor 1 alpha	single protein; protein family	Yes
32	VINBLASTINE	vinblastine; Vinblastin; Vincaleucoblastin; Vincaleukoblastine; Vincoblastine; Rozevin; Nincaluicolflastine; Vinblastina [DCIT]; Vinblastine [INN:BAN]; 865-21-4; Vinblastinum [INN-Latin]; Velbe; VR-8; UNII-5V9KLZ54CY; CCRIS 9002; HSDB 3263; C46H58N4O9; NCI-C04842; NDC 0002-1452-01; EINECS 212-734-0; NSC 47842; CHEMBL159; Velban; 29060-LE; 5V9KLZ54CY; Vinblastina; Vinblastinum; VLB; (3aR-(3aalpha,…	CCC1(CC2CC(C3=C(CCN(C2)C1)C4=CC=CC=C4N3)(C5=C(C=C6C(=C5)C78CCN9C7C(C=CC9)(C(C(C8N6C)(C(=O)OC)O)OC(=O)C)CC)OC)C(=O)OC)O	Tubulin; P-glycoprotein 1; Beta tubulin	protein family; protein complex group; single protein	Yes
33	VINORELBINE	vinorelbine; 71486-22-1; Navelbine; Vinorelbinum; Exelbine; Vinorelbina; Nor-5'-anhydrovinblastine; Navelbine base; UNII-Q6C979R91Y; Vinorelbinum [Latin]; Vinorelbina [Spanish]; Vinorelbine [INN:BAN]; KW 2307 base; CHEBI:480999; Q6C979R91Y; KW-2307 base; Navelbine (TN); Eunades; C45H54N4O8; methyl (2b,3b,4b,5a,12b,19a)-4-(acetyloxy)-15-[(6R,8S)-4-ethyl-8-(methoxycarbonyl)-1,3,6,7,8,9-hexahydro-2,…	CCC1=CC2CC(C3=C(CN(C2)C1)C4=CC=CC=C4N3)(C5=C(C=C6C(=C5)C78CCN9C7C(C=CC9)(C(C(C8N6C)(C(=O)OC)O)OC(=O)C)CC)OC)C(=O)OC	Menin/Histone-lysine N-methyltransferase MLL; Cytochrome P450 3A4; Neurokinin 2 receptor; Tubulin	protein protein interaction; single protein; protein complex group	Yes
34	ZOLINZA	Vorinostat; 149647-78-9; SAHA; suberoylanilide hydroxamic acid; Zolinza; N-hydroxy-N'-phenyloctanediamide; Suberanilohydroxamic acid; N1-hydroxy-N8-phenyloctanediamide; MK-0683; MK0683; Vorinostat (SAHA, MK0683); SAHA cpd; Octanediamide, N-hydroxy-N'-phenyl-; N'-hydroxy-N-phenyloctanediamide; CCRIS 8456; OCTANEDIOIC ACID HYDROXYAMIDE PHENYLAMIDE; N-Hyrdroxy-N'-phenyloctanediamide; UNII-58IFB293JI…	C1=CC=C(C=C1)NC(=O)CCCCCCC(=O)NO	Histone deacetylase; Histone deacetylase 1; Histone deacetylase HD2; Histone deacetylase (HDAC1 and HDAC2); Histone deacetylase 2; Histone deacetylase 6; Histone deacetylase 8; Histone deacetylase HD1B; Histone deacetylase 3; Histone deacetylase 4; Histone deacetylase 3/Nuclear receptor corepressor 2 (HDAC3/NCoR2); Histone deacetylase 5; Histone deacetylase 7; Histone deacetylase 9; Histone deace…	protein family; single protein; protein complex	Yes
35	GELDANAMYCIN	geldanamycin; 30562-34-6; UNII-Z3K3VJ16KU; CHEBI:5292; geldanomycin; Z3K3VJ16KU; NSC-122750; NSC 122750; [(3R,5S,6R,7S,8E,10S,11S,12Z,14E)-6-hydroxy-5,11,21-trimethoxy-3,7,9,15-tetramethyl-16,20,22-trioxo-17-azabicyclo[16.3.1]docosa-1(21),8,12,14,18-pentaen-10-yl] carbamate; GDM; (4E,6Z,8S,9S,10E,12S,13R,14S,16R)-13-hydroxy-8,14,19-trimethoxy-4,10,12,16-tetramethyl-3,20,22-trioxo-2-azabicyclo[16.…	CC1CC(C(C(C=C(C(C(C=CC=C(C(=O)NC2=CC(=O)C(=C(C1)C2=O)OC)C)OC)OC(=O)N)C)C)O)OC	Heat shock protein HSP 90-alpha; Heat shock protein HSP90; Heat shock protein HSP 90-beta; Heat shock protein 75 kDa, mitochondrial; Heat shock protein 90 beta; HSP90; Heat shock protein HSP 90	single protein; protein family	Yes
36	Fludarabine	Fludarabine; 21679-14-1; F-Ara-A; 2-Fluoro Ara-A; 9-beta-D-Arabinofuranosyl-2-fluoroadenine; (2R,3S,4S,5R)-2-(6-Amino-2-fluoro-9H-purin-9-yl)-5-(hydroxymethyl)tetrahydrofuran-3,4-diol; Fludarabine [INN]; Fludarabinum [Latin]; Fludarabina [Spanish]; 2-F-ara-A; Fludarabine (INN); NSC 118218; CCRIS 3382; Fludarabine (Fludara); (2R,3S,4S,5R)-2-(6-amino-2-fluoropurin-9-yl)-5-(hydroxymethyl)oxolane-3,4…	C1=NC2=C(N1C3C(C(C(O3)CO)O)O)N=C(N=C2N)F	Adenosine A1 receptor; Adenosine A2a receptor	single protein	No
37	Abiraterone	Abiraterone; 154229-19-3; CB 7598; CB-7598; 17-(3-Pyridyl)androsta-5,16-dien-3beta-ol; (3beta)-17-(3-pyridinyl)-androsta-5,16-dien-3-ol; Abiraterone (CB-7598); CB7598; UNII-G819A456D0; (3S,8R,9S,10R,13S,14S)-10,13-dimethyl-17-(pyridin-3-yl)-2,3,4,7,8,9,10,11,12,13,14,15-dodecahydro-1H-cyclopenta[a]phenanthren-3-ol; CHEMBL254328; CHEBI:68642; (3beta)-17-(pyridin-3-yl)androsta-5,16-dien-3-ol; G819A…	CC12CCC(CC1=CCC3C2CCC4(C3CC=C4C5=CN=CC=C5)C)O	Cytochrome P450 17A1; Cytochrome P450 21; Cytochrome P450 3A4; Androgen Receptor; Steroid 5-alpha-reductase	single protein; protein family	No
38	allopurinol	allopurinol; 315-30-0; 1H-Pyrazolo[3,4-d]pyrimidin-4-ol; Zyloprim; Lopurin; Zyloric; Atisuril; Bleminol; Caplenal; Uripurinol; Embarin; Foligan; Milurit; Progout; Urosin; Anoprolin; Cellidrin; Epidropal; Suspendol; Ailural; Allopur; Allural; Alositol; Bloxanth; Cosuric; Hamarin; Ledopur; Lysuron; Uricemil; Uriprim; Xanturat; Aloral; Anzief; Apurin; Apurol; Geapur; Gotax; Remid; Urbol; Urolit; Urt…	C1=C2C(=NC=NC2=O)NN1 C1=NNC2=C1C(=O)NC=N2	Xanthine dehydrogenase; Ras-related protein Rab-9A; Survival motor neuron protein; Bloom syndrome protein; Xanthine dehydrogenase/oxidase	single protein	No
39	altretamine	altretamine; 645-05-6; HEXAMETHYLMELAMINE; Hexalen; Hexastat; Hemel; 2,4,6-Tris(dimethylamino)-1,3,5-triazine; Melamine, hexamethyl-; Altretaminum; Altretamina; Altretaminum [INN-Latin]; ENT 50852; NC 195; 2,4,6-Tris(dimethylamino)-s-triazine; NCI-C50259; HMM; Altretamina [INN-Spanish]; N2,N2,N4,N4,N6,N6-hexamethyl-1,3,5-triazine-2,4,6-triamine; Altretamine (Hexalen); NSC 13875; HTM; HXM; C9H18N6…	CN(C)C1=NC(=NC(=N1)N(C)C)N(C)C	Prelamin-A/C; Thyroid hormone receptor beta-1; Nonstructural protein 1; Endoplasmic reticulum-associated amyloid beta-peptide-binding protein; DNA	single protein; nucleic acid	No
40	amifostine	amifostine; 20537-88-6; Ethiofos; Gammaphos; Ethyol; Sapep; Apaetp; Aminopropylaminoethyl thiophosphate; WR 2721; NSC-296961; YM-08310; 2-(3-Aminopropylamino)ethyl thiophosphate; C5H15N2O3PS; AU-95722; UNII-ILA426L95O; NSC296961; Amifostine [USAN:INN:BAN]; NSC 296961; WR-2721; S-(2-(3-Aminopropylamino)ethyl) phosphorothioate; BRN 2088122; CHEBI:2636; ILA426L95O; WR 2721C; Amifostina; S,2-(3-Amino…	C(CN)CNCCSP(=O)(O)O	Muscarinic acetylcholine receptor M1; Dopamine D3 receptor	single protein	No
41	5-Aminolevulinic acid hydrochloride	5-Aminolevulinic acid hydrochloride; 5451-09-2; Aminolevulinic acid hydrochloride; 5-Amino-4-oxopentanoic acid hydrochloride; Levulan; Levulan Kerastick; 5-Aminolevulinic acid HCl; delta-Aminolevulinic acid hydrochloride; Aminolevulinic Acid HCl; Gliolan; MFCD00012869; Pentanoic acid, 5-amino-4-oxo-, hydrochloride; Ameluz; 5-Aminolevulinate hydrochloride; UNII-V35KBM8JGR; V35KBM8JGR; EINECS 226-6…	C(CC(=O)O)C(=O)CN.Cl	DNA	nucleic acid	No
42	anastrozole	anastrozole; 120511-73-1; Arimidex; anastrazole; Anastrozol; 2,2'-(5-((1H-1,2,4-triazol-1-yl)methyl)-1,3-phenylene)bis(2-methylpropanenitrile); ZD-1033; ZD1033; ZD 1033; ICI D1033; UNII-2Z07MYW1AZ; 2-[3-(2-cyanopropan-2-yl)-5-(1,2,4-triazol-1-ylmethyl)phenyl]-2-methylpropanenitrile; HSDB 7462; ICI-D1033; ICI-D 1033; C17H19N5; alpha,alpha,alpha',alpha'-Tetramethyl-5-(1H-1,2,4-triazol-1-ylmethyl)-m…	CC(C)(C#N)C1=CC(=CC(=C1)CN2C=NC=N2)C(C)(C)C#N	Cytochrome P450 19A1	single protein	No
43	Axitinib	Axitinib; 319460-85-0; AG-013736; Inlyta; AG 013736; UNII-C9LVQ0YUXG; (E)-N-Methyl-2-((3-(2-(pyridin-2-yl)vinyl)-1H-indazol-6-yl)thio)benzamide; AG-13736; AG013736; C9LVQ0YUXG; N-methyl-2-((3-((1E)-2-(pyridin-2-yl)ethenyl)-1H-indazol-6-yl)sulfanyl)benzamide; CHEBI:66910; (E)-N-methyl-2-(3-(2-(pyridin-2-yl)vinyl)-1H-indazol-6-ylthio)benzamide; NSC757441; N-methyl-2-({3-[(E)-2-(pyridin-2-yl)ethenyl…	CNC(=O)C1=CC=CC=C1SC2=CC3=C(C=C2)C(=NN3)C=CC4=CC=CC=N4	Vascular endothelial growth factor receptor 2; Serine/threonine-protein kinase Aurora-C; Serine/threonine-protein kinase Aurora-B; Serine/threonine-protein kinase 16; Fibroblast growth factor receptor 3; Stem cell growth factor receptor; Hepatocyte growth factor receptor; Tyrosine-protein kinase TIE-2; Misshapen-like kinase 1; Mitogen-activated protein kinase kinase kinase kinase 1; Serine/threon…	single protein; protein family	No
44	5-azacytidine	5-azacytidine; Azacitidine; 320-67-2; Ladakamycin; Azacytidine; Vidaza; Mylosar; 5-azacitidine; Azacitidinum; Azacitidina; Azacitidinum [INN-Latin]; 5-AZAC; Azacitidina [INN-Spanish]; Antibiotic U 18496; NSC-102816; C8H12N4O5; U-18496; 4-Amino-1-beta-D-ribofuranosyl-s-triazin-2(1H)-one; CCRIS 60; UNII-M801H13NRU; NSC102816; 5AzaC; 4-Amino-1-beta-d-ribofuranosyl-1,3,5-triazin-2(1H)-one; NSC 102816…	C1=NC(=NC(=O)N1C2C(C(C(O2)CO)O)O)N	Serine/threonine-protein kinase mTOR; Bloom syndrome protein; DNA (cytosine-5)-methyltransferase 1; DNA (cytosine-5)-methyltransferase 3A; DNA; RNA	single protein; nucleic acid	No
45	Bendamustine hydrochloride	Bendamustine hydrochloride; 3543-75-7; Bendamustine HCl; Treanda; Ribomustin; Cytostasan; Bendamustin hydrochloride; SDX-105; IMET 3393; Treakisym; 4-(5-(Bis(2-chloroethyl)amino)-1-methyl-1H-benzo[d]imidazol-2-yl)butanoic acid hydrochloride; SyB L-0501; Bendamustine (hydrochloride); Bendeka; UNII-981Y8SX18M; 4-[5-[bis(2-chloroethyl)amino]-1-methylbenzimidazol-2-yl]butanoic acid hydrochloride; CCR…	CN1C2=C(C=C(C=C2)N(CCCl)CCCl)N=C1CCCC(=O)O.Cl	DNA	nucleic acid	No
46	Bleomycin sulfate	Bleomycin sulfate; Blexane; Bleomycin, sulfate (salt); 9041-93-4; Bleomycin, sulfate; Blenoxane; Bleomycin sulfate [Bleomycins]; CCRIS 2470; Bleomycin sulfate (salt); EINECS 232-925-2; Bleomycin sulphate; Bleomycin sulfate [USAN:JAN]; Bleomycin sulfate [USAN:USP:JAN]; Bleomycin sulfate salt; SCHEMBL1648595; C55H86N17O21S3.O4S; AKOS015896273; AKOS022190415; LS-44912; SR-01000941586; SR-01000941586…	CC1=C(N=C(N=C1N)C(CC(=O)N)NCC(C(=O)N)N)C(=O)NC(C(C2=CN=CN2)OC3C(C(C(C(O3)CO)O)O)OC4C(C(C(C(O4)CO)O)OC(=O)N)O)C(=O)NC(C)C(C(C)C(=O)NC(C(C)O)C(=O)NCCC5=NC(=CS5)C6=NC(=CS6)C(=O)NCCC[S+](C)C)O.OS(=O)(=O)[O-]			No
47	busulfan	busulfan; 55-98-1; Myleran; Busulphan; Sulphabutin; Myelosan; Leucosulfan; Busulfex; Citosulfan; Mielucin; Misulban; Mitostan; Myeloleukon; Mylecytan; Sulfabutin; Mablin; Mielevcin; Milecitan; Mielosan; Mileran; Buzulfan; 1,4-Dimesyloxybutane; 1,4-BUTANEDIOL DIMETHANESULFONATE; Myeleukon; butane-1,4-diyl dimethanesulfonate; 1,4-Butanediol, dimethanesulfonate; 1,4-Dimethanesulfonoxybutane; Tetrame…	CS(=O)(=O)OCCCCOS(=O)(=O)C	Prelamin-A/C; DNA	single protein; nucleic acid	No
48	CABAZITAXEL	CABAZITAXEL; 183133-96-2; Jevtana; Taxoid XRP6258; Cabazitaxelum; TXD 258; Xrp6258; XRP-6258; UNII-51F690397J; XRP 6258; Jevtana (TN); CHEBI:63584; 51F690397J; Jevtana Kit; Cabazitaxel (Jevtana); cabazitaxel acetonate; Cabazitaxel Injection; Cabazitaxel [USAN:INN]; Jevanta; TXD258; RPR 116258A; Cabazitaxel (USAN/INN); SCHEMBL179674; GTPL6798; CHEMBL1201748; DTXSID40171389; EX-A838; TXD-258; C45H5…	CC1=C2C(C(=O)C3(C(CC4C(C3C(C(C2(C)C)(CC1OC(=O)C(C(C5=CC=CC=C5)NC(=O)OC(C)(C)C)O)O)OC(=O)C6=CC=CC=C6)(CO4)OC(=O)C)OC)C)OC	Tubulin	protein complex group	No
49	CAPECITABINE	CAPECITABINE; 154361-50-9; Xeloda; Capecitabin; Captabin; 5'-deoxy-5-fluoro-N-[(pentyloxy)carbonyl]cytidine; C15H22FN3O6; Ro 09-1978; Ro 09-1978/000; UNII-6804DJ8Z9U; N(4)-Pentyloxycarbonyl-5'-deoxy-5-fluorocytidine; Pentyl (1-((2R,3R,4S,5R)-3,4-dihydroxy-5-methyltetrahydrofuran-2-yl)-5-fluoro-2-oxo-1,2-dihydropyrimidin-4-yl)carbamate; Cytidine, 5'-deoxy-5-fluoro-N-[(pentyloxy)carbonyl]-; Capiibi…	CCCCCOC(=O)NC1=NC(=O)N(C=C1F)C2C(C(C(O2)C)O)O	Thymidylate synthase; DNA; RNA	single protein; nucleic acid	No
50	carmustine	carmustine; 154-93-8; 1,3-Bis(2-chloroethyl)-1-nitrosourea; BCNU; Carmustin; Gliadel; Nitrumon; Carmubris; BiCNU; Bi CNU; Carmustinum; Bischloroethyl nitrosourea; Bischlorethylnitrosurea; Bischlorethylnitrosourea; Carmustina; Becenum; N,N'-BIS(2-CHLOROETHYL)-N-NITROSOUREA; Urea, N,N'-bis(2-chloroethyl)-N-nitroso-; 1,3-Bis(2-chloroethyl)nitrosourea; Bis(2-chloroethyl)nitrosourea; NSC-409962; Bisch…	C(CCl)NC(=O)N(CCCl)N=O	Bloom syndrome protein; Glutathione reductase; DNA; RNA	single protein; nucleic acid	No
51	celecoxib	celecoxib; 169590-42-5; Celebrex; Celebra; Onsenal; Celocoxib; Celecox; SC 58635; 4-[5-(4-METHYLPHENYL)-3-(TRIFLUOROMETHYL)-1H-PYRAZOL-1-YL]BENZENESULFONAMIDE; SC-58635; YM177; 4-[5-(4-methylphenyl)-3-(trifluoromethyl)pyrazol-1-yl]benzenesulfonamide; YM 177; 184007-95-2; C17H14F3N3O2S; HSDB 7038; UNII-JCX84Q7J1L; p-(5-p-Tolyl-3-(trifluoromethyl)pyrazol-1-yl)benzenesulfonamide; SC58635; 4-(5-(4-Me…	CC1=CC=C(C=C1)C2=CC(=NN2C3=CC=C(C=C3)S(=O)(=O)N)C(F)(F)F	Cyclooxygenase-2; Cyclooxygenase-1; Carbonic anhydrase II; Carbonic anhydrase IV; Carbonic anhydrase IX; Carbonic anhydrase; MAP kinase p38 alpha; Carbonic anhydrase XII; Carbonic anhydrase VI; Carbonic anhydrase 15; Alpha carbonic anhydrase; Carbonic anhydrase VA; Carbonic anhydrase VB; Carbonic anhydrase XIII; Carbonic anhydrase XIV; Cytochrome c oxidase subunit 2; Thyroid stimulating hormone r…	single protein; protein family	No
52	chlorambucil	chlorambucil; 305-03-3; Ambochlorin; Chloroambucil; Leukeran; Chloraminophen; Chlorbutin; Chloraminophene; Chlorobutine; Amboclorin; Chlorbutine; Chlorobutin; Linfolizin; Linfolysin; Ecloril; Elcoril; Phenylbutyric acid nitrogen mustard; Chlocambucil; Lympholysin; Leukersan; Leukoran; 4-{4-[bis(2-chloroethyl)amino]phenyl}butanoic acid; Chloorambucol; Chlorbutinum; Elcorin; Cb l348; NSC-3088; Clor…	C1=CC(=CC=C1CCCC(=O)O)N(CCCl)CCCl	Thyroid stimulating hormone receptor; DNA	single protein; nucleic acid	No
53	Cladribine	Cladribine; 2-Chloro-2'-deoxyadenosine; 4291-63-8; Leustatin; 2-Chlorodeoxyadenosine; 2-CdA; Chlorodeoxyadenosine; Cladarabine; CldAdo; ADENOSINE, 2-CHLORO-2'-DEOXY-; Litak; 2-Chloro-2'-deoxy-beta-adenosine; Cladaribine; 2-chloro-deoxyadenosine; 2ClAdo; RWJ 26251; UNII-47M74X9YT5; MLS000028377; NSC 105014-F; RWJ-26251; NSC 105014; BRN 0624220; (2R,3S,5R)-5-(6-amino-2-chloropurin-9-yl)-2-(hydroxym…	C1C(C(OC1N2C=NC3=C2N=C(N=C3N)Cl)CO)O	Prelamin-A/C; DNA	single protein; nucleic acid	No
54	Clofarabine	Clofarabine; 123318-82-1; Clolar; Evoltra; Clofarex; CAFdA; Cl-F-Ara-A; C1-F-Ara-A; UNII-762RDY0Y2H; 2-Chloro-9-(2-deoxy-2-fluoro-beta-D-arabinofuranosyl)-9H-purin-6-amine; 2-Chloro-9-(2-deoxy-2-fluoro-beta-D-arabinofuranosyl)adenine; CHEBI:681569; (2R,3R,4S,5R)-5-(6-amino-2-chloropurin-9-yl)-4-fluoro-2-(hydroxymethyl)oxolan-3-ol; 762RDY0Y2H; 9H-Purin-6-amine, 2-chloro-9-(2-deoxy-2-fluoro-beta-D-…	C1=NC2=C(N1C3C(C(C(O3)CO)O)F)N=C(N=C2N)Cl	Ribonucleoside-diphosphate reductase RR1; DNA; DNA polymerase (alpha/delta/epsilon)	protein complex group; nucleic acid; protein family	No
55	Crizotinib	Crizotinib; 877399-52-5; Xalkori; PF-02341066; (R)-crizotinib; PF-2341066; PF 2341066; Crizotinib (PF-02341066); 3-[(1R)-1-(2,6-Dichloro-3-fluorophenyl)ethoxy]-5-[1-(4-piperidinyl)-1H-pyrazol-4-yl]-2-pyridinamine; PF 02341066; (R)-3-(1-(2,6-dichloro-3-fluorophenyl)ethoxy)-5-(1-(piperidin-4-yl)-1H-pyrazol-4-yl)pyridin-2-amine; UNII-53AH36668S; PF2341066; CHEMBL601719; Crizotinib (PF-2341066); CHEB…	CC(C1=C(C=CC(=C1Cl)F)Cl)OC2=C(N=CC(=C2)C3=CN(N=C3)C4CCNCC4)N	Hepatocyte growth factor receptor; Macrophage-stimulating protein receptor; ALK tyrosine kinase receptor; Tyrosine-protein kinase receptor UFO; Tyrosine-protein kinase TIE-2; Nerve growth factor receptor Trk-A; Neurotrophic tyrosine kinase receptor type 2; Insulin receptor; Tyrosine-protein kinase ABL; NT-3 growth factor receptor; Proto-oncogene tyrosine-protein kinase MER; Serine/threonine-prote…	single protein; chimeric protein	No
56	CYTARABINE HYDROCHLORIDE	CYTARABINE HYDROCHLORIDE; 69-74-9; Cytosine arabinoside hydrochloride; Cytarabine HCl; Ara-C hydrochloride; 1-beta-D-Arabinofuranosylcytosine hydrochloride; Cytosar hydrochloride; Spongocytidine hydrochloride; Arabitin hydrochloride; Aracytin hydrochloride; Cylocide; Cytarabin hydrochloride; Arabinosylcytosine hydrochloride; Aracytidine hydrochloride; Cytarabine (hydrochloride); Cytosine-1-beta-D…	C1=CN(C(=O)N=C1N)C2C(C(C(O2)CO)O)O.Cl	Prelamin-A/C; Lysine-specific demethylase 4D-like; Endonuclease 4; Latent membrane protein 1	single protein	No
57	dacarbazine	dacarbazine; CHEBI:4305; dacarbazine (unspecified geometry); DSSTox_CID_369; DSSTox_RID_75545; Dacarbazinum; DSSTox_GSID_20369; 5-(dimethylaminohydrazinylidene)-4-imidazolecarboxamide; 1H-imidazole-4-carboxamide, 5-(3,3-dimethyl-1-triazenyl)-; (5E)-5-(dimethylaminohydrazinylidene)imidazole-4-carboxamide; Dtic-Dome (TN); SMR000857131; CAS-4342-03-4; 5-(3,3-Dimethyl-1-Triazeno1-Imidazole-4-Carboxam…	CN(C)NN=C1C(=NC=N1)C(=O)N CN(C)N=NC1=C(NC=N1)C(=O)N			No
58	23541-50-6	23541-50-6; DAUNORUBICIN HCL; DAUNORUBICIN HYDROCHLORIDE; Daunomycin hydrochloride; Cerubidine; Daunoblastina; Ondena; Daunomycin HCL; Rubidomycin hydrochloride; daunorubicinol hydrochloride; RP 13057 hydrochloride; Daunoblastin; Rubomycin; Daunomycin chlorohydrate; Daunomycin, hydrochloride; Daunorubicin (Hydrochloride); UNII-UD984I04LZ; CCRIS 915; EINECS 245-723-4; C27H29NO10.HCl; AI3-44887; UD…	CC1C(C(CC(O1)OC2CC(CC3=C(C4=C(C(=C23)O)C(=O)C5=C(C4=O)C=CC=C5OC)O)(C(=O)C)O)N)O.Cl	Heat shock protein HSP90; Ras-related protein Rab-9A; Survival motor neuron protein; Niemann-Pick C1 protein; Nuclear receptor ROR-gamma; Protein S100-A4; DNA topoisomerase II alpha; DNA	protein family; single protein; nucleic acid	No
59	Decitabine	Decitabine; 5-Aza-2'-deoxycytidine; 2353-33-5; Dacogen; 5-Azadeoxycytidine; 2'-Deoxy-5-azacytidine; AzadC; 5-aza-CdR; Dezocitidine; 5-aza-dC; NSC 127716; 5-aza-2-deoxycytidine; 4-amino-1-((2R,4S,5R)-4-hydroxy-5-(hydroxymethyl)tetrahydrofuran-2-yl)-1,3,5-triazin-2(1H)-one; UNII-776B62CQ27; 5A2dc; Dac; 4-Amino-1-(2-deoxy-beta-D-erythro-pentofuranosyl)-s-triazin-2(1H)-one; 4-Amino-1-(2-deoxy-beta-D-…	C1C(C(OC1N2C=NC(=NC2=O)N)CO)O	DNA (cytosine-5)-methyltransferase 1; DNA (cytosine-5)-methyltransferase 3A; DNA	single protein; nucleic acid	No
60	Dexrazoxane	Dexrazoxane; 24584-09-6; Zinecard; (S)-4,4'-(Propane-1,2-diyl)bis(piperazine-2,6-dione); Cardioxane; ICRF-187; Dextrorazoxane; Dexrazoxanum; Dexrazoxano; Dexrazoxanum [INN-Latin]; Dexrazoxano [INN-Spanish]; ADR 529; ICRF 187; (+)-(S)-4,4'-Propylenedi-2,6-piperazinedione; Dexrazone; (+)-1,2-Bis(3,5-dioxo-1-piperazinyl)propane; ADR-529; Desrazoxane; 2,6-Piperazinedione, 4,4'-[(1S)-1-methyl-1,2-etha…	CC(CN1CC(=O)NC(=O)C1)N2CC(=O)NC(=O)C2			No
61	docetaxel	docetaxel; Taxotere; 114977-28-5; Docetaxel anhydrous; Docetaxol; RP-56976; EmDOC; RP 56976; NSC 628503; N-debenzoyl-N-tert-butoxycarbonyl-10-deacetyltaxol; UNII-699121PHCA; TXL; Taxotere (TN); N-debenzoyl-N-Boc-10-deacetyl taxol; Docetaxolum; N-debenzoyl-N-(tert-butoxycarbonyl)-10-deacetyltaxol; CHEBI:4672; 699121PHCA; Docetaxel, 98%; NSC628503; NSC-628503; N-debenzoyl-N-(tert-butoxycarbonyl)-10…	CC1=C2C(C(=O)C3(C(CC4C(C3C(C(C2(C)C)(CC1OC(=O)C(C(C5=CC=CC=C5)NC(=O)OC(C)(C)C)O)O)OC(=O)C6=CC=CC=C6)(CO4)OC(=O)C)O)C)O			No
62	Doxorubicin Hydrochloride	Doxorubicin Hydrochloride; 25316-40-9; Doxorubicin HCl; ADRIAMYCIN HYDROCHLORIDE; Adriacin; Adriblastina; Rubex; Doxorubicin (Adriamycin) HCl; Adriamycin PFS; Adriamycin RDF; Doxorubicin (hydrochloride); Hydroxydaunorubicin hydrochloride; UNII-82F2G7BL4E; Adriblastin; ADRIAMYCIN, HYDROCHLORIDE; Lipodox; MLS001401460; 82F2G7BL4E; NSC 123127; Hydroxydaunorubicin; SMR000058570; KW-125; DSSTox_CID_10…	CC1C(C(CC(O1)OC2CC(CC3=C(C4=C(C(=C23)O)C(=O)C5=C(C4=O)C=CC=C5OC)O)(C(=O)CO)O)N)O.Cl	Heat shock protein HSP90; Ras-related protein Rab-9A; Survival motor neuron protein; Niemann-Pick C1 protein; Neuropeptide S receptor; Protein S100-A4; DNA topoisomerase II alpha; DNA	protein family; single protein; nucleic acid	No
63	Erlotinib hydrochloride	Erlotinib hydrochloride; 183319-69-9; erlotinib HCl; Tarceva; N-(3-ethynylphenyl)-6,7-bis(2-methoxyethoxy)quinazolin-4-amine hydrochloride; OSI-774; OSI 774; Erlotinib (Hydrochloride); CP 358774; CP-358774; Erlotinib HCl (OSI-744); UNII-DA87705X9K; 4-Quinazolinamine, N-(3-ethynylphenyl)-6,7-bis(2-methoxyethoxy)-, hydrochloride (1:1); DA87705X9K; 6,7-bis(2-methoxyethoxy)-4-(3-ethynylanilino)quinaz…	COCCOC1=C(C=C2C(=C1)C(=NC=N2)NC3=CC=CC(=C3)C#C)OCCOC.Cl	Epidermal growth factor receptor erbB1; Serine/threonine-protein kinase B-raf	single protein	No
64	Estramustine phosphate sodium	Estramustine phosphate sodium; 52205-73-9; Estramustine sodium phosphate; Estramustine phosphate disodium; Estracyt; UNII-IQ856M1R16; Emcyt; CHEBI:31562; IQ856M1R16; NCGC00185756-01; Emcyt (TN); Estradiol 3-(bis(2-chloroethyl)carbamate) 17-(dihydrogen phosphate), disodium salt; Ro 21-8837/001; EINECS 257-735-7; Estramustine phosphate sodium [USAN:BAN:JAN]; C23H30Cl2NNa2O6P; sodium (8R,9S,13S,14S,…	CC12CCC3C(C1CCC2OP(=O)([O-])[O-])CCC4=C3C=CC(=C4)OC(=O)N(CCCl)CCCl.[Na+].[Na+]	Estrogen receptor beta; DNA	single protein; nucleic acid	No
65	001, RAD	001, RAD; 40-O-(2-hydroxyethyl)-rapamycin; 40-O-(2-Hydroxyethyl)rapamycin; Afinitor; Certican; Everolimus; RAD; RAD 001; RAD, SDZ; RAD001; SDZ RAD; SDZ-RAD; Zortress; 42-O-(2-Hydroxyethyl)rapamycin; 159351-69-6; Votubia; Afinitor Disperz; CHEBI:68478; RAD-001; Rapamycin, 42-O-(2-hydroxyethyl)-; UNII-9HW64Q8G6G; 9HW64Q8G6G; NCGC00167512-01; (3S,6R,7E,9R,10R,12R,14S,15E,17E,19E,21S,23S,26R,27R,34aS…	CC1CCC2CC(C(=CC=CC=CC(CC(C(=O)C(C(C(=CC(C(=O)CC(OC(=O)C3CCCCN3C(=O)C(=O)C1(O2)O)C(C)CC4CCC(C(C4)OC)OCCO)C)C)O)OC)C)C)C)OC	Serine/threonine-protein kinase mTOR; FK506-binding protein 1A	single protein	No
66	EXEMESTANE	EXEMESTANE; 107868-30-4; Aromasin; Aromasine; 6-Methyleneandrosta-1,4-diene-3,17-dione; Fce 24304; Exemestano; Exemestanum; Exemestanum [INN-Latin]; Exemestano [INN-Spanish]; FCE-24304; 6-Methylene-androsta-1,4-diene-3,17-dione; Exemestane [USAN:INN:BAN]; UNII-NY22HMQ4BX; Androsta-1,4-diene-3,17-dione, 6-methylene-; HSDB 7463; 6-methylideneandrosta-1,4-diene-3,17-dione; FCE24304; NY22HMQ4BX; PNU-…	CC12CCC3C(C1CCC2=O)CC(=C)C4=CC(=O)C=CC34C	Cytochrome P450 19A1	single protein	No
67	floxuridine	floxuridine; 50-91-9; 5-Fluorodeoxyuridine; 2'-Deoxy-5-fluorouridine; Fluorodeoxyuridine; FUDR; Floxuridin; Deoxyfluorouridine; 5-Fluoro-2'-deoxyuridine; Fluoruridine deoxyribose; 5FdU; Floxuridinum; Floxiridina; 5-Fluoro-2-desoxyuridine; FdUrd; 5 Fluorodeoxyuridine; beta-5-Fluoro-2'-deoxyuridine; Floxuridinum [INN-Latin]; 5-Fluorouracil 2'-deoxyriboside; Floxiridina [INN-Spanish]; 5-fluoro-1-((2…	C1C(C(OC1N2C=C(C(=O)NC2=O)F)CO)O	Thymidylate synthase; Prelamin-A/C; Survival motor neuron protein; Streptokinase A	single protein	No
68	Fulvestrant	Fulvestrant; 129453-61-8; Faslodex; Ici 182780; ICI 182,780; ICI-182780; ZM 182780; ZM-182780; ZD-9238; C32H47F5O3S; ZD 182780; Fulvestrant (Faslodex); (7R,8R,9S,13S,14S,17S)-13-methyl-7-[9-(4,4,5,5,5-pentafluoropentylsulfinyl)nonyl]-6,7,8,9,11,12,14,15,16,17-decahydrocyclopenta[a]phenanthrene-3,17-diol; ZD 9238; CHEMBL1358; CHEBI:31638; 7alpha-(9-((4,4,5,5,5-Pentafluoropentyl)sulfinyl)nonyl)estr…	CC12CCC3C(C1CCC2O)C(CC4=C3C=CC(=C4)O)CCCCCCCCCS(=O)CCCC(C(F)(F)F)(F)F	Estrogen receptor alpha; Estrogen receptor beta; Estrogen receptor; Estrogen-related receptor alpha; Bile acid receptor FXR; Epoxide hydratase; Progesterone receptor	single protein; protein family	No
69	Gefitinib	Gefitinib; 184475-35-2; Iressa; ZD1839; Irressat; N-(3-Chloro-4-fluorophenyl)-7-methoxy-6-(3-morpholinopropoxy)quinazolin-4-amine; gefitinib (zd1839); ZD 1839; ZD-1839; N-(3-chloro-4-fluorophenyl)-7-methoxy-6-[3-(morpholin-4-yl)propoxy]quinazolin-4-amine; N-(3-Chloro-4-fluoro-phenyl)-7-methoxy-6-(3-morpholin-4-ylpropoxy)quinazolin-4-amine; UNII-S65743JHBS; CCRIS 9011; 4-(3'-Chloro-4'-fluoroanilin…	COC1=C(C=C2C(=C1)N=CN=C2NC3=CC(=C(C=C3)F)Cl)OCCCN4CCOCC4	Epidermal growth factor receptor erbB1; Receptor protein-tyrosine kinase erbB-2; MAP kinase signal-integrating kinase 2; Serine/threonine-protein kinase 10; Serine/threonine-protein kinase RIPK2; Serine/threonine-protein kinase GAK; Serine/threonine-protein kinase 2; Casein kinase I epsilon; MAP kinase-interacting serine/threonine-protein kinase MNK1; Tyrosine-protein kinase LCK; Tyrosine-protein…	single protein; protein family	No
70	GEMCITABINE HYDROCHLORIDE	GEMCITABINE HYDROCHLORIDE; 122111-03-9; Gemcitabine HCl; Gemzar; LY188011 hydrochloride; Gemcitabine (Hydrochloride); UNII-U347PV74IL; 2'-Deoxy-2',2'-difluorocytidine monohydrochloride; Cytidine, 2'-deoxy-2',2'-difluoro-, monohydrochloride; Gemcitabine HCL (Gemzar); C9H11F2N3O4.HCl; LY-188011; U347PV74IL; CHEBI:31647; 2',2'-Difluoro-2'-deoxycytidine hydrochloride; 2',2'-Difluorodeoxycytidine mono…	C1=CN(C(=O)N=C1N)C2C(C(C(O2)CO)O)(F)F.Cl	Ribonucleoside-diphosphate reductase RR1; DNA polymerase (alpha/delta/epsilon)	protein complex group; protein family	No
71	hydroxyurea	hydroxyurea; Hydroxycarbamide; 127-07-1; N-Hydroxyurea; Hydrea; 1-HYDROXYUREA; Oxyurea; Carbamoyl oxime; Biosupressin; Hydroxycarbamine; Urea, hydroxy-; Onco-carbide; Carbamohydroxamic acid; Carbamohydroximic acid; Carbamyl hydroxamate; Hydura; Litalir; Hydurea; N-Carbamoylhydroxylamine; Droxia; Hidrix; Hydroxicarbamidum; Siklos; Hydroxylurea; Hydreia; Litaler; Idrossicarbamide [DCIT]; Hidroxicar…	C(=O)(N)NO	Ribonucleoside-diphosphate reductase RR1	protein complex group	No
72	ifosfamide	ifosfamide; Isophosphamide; 3778-73-2; Iphosphamide; Isofosfamide; Ifosfamid; Mitoxana; Ifex; Iphosphamid; Isoendoxan; Naxamide; I-Phosphamide; Holoxan; Cyfos; Ifsofamide; Holoxan 1000; ASTA Z 4942; Ifosfamida; Ifosfamidum; MJF 9325; isosfamide; NCI-C01638; MJF-9325; Ifosfamidum [INN-Latin]; NSC-109724; Ifosfamida [INN-Spanish]; ifomide; NSC 109724; A 4942; Z 4942; Z-4942; 2H-1,3,2-Oxazaphosphori…	C1CN(P(=O)(OC1)NCCCl)CCCl	Prelamin-A/C; DNA	single protein; nucleic acid	No
73	Imatinib mesylate	Imatinib mesylate; 220127-57-1; Gleevec; Glivec; Imatinib mesilate; imatinib methanesulfonate; Imatinib Mesylate (STI571); sti-571; Imatinib (mesylate); CGP-57148B; imatinib monomesylate; 4-[(4-Methyl-1-piperazinyl)methyl]-N-[4-methyl-3-[[4-(3-pyridinyl)-2-pyrimidinyl]amino]phenyl]-benzamide monomethanesulfonate; CGP 57148B; UNII-8A1O1M485B; CHEBI:31690; HSDB 7142; 8A1O1M485B; NSC-716051; STI 571…	CC1=C(C=C(C=C1)NC(=O)C2=CC=C(C=C2)CN3CCN(CC3)C)NC4=NC=CC(=N4)C5=CN=CC=C5.CS(=O)(=O)O	Bcr/Abl fusion protein; Tyrosine-protein kinase ABL; Stem cell growth factor receptor; Platelet-derived growth factor receptor alpha; Platelet-derived growth factor receptor beta	chimeric protein; single protein	No
74	IMIQUIMOD	IMIQUIMOD; 99011-02-6; Aldara; Zyclara; 1-(2-methylpropyl)-1H-imidazo[4,5-c]quinolin-4-amine; Beselna; 1-isobutyl-1H-imidazo[4,5-c]quinolin-4-amine; 4-Amino-1-isobutyl-1H-imidazo[4,5-c]quinoline; R 837; 4-Amino-1-isobutyl-1H-imidazo(4,5-c)quinoline; R-837; 1-(2-methylpropyl)imidazo[4,5-c]quinolin-4-amine; S-26308; C14H16N4; UNII-P1QW714R7M; S 26308; 9050-31-1; MFCD00866946; CHEMBL1282; 1-isobutyl…	CC(C)CN1C=NC2=C1C3=CC=CC=C3N=C2N	Toll-like receptor 7	single protein	No
75	Ixabepilone	Ixabepilone; 219989-84-1; Azaepothilone B; Ixempra; BMS-247550; Aza-epothilone B; BMS 247550-1; UNII-K27005NP0A; CHEBI:63605; K27005NP0A; NSC747973; BMS 247550-01; BMS-247550-01; (1S,3S,7S,10R,11S,12S,16R)-7,11-dihydroxy-8,8,10,12,16-pentamethyl-3-[(1E)-1-(2-methyl-1,3-thiazol-4-yl)prop-1-en-2-yl]-17-oxa-4-azabicyclo[14.1.0]heptadecane-5,9-dione; 17-oxa-4-azabicyclo(14.1.0)heptadecane-5,9-dione, …	CC1CCCC2(C(O2)CC(NC(=O)CC(C(C(=O)C(C1O)C)(C)C)O)C(=CC3=CSC(=N3)C)C)C	Tubulin	protein complex group	No
76	Lenalidomide	Lenalidomide; 191732-72-6; Revlimid; Revimid; CC-5013; 3-(4-Amino-1-oxoisoindolin-2-yl)piperidine-2,6-dione; Lenalidomide (CC-5013); CDC 501; IMiD3; CC 5013; CDC-501; 3-(4-Amino-1-oxo-1,3-dihydro-2H-isoindol-2-yl)piperidine-2,6-dione; 2,6-Piperidinedione, 3-(4-amino-1,3-dihydro-1-oxo-2H-isoindol-2-yl)-; 3-(7-amino-3-oxo-1H-isoindol-2-yl)piperidine-2,6-dione; Revlimid (TN); CHEBI:63791; 1-oxo-2-(2…	C1CC(=O)NC(=O)C1N2CC3=C(C2=O)C=CC=C3N	Cereblon/Aiolos; Cereblon/Ikaros; CRL4(CRBN) E3 ubiquitin ligase	protein protein interaction; protein complex	No
77	letrozole	letrozole; 112809-51-5; Femara; 4,4'-((1h-1,2,4-triazol-1-yl)methylene)dibenzonitrile; Letrozol; CGS 20267; CGS-20267; LETRAZOLE; 4-[(4-cyanophenyl)-(1,2,4-triazol-1-yl)methyl]benzonitrile; Femera; Benzonitrile, 4,4'-(1H-1,2,4-triazol-1-ylmethylene)bis-; C17H11N5; UNII-7LKK855W8I; 4,4'-(1H-1,2,4-triazol-1-ylmethanediyl)dibenzonitrile; HSDB 7461; 4,4'-(1H-1,2,4-Triazol-1-ylmethylene)dibenzonitrile…	C1=CC(=CC=C1C#N)C(C2=CC=C(C=C2)C#N)N3C=NC=N3	Cytochrome P450 19A1	single protein	No
78	lomustine	lomustine; 13010-47-4; 1-(2-Chloroethyl)-3-cyclohexyl-1-nitrosourea; Belustine; CCNU; CeeNU; Cecenu; CINU; Chloroethylcyclohexylnitrosourea; Urea, N-(2-chloroethyl)-N'-cyclohexyl-N-nitroso-; Lomustina; Lomustinum; Lomustinum [INN-Latin]; Lomustina [INN-Spanish]; N-(2-Chloroethyl)-N'-cyclohexyl-N-nitrosourea; 1-(2-Chloroethyl)-3-cyclohexylnitrosourea; Gleostine; Cyclohexyl chloroethyl nitrosourea;…	C1CCC(CC1)NC(=O)N(CCCl)N=O	DNA	nucleic acid	No
79	55-86-7	55-86-7; Mechlorethamine hydrochloride; Chlormethine hydrochloride; Mechlorethamine HCl; Nitrogen mustard hydrochloride; Chlorethamine; 2-CHLORO-N-(2-CHLOROETHYL)-N-METHYLETHANAMINE HYDROCHLORIDE; Chlormethinum; Stickstofflost; Chloramin; HN2 hydrochloride; Azotoyperite; Dichloren; Embikhine; Mitoxine; Dimitan; Erasol; Bis(2-chloroethyl)methylamine hydrochloride; Mustine hydrochloride; Nitol; Dem…	CN(CCCl)CCCl.Cl	DNA	nucleic acid	No
80	MEGESTROL ACETATE	MEGESTROL ACETATE; 595-33-5; Megace; Megace ES; Megestryl acetate; Magestin; Niagestin; Megeron; Ovaban; Ovarid; Pallace; Ovaban (Veterinary); Megestat; Megestrol-17-acetate; NSC-71423; UNII-TJ2M0FR8ES; BDH 1298; Maygace; CCRIS 372; SC10363; 17alpha-Hydroxy-6-methylpregna-4,6-diene-3,20-dione acetate; SC 10363; EINECS 209-864-5; 17-Hydroxy-6-methylpregna-4,6-diene-3,20-dione 17-acetate; 17alpha-A…	CC1=CC2C(CCC3(C2CCC3(C(=O)C)OC(=O)C)C)C4(C1=CC(=O)CC4)C	Glucocorticoid receptor; Progesterone receptor; Androgen Receptor	single protein	No
81	melphalan	melphalan; 148-82-3; Alkeran; Melfalan; L-PAM; Phenylalanine mustard; L-Sarcolysine; L-Sarcolysin; L-Phenylalanine mustard; p-L-Sarcolysin; Levofalan; Levopholan; Melphalanum; Levofolan; Melfalano; L-Sarkolysin; 4-[Bis(2-chloroethyl)amino]-L-phenylalanine; Phenylalanine nitrogen mustard; p-Di-(2-chloroethyl)amino-L-phenylalanine; p-Bis(beta-chloroethyl)aminophenylalanine; 3-(p-(Bis(2-chloroethyl)…	C1=CC(=CC=C1CC(C(=O)O)N)N(CCCl)CCCl	DNA	nucleic acid	No
82	6-Mercaptopurine	6-Mercaptopurine; mercaptopurine; 50-44-2; Purinethol; Mercapurin; 6-Thiopurine; Leukerin; Leupurin; Mercaleukin; 7H-purine-6-thiol; 6-Thioxopurine; Puri-Nethol; Ismipur; Mern; 6-Thiohypoxanthine; 6-Mercaptopurin; 6-Purinethiol; Purimethol; Purinethiol; 6-MP; Purine-6-thiol; 1,9-dihydro-6H-purine-6-thione; 3H-Purine-6-thiol; 6 MP; Mercaleukim; 9H-Purine-6-thiol; 1,7-Dihydro-6H-purine-6-thione; Hy…	C1=NC2=C(N1)C(=S)N=CN2			No
83	methoxsalen	methoxsalen; 8-Methoxypsoralen; 298-81-7; XANTHOTOXIN; Ammoidin; Meladinine; Xanthotoxine; 8-MOP; Meloxine; Oxsoralen; 9-Methoxy-7H-furo[3,2-g]chromen-7-one; Meladinin; Oxypsoralen; Puvalen; Meladoxen; Ammodin; Uvadex; Methoxa-Dome; 8-Methoxypsoralene; Oxsoralen-ultra; New-Meladinin; Geroxalen; Methoxalen; Puvamet; Oxsoralen lotion; Zanthotoxin; Oxsoralen Ultra; 9-methoxyfuro[3,2-g]chromen-7-one;…	COC1=C2C(=CC3=C1OC=C3)C=CC(=O)O2	Cytochrome P450 1A2; Cytochrome P450 2A6; Acetylcholinesterase; Cytochrome P450 2A13; DNA	single protein; nucleic acid	No
84	mitotane	mitotane; 53-19-0; Mitotan; Lysodren; Chloditan; o,p'-DDD; Chlodithane; Khlodithan; Chlodithan; 1-(2-Chlorophenyl)-1-(4-chlorophenyl)-2,2-dichloroethane; 2,4'-Ddd; Mitotano; 1-Chloro-2-[2,2-dichloro-1-(4-chlorophenyl)ethyl]benzene; NCI-C04933; Mitotanum [INN-Latin]; o,p'-TDE; 2,4'-Dichlorodiphenyldichloroethane; o,p-Tde; o,p'-Dichlorodiphenyldichloroethane; Benzene, 1-chloro-2-[2,2-dichloro-1-(4-…	C1=CC=C(C(=C1)C(C2=CC=C(C=C2)Cl)C(Cl)Cl)Cl	Bloom syndrome protein; Norepinephrine transporter; Dopamine transporter; Serotonin 6 (5-HT6) receptor; Cytochrome P450 11A1; Cytochrome P450 11B1	single protein	No
85	mitoxantrone	mitoxantrone; 65271-80-9; Mitozantrone; Mitoxanthrone; DHAQ; Dihydroxyanthraquinone; Mitoxantron; Novantrone; Mitoxantrona; Mitoxantronum; Mitoxantronum [INN-Latin]; Mitoxantrona [INN-Spanish]; Mitoxantrone [INN]; NSC 279836; UNII-BZ114NVM5P; DHAD; NSC279836; NSC-279836; Mitoxantrone (INN); CCRIS 7604; 1,4-Bis(2-(2-hydroxyethylamino)ethyl)amino)-5,8-dihydroxyanthraquinone; C22H28N4O6; 1,4-Dihydro…	C1=CC(=C2C(=C1NCCNCCO)C(=O)C3=C(C=CC(=C3C2=O)O)O)NCCNCCO	Prelamin-A/C; Survival motor neuron protein; Serine/threonine-protein kinase mTOR; Thrombopoietin; Muscarinic acetylcholine receptor M1; Muscarinic acetylcholine receptor M2; Muscarinic acetylcholine receptor M4; Multidrug resistance-associated protein 1; Beta Lactamase; Multidrug and toxin extrusion protein 1; Multidrug and toxin extrusion protein 2; Casein kinase 2; Tyrosine-protein kinase BTK	single protein; protein family	No
86	Nelarabine	Nelarabine; Nelzarabine; 121032-29-9; Arranon; Atriance; 506U78; GW 506U78; GW-506U78; 506U; 2-Amino-9-beta-D-arabinofuranosyl-6-methoxy-9H-purine; NSC-686673; Nelarabine (Arranon); CHEBI:63612; UNII-60158CV180; 9-beta-D-Arabinofuranosyl-6-methoxy-9H-purin-2-amine; (2R,3S,4S,5R)-2-(2-Amino-6-methoxy-9H-purin-9-yl)-5-(hydroxymethyl)tetrahydrofuran-3,4-diol; Nelzarabine (USAN); MAY; NCGC00181098-01…	COC1=NC(=NC2=C1N=CN2C3C(C(C(O3)CO)O)O)N	DNA	nucleic acid	No
87	Nilotinib	Nilotinib; 641571-10-0; Tasigna; AMN107; AMN 107; AMN-107; Nilotinib(AMN-107); Nilotinib (AMN-107); 4-Methyl-3-((4-(3-pyridinyl)-2-pyrimidinyl)amino)-N-(5-(4-methyl-1H-imidazol-1-yl)-3-(trifluoromethyl)phenyl)benzamide; UNII-F41401512X; 4-methyl-N-[3-(4-methyl-1H-imidazol-1-yl)-5-(trifluoromethyl)phenyl]-3-[(4-pyridin-3-ylpyrimidin-2-yl)amino]benzamide; CHEMBL255863; C28H22F3N7O; CHEBI:52172; NSC…	CC1=C(C=C(C=C1)C(=O)NC2=CC(=CC(=C2)N3C=C(N=C3)C)C(F)(F)F)NC4=NC=CC(=N4)C5=CN=CC=C5	Carbonic anhydrase I; Carbonic anhydrase II; Carbonic anhydrase III; Carbonic anhydrase IV; Carbonic anhydrase VI; Carbonic anhydrase VII; Carbonic anhydrase IX; Carbonic anhydrase XII; Carbonic anhydrase XIV; Carbonic anhydrase 15; Tyrosine-protein kinase ABL; Stem cell growth factor receptor; Bcr/Abl fusion protein; Platelet-derived growth factor receptor alpha; Platelet-derived growth factor r…	single protein; chimeric protein	No
88	Pazopanib hydrochloride	Pazopanib hydrochloride; 635702-64-6; pazopanib HCl; Votrient; Pazopanib (Hydrochloride); UNII-33Y9ANM545; Pazopanib HCl (GW786034 HCl); GW786034B; pazopanib monohydrochloride; GW-786034B; CHEBI:71217; 33Y9ANM545; GW 786034; Armala; S1035; C21H23N7O2S.HCl; 5-((4-((2,3-DIMETHYL-2H-INDAZOL-6-YL)(METHYL)AMINO)PYRIMIDIN-2-YL)AMINO)-2-METHYLBENZENESULFONAMIDE HYDROCHLORIDE; 5-((4-((2,3-Dimethyl-2H-ind…	CC1=C(C=C(C=C1)NC2=NC=CC(=N2)N(C)C3=CC4=NN(C(=C4C=C3)C)C)S(=O)(=O)N.Cl	Macrophage colony stimulating factor receptor; Stem cell growth factor receptor; Tyrosine-protein kinase LCK; Fibroblast growth factor receptor 3; Fibroblast growth factor receptor 1; Platelet-derived growth factor receptor; Vascular endothelial growth factor receptor; Tyrosine-protein kinase ITK/TSK	single protein; protein complex; protein family	No
89	pipobroman	pipobroman; 54-91-1; Vercyte; Amedel; 1,1'-(Piperazine-1,4-diyl)bis(3-bromopropan-1-one); Pipobromanum; 1,4-Bis(3-bromopropionyl)piperazine; A-8103; Piperazine, 1,4-bis(3-bromo-1-oxopropyl)-; N,N-Bis-(3-bromopropionyl)-piperazine; NSC-25154; Pipobromanum [INN-Latin]; A 1803; C10H16Br2N2O2; Piperazine, 1,4-bis(3-bromopropionyl)-; UNII-6Q99RDT97R; 1,4-Bis(3-bromopropanoyl)piperazine; N,N'-Bis(3-bro…	C1CN(CCN1C(=O)CCBr)C(=O)CCBr	Prelamin-A/C; Aldehyde dehydrogenase 1A1; Cytochrome P450 3A4; DNA	single protein; nucleic acid	No
90	MITHRAMYCIN	MITHRAMYCIN; plicamycin; Mithracin; mithramycin a; Aureolic acid; Mithramycinum; Mithramycine; Mitramycine; Mitramycinum; Plicamycine; Plicamycinum; Aurelic acid; Aurlelic acid; Mitramycin; Plicamycine [French]; Plicamycinum [Latin]; Plicamicina [Spanish]; 18378-89-7; Plicamycine [INN-French]; Plicamycinum [INN-Latin]; Mithramycine [INN-French]; Mithramycinum [INN-Latin]; Mitramicina [INN-Spanish…	CC1C(C(CC(O1)OC2CC(OC(C2O)C)OC3=CC4=CC5=C(C(=O)C(C(C5)C(C(=O)C(C(C)O)O)OC)OC6CC(C(C(O6)C)O)OC7CC(C(C(O7)C)O)OC8CC(C(C(O8)C)O)(C)O)C(=C4C(=C3C)O)O)O)O	Nuclear receptor subfamily 1 group I member 2; DNA	single protein; nucleic acid	No
91	Pralatrexate	Pralatrexate; 146464-95-1; Folotyn; 10-Propargyl-10-deazaaminopterin; Pralatrexate(Folotyn); HSDB 7786; PDX; CHEBI:71223; N-(4-(1-((2,4-Diamino-6-pteridinyl)methyl)-3-butynyl)benzoyl)-L-glutamic acid; (2S)-2-(4-(1-(2,4-diaminopteridin-6-yl)pent-4-yn-2-yl)benzamido)pentanedioic acid; (2S)-2-((4-((1RS)-1-((2,4-Diaminopteridin-6-yl)methyl)but-3-ynyl)benzoyl)amino)pentanedioic acid; NCGC00242596-01; …	C#CCC(CC1=CN=C2C(=N1)C(=NC(=N2)N)N)C3=CC=C(C=C3)C(=O)NC(CCC(=O)O)C(=O)O	Folate transporter 1; Folate receptor alpha; Proton-coupled folate transporter; Dihydrofolate reductase	single protein	No
92	Procarbazine hydrochloride	Procarbazine hydrochloride; 366-70-1; PROCARBAZINE HCl; Matulane; Nathulane; Natunalar; MIH hydrochloride; PCB hydrochloride; Procarbazine.HCl; Ibenzmethyzine hydrochloride; Natulan; Natulan hydrochloride; Procarbazine (Hydrochloride); NSC-77213; Procarbazine chloridrate; UNII-XH0NPH5ZX8; Ibenzmethyzin hydrochloride; NCI-C01810; CCRIS 531; CHEBI:71428; EINECS 206-678-6; NSC 77213; XH0NPH5ZX8; p-(…	CC(C)NC(=O)C1=CC=C(C=C1)CNNC.Cl	DNA	nucleic acid	No
93	Quinacrine hydrochloride	Quinacrine hydrochloride; Mepacrine hydrochloride; Malaricida; Methoquine; Italchin; Metochin; Palacrin; Palusan; Pentilen; Mecryl; Atabrine hydrochloride; 130-42-7; NSC14229; N4-(6-Chloro-2-methoxyacridin-9-yl)-N1,N1-diethylpentane-1,4-diamine hydrochloride; Mepacrine HCl; 866 R.P.; Arichin; EINECS 204-989-1; RP 866; SCHEMBL33693; CHEMBL556980; CTK8G7813; DTXSID40926553; Quinacrine dihydrochlori…	CCN(CC)CCCC(C)NC1=C2C=C(C=CC2=NC3=C1C=CC(=C3)Cl)OC.Cl			No
94	RALOXIFENE HYDROCHLORIDE	RALOXIFENE HYDROCHLORIDE; 82640-04-8; Raloxifene Hcl; Evista; Keoxifene hydrochloride; Keoxifene; (6-Hydroxy-2-(4-hydroxyphenyl)benzo[b]thiophen-3-yl)(4-(2-(piperidin-1-yl)ethoxy)phenyl)methanone hydrochloride; LY 156758; Raloxifene (hydrochloride); UNII-4F86W47BR6; C28H28ClNO4S; C28H27NO4S.HCl; LY156758; CHEBI:50740; Evista (Raloxifene Hydrochloride); 4F86W47BR6; Optruma; LY-156758; 6-Hydroxy-2-…	C1CCN(CC1)CCOC2=CC=C(C=C2)C(=O)C3=C(SC4=C3C=CC(=C4)O)C5=CC=C(C=C5)O.Cl	Estrogen receptor alpha; Estrogen receptor beta; Estrogen receptor; Beta-lactamase AmpC	single protein; protein family	No
95	Romidepsin	Romidepsin; Istodax; FK228; Depsipeptide; Chromadax; Antibiotic FR 901228; 128517-07-7; FR901228; FK 228; FK-228; FR 901228; FR-901228; NSC-630176; C24H36N4O6S2; CHEMBL343448; CHEBI:61080; NSC630176; NSC754143; UNII-CX3T89XQBK; NSC 630176; (1S,4S,7Z,10S,16E,21R)-7-ethylidene-4,21-di(propan-2-yl)-2-oxa-12,13-dithia-5,8,20,23-tetraazabicyclo[8.7.6]tricos-16-ene-3,6,9,19,22-pentone; (1S,4S,7Z,10S,16…	CC=C1C(=O)NC(C(=O)OC2CC(=O)NC(C(=O)NC(CSSCCC=C2)C(=O)N1)C(C)C)C(C)C	Histone deacetylase 1; Histone deacetylase 2; Histone deacetylase 4; Histone deacetylase; Histone deacetylase 6; Histone deacetylase 3/Nuclear receptor corepressor 2 (HDAC3/NCoR2); Histone deacetylase 3; Histone deacetylase 5; Histone deacetylase 8; Histone deacetylase 3/NCoR1; Histone deacetylase 11; Histone deacetylase 10; Bromodomain-containing protein 4	single protein; protein family; protein complex	No
96	Ruxolitinib	Ruxolitinib; 941678-49-5; INCB018424; Ruxolitinib (INCB018424); INCB-018424; (R)-3-(4-(7H-pyrrolo[2,3-d]pyrimidin-4-yl)-1H-pyrazol-1-yl)-3-cyclopentylpropanenitrile; INCB 018424; UNII-82S8X8XX8H; (3R)-3-cyclopentyl-3-[4-(7H-pyrrolo[2,3-d]pyrimidin-4-yl)-1H-pyrazol-1-yl]propanenitrile; 82S8X8XX8H; INC424; INCB018424 (Ruxolitinib); CHEBI:66919; (R)-ruxolitinib; C17H18N6; R-Ruxolitinib; (betaR)-beta…	C1CCC(C1)C(CC#N)N2C=C(C=N2)C3=C4C=CNC4=NC=N3	Tyrosine-protein kinase JAK1; Tyrosine-protein kinase JAK2; Tyrosine-protein kinase JAK3; Tyrosine-protein kinase TYK2; NT-3 growth factor receptor; CaM kinase II delta; Serine/threonine-protein kinase 16; Phosphorylase kinase gamma subunit 2; Ribosomal protein S6 kinase alpha 2; Serine/threonine-protein kinase DCLK2; Bone morphogenetic protein receptor type-2; CaM kinase II beta; Death-associate…	single protein; protein complex	No
97	(-)-Rapamycin	(-)-Rapamycin; 53123-88-9; AY 22989; AY-22989; I 2190A; I-2190A; I2190A; NSC 226080; RAPA; Rapammune; Rapamune; Rapamycin; SIIA 9268A; Sirolimus; Wy 090217; Rapamycin (Sirolimus); WY-090217; Antibiotic AY 22989; UNII-W36ZG6FT64; CCRIS 9024; CHEBI:9168; SILA 9268A; W36ZG6FT64; HSDB 7284; C51H79NO13; DE-109; NCGC00021305-05; DSSTox_CID_3582; DSSTox_RID_77091; DSSTox_GSID_23582; Supralimus; (1R,9S,1…	CC1CCC2CC(C(=CC=CC=CC(CC(C(=O)C(C(C(=CC(C(=O)CC(OC(=O)C3CCCCN3C(=O)C(=O)C1(O2)O)C(C)CC4CCC(C(C4)OC)O)C)C)O)OC)C)C)C)OC	FK506-binding protein 1A; Serine/threonine-protein kinase mTOR; Eukaryotic translation initation factor; Programmed cell death protein 4; Peptidyl-prolyl cis-trans isomerase FKBP5; FK506-binding protein 1B; Pregnane X receptor; Peptidyl-prolyl cis-trans isomerase FKBP1A	single protein	No
98	Sorafenib tosylate	Sorafenib tosylate; 475207-59-1; Nexavar; BAY 43-9006; Nexavar(R); Sorafenib (Tosylate); Sorafenib tosylate [USAN]; UNII-5T62Q3B36J; CHEBI:50928; 5T62Q3B36J; BAY 54-9085; Sorafenib (Nexavar); Sorafenib tosylate (USAN); DSSTox_CID_27817; DSSTox_RID_82581; DSSTox_GSID_47839; 4-(4-(3-(4-Chloro-3-(trifluoromethyl)phenyl)ureido)phenoxy)-N2-methylpyridine-2-carboxamide mono (4-methylbenzenesulfonate); …	CC1=CC=C(C=C1)S(=O)(=O)O.CNC(=O)C1=NC=CC(=C1)OC2=CC=C(C=C2)NC(=O)NC3=CC(=C(C=C3)Cl)C(F)(F)F	Vascular endothelial growth factor receptor 2; Serine/threonine-protein kinase RAF; Platelet-derived growth factor receptor beta; Stem cell growth factor receptor; Tyrosine-protein kinase receptor FLT3; Serine/threonine-protein kinase B-raf; Vascular endothelial growth factor receptor; Tyrosine-protein kinase receptor RET	single protein; protein family	No
99	streptozocin	streptozocin; STREPTOZOTOCIN; 18883-66-4; streptozosin; Estreptozocina; Streptozocine; Streptozocinium; Streptozocinum; alpha-Streptozocin; streptozotocin (stz); N-D-Glucosyl-(2)-N'-nitrosomethylurea; C8H15N3O7; CHEBI:9288; N-D-Glucosyl-(2)-N'-nitrosomethylharnstoff; 2-Deoxy-2-(((methylnitrosoamino)carbonyl)amino)-D-glucopyranose; UNII-8H27GUR065; 8H27GUR065; 2-Deoxy-2-(3-methyl-3-nitrosoureido)-…	CN(C(=O)NC1C(C(C(OC1O)CO)O)O)N=O			No
100	Tamoxifen citrate	Tamoxifen citrate; 54965-24-1; Istubal; Tamoxifen (Citrate); Zitazonium; UNII-7FRV7310N6; Tamoxifen citrate salt; C32H37NO8; ICI 46474; Farmifeno; Ginarsan; Jenoxifen; Ledertam; Nourytan; Noxitem; Oncotam; Tafoxen; Tamofen; Tamoplex; Tamoxasta; Tamoxifen Citrate (Nolvadex); Terimon; Zynoplex; Emblon; Kessar; Nolgen; Noltam; Zemide; Genox; Tamax; Taxus; Tamox-Puren; Apo-Tamox; 7FRV7310N6; Z-Tamoxi…	CCC(=C(C1=CC=CC=C1)C2=CC=C(C=C2)OCCN(C)C)C3=CC=CC=C3.C(C(=O)O)C(CC(=O)O)(C(=O)O)O	Bloom syndrome protein; Estrogen receptor alpha	single protein	No
101	teniposide	teniposide; 29767-20-2; Vumon; Vehem; VM-26; NSC 122819; Teniposidum [INN-Latin]; Teniposido [INN-Spanish]; Vee M-26; VM26; NSC-122819; C32H32O13S; Teniposidum; Teniposido; Teniposide (Vumon); CCRIS 2058; UNII-957E6438QA; HSDB 6546; EINECS 249-831-2; VM 26; 4'-Dimethyl-9-(4,6-O-2-thenyid)-epipodophyllotoxin; 4'-Demethylepipodophyllotoxin 9-(4,6-O-(R)-2-thenylidene-beta-D-glucopyranoside); 4'-Deme…	COC1=CC(=CC(=C1O)OC)C2C3C(COC3=O)C(C4=CC5=C(C=C24)OCO5)OC6C(C(C7C(O6)COC(O7)C8=CC=CS8)O)O	DNA topoisomerase II	protein family	No
102	thalidomide	thalidomide; 50-35-1; Thalomid; Sedoval; 2-(2,6-dioxopiperidin-3-yl)isoindoline-1,3-dione; (+/-)-THALIDOMIDE; Corronarobetin; Psycholiquid; Psychotablets; Theophilcholine; Algosediv; Asmadion; Bonbrain; Calmorex; Contergan; Distaval; Ectiluran; Enterosediv; Gastrinide; Glutanon; Hippuzon; Neosedyn; Neosydyn; Nerosedyn; Neufatin; Neurodyn; Neurosedin; Neurosedym; Nevrodyn; Noctosediv; Pantosediv; …	C1CC(=O)NC(=O)C1N2C(=O)C3=CC=CC=C3C2=O	Cyclooxygenase-1; Cyclooxygenase-2; CRL4(CRBN) E3 ubiquitin ligase	single protein; protein complex	No
103	6-Thioguanine	6-Thioguanine; thioguanine; 154-42-7; Tioguanine; 2-Amino-6-mercaptopurine; 6-Mercaptoguanine; Tioguanin; Tabloid; Lanvis; 2-Amino-6-purinethiol; 2-Amino 6MP; 2-Aminopurin-6-thiol; 2-Aminopurine-6-thiol; 2-Aminopurine-6(1H)-thione; Wellcome U3B; 6-Mercapto-2-aminopurine; 2-Amino-9H-purine-6-thiol; 6-TG; 2-Amino-6-merkaptopurin; Tioguaninum; Guanine, thio-; Tioguanina; 6H-Purine-6-thione, 2-amino-…	C1=NC2=C(N1)C(=S)N=C(N2)N			No
104	thiotepa	thiotepa; THIO-TEPA; 52-24-4; Triethylenethiophosphoramide; Thiophosphamide; Thioplex; Tiofosfamid; Tiofosyl; Thiofozil; Tespamin; Girostan; Oncotepa; Tespamine; Tiofozil; Stepa; Oncotiotepa; Thiotef; Tifosyl; Oncothio-tepa; TESPA; Tio-tef; Thio-Tep; Tri(aziridin-1-yl)phosphine sulfide; TSPA; Thio-tepa S; Ledertepa; Thiotriethylenephosphoramide; TIO TEF; Tris(1-aziridinyl)phosphine sulfide; 1,1',…	C1CN1P(=S)(N2CC2)N3CC3	DNA	nucleic acid	No
105	TOPOTECAN HYDROCHLORIDE	TOPOTECAN HYDROCHLORIDE; Topotecan Hcl; 119413-54-6; Hycamtin; Topotecan (Hydrochloride); Nogitecan hydrochloride; Hycamptamine hydrochloride; Topotecan monohydrochloride; NSC 609699; UNII-956S425ZCY; Topotecan hydrochloride [USAN]; DRG-0288; NSC609699; SK&F S-104864-A; NSC-609699; 956S425ZCY; (S)-10-((Dimethylamino)methyl)-4-ethyl-4,9-dihydroxy-1H-pyrano(3',4':6,7)indolizino(1,2-b)quinoline-3,14…	CCC1(C2=C(COC1=O)C(=O)N3CC4=C(C3=C2)N=C5C=CC(=C(C5=C4)CN(C)C)O)O.Cl	Prelamin-A/C; Survival motor neuron protein; Hypoxia-inducible factor 1 alpha; DNA topoisomerase I, mitochondrial	single protein	No
106	Retinoic acid	Retinoic acid; tretinoin; 302-79-4; Vitamin A acid; all-trans-Retinoic acid; trans-Retinoic acid; ATRA; Airol; Retin-A; Vesanoid; Renova; All-trans Retinoic Acid; all-trans-Vitamin A acid; Dermairol; Aknoten; Aberel; Eudyna; Aknefug; Cordes vas; Epi-aberel; Tretin M; Atralin; all-trans-Vitamin A1 acid; all-trans-Tretinoin; Retionic acid; All Trans Retinoic Acid; TRETINON; Vitamin A1 acid, all-tra…	CC1=C(C(CCC1)(C)C)C=CC(=CC=CC(=CC(=O)O)C)C	Retinoic acid receptor alpha; Retinoic acid receptor beta; Retinoic acid receptor gamma; Retinoid X receptor alpha; Cellular retinoic acid-binding protein I; Retinoid X receptor beta; Retinoid X receptor gamma; Cellular retinoic acid-binding protein II; Survival motor neuron protein; Hypoxia-inducible factor 1 alpha; Bloom syndrome protein; MAP kinase ERK2; Serotonin 2b (5-HT2b) receptor; Nuclear…	single protein; protein family	No
107	Triethylenemelamine	Triethylenemelamine; Tretamine; Trisaziridinyltriazine; 51-18-3; Tretamin; Triamelin; Triethanomelamine; Persistol; Triaziridinyl triazine; Tem-Simes; TEM (cytostatic); 2,4,6-Tris(1-aziridinyl)-s-triazine; Melamine, triethylene-; Persistol Ho 1/193; Persistol Hoe 1/193; Tris(ethyleneimino)triazine; Triaethylenmelamin; 2,4,6-tris(aziridin-1-yl)-1,3,5-triazine; 1,3,5-Triazine, 2,4,6-tris(1-aziridin…	C1CN1C2=NC(=NC(=N2)N3CC3)N4CC4			No
108	Uramustine	Uramustine; URACIL MUSTARD; 66-75-1; Desmethyldopan; Aminouracil mustard; Demethyldopan; Uramustin; Chlorethaminacil; Uracil nitrogen mustard; Uracilmostaza; Nordopan; Uracillost; 5-Aminouracil mustard; 5-N,N-Bis(2-chloroethyl)aminouracil; 5-Bis(2-chloroethyl)aminouracil; 5-(Di-2-chloroethyl)aminouracil; Uracil lost [German]; 5-[Bis(2-chloroethyl)amino]uracil; U-8344; ENT 50439; Uramustinum [INN-…	C1=C(C(=O)NC(=O)N1)N(CCCl)CCCl	DNA	nucleic acid	No
109	Vandetanib	Vandetanib; 443913-73-3; Zactima; ZD6474; Caprelsa; vandetanib (zd6474); N-(4-Bromo-2-fluorophenyl)-6-methoxy-7-((1-methylpiperidin-4-yl)methoxy)quinazolin-4-amine; ZD 6474; ZD-6474; N-(4-bromo-2-fluorophenyl)-6-methoxy-7-[(1-methylpiperidin-4-yl)methoxy]quinazolin-4-amine; UNII-YO460OQ37K; C22H24BrFN4O2; CHEMBL24828; N-(4-Bromo-2-fluorophenyl)-6-methoxy-7-((1-methyl-4-piperidinyl)methoxy)-4-quin…	CN1CCC(CC1)COC2=C(C=C3C(=C2)N=CN=C3NC4=C(C=C(C=C4)Br)F)OC	Vascular endothelial growth factor receptor 1; Vascular endothelial growth factor receptor 2; Epidermal growth factor receptor erbB1; Vascular endothelial growth factor receptor; Vascular endothelial growth factor receptor 3; Platelet-derived growth factor receptor beta; Stem cell growth factor receptor; Tyrosine-protein kinase TIE-2; Tyrosine-protein kinase SRC; Tyrosine-protein kinase ABL; Tyro…	single protein; protein family; chimeric protein	No
110	Vemurafenib	Vemurafenib; 918504-65-1; PLX4032; Zelboraf; 1029872-54-5; PLX-4032; N-(3-(5-(4-Chlorophenyl)-1H-pyrrolo[2,3-b]pyridine-3-carbonyl)-2,4-difluorophenyl)propane-1-sulfonamide; RG7204; PLX 4032; Vemurafenib (PLX4032, RG7204); RG 7204; RO5185426; UNII-207SMY3FQT; Vemurafenib (PLX4032); RO 5185426; N-(3-{[5-(4-chlorophenyl)-1H-pyrrolo[2,3-b]pyridin-3-yl]carbonyl}-2,4-difluorophenyl)propane-1-sulfonami…	CCCS(=O)(=O)NC1=C(C(=C(C=C1)F)C(=O)C2=CNC3=NC=C(C=C23)C4=CC=C(C=C4)Cl)F	Serine/threonine-protein kinase B-raf; Serine/threonine-protein kinase RAF; Vascular endothelial growth factor receptor 2; Serine/threonine-protein kinase A-Raf; BRAF/CRAF; Mixed lineage kinase 7	single protein; protein complex	No
111	Vinblastine sulfate	Vinblastine sulfate; Vinblastine (sulfate); 143-67-9; Velbe; UNII-N00W22YO2B; Velsar; EXAL; Velban; 29060-LE; Rozevin sulfate; MLS000863275; N00W22YO2B; NSC-49842; SMR000058844; Vincaleukoblastine, sulfate; DSSTox_CID_27831; DSSTox_RID_82594; DSSTox_GSID_47853; CCRIS 2584; Uniblastin; EINECS 205-606-0; AI3-52943; Vincaleukoblastine, sulfate (1:1) (salt); CAS-18556-44-0; CHEMBL378544; NCGC00095285…	CCC1(CC2CC(C3=C(CCN(C2)C1)C4=CC=CC=C4N3)(C5=C(C=C6C(=C5)C78CCN9C7C(C=CC9)(C(C(C8N6C)(C(=O)OC)O)OC(=O)C)CC)OC)C(=O)OC)O.OS(=O)(=O)O	Tubulin; Huntingtin; Ras-related protein Rab-9A; Hypoxia-inducible factor 1 alpha; Niemann-Pick C1 protein	protein family; protein complex group; single protein	No
112	Vincristine sulfate	Vincristine sulfate; 2068-78-2; Onkovin; VCR sulfate; Vincristine sulphate; Kyocristine; Vincrisul; Lilly 37231; Leurocristine sulfate; Oncovin; Vincrex; NSC 67574; Leurocristine sulfate (1:1) (salt); Leurocristine, sulfate (1:1) (salt); Alkaloid extracted from Vinca rosea Linn; Vincaleukoblastine, 22-oxo-, sulfate (1:1); Vincasar PFS; NSC67574; Vincristine Sulfate PFS; Vincristinsulfat [German];…	CCC1(CC2CC(C3=C(CCN(C2)C1)C4=CC=CC=C4N3)(C5=C(C=C6C(=C5)C78CCN9C7C(C=CC9)(C(C(C8N6C=O)(C(=O)OC)O)OC(=O)C)CC)OC)C(=O)OC)O.OS(=O)(=O)O	Prelamin-A/C; Ras-related protein Rab-9A; Hypoxia-inducible factor 1 alpha; Niemann-Pick C1 protein; Tubulin	single protein; protein complex group	No
113	Vinorelbine tartrate	Vinorelbine tartrate; Navelbine; Vinorelbine (ditartrate); UNII-253GQW851Q; Vinorelbine ditartrate; 125317-39-7; 253GQW851Q; Nor-5'-anhydrovinblastine ditartrate; KW-2307; Vinorelbine tartrate [USAN:USP]; Methyl (3aR,4R,5S,5aR,10bR,13aR)-4-(acetyloxy)-3a-ethyl-9-[(6R,8S)-4-ethyl-8-(methoxycarbonyl)-1,3,6,7,8,9-hexahydro-2,6-methano-2H-azacyclodecino[4,3-b]indol-8-yl]-5-hydroxy-8-methoxy-6-methyl-…	CCC1=CC2CC(C3=C(CN(C2)C1)C4=CC=CC=C4N3)(C5=C(C=C6C(=C5)C78CCN9C7C(C=CC9)(C(C(C8N6C)(C(=O)OC)O)OC(=O)C)CC)OC)C(=O)OC.C(C(C(=O)O)O)(C(=O)O)O.C(C(C(=O)O)O)(C(=O)O)O			No
114	Vismodegib	Vismodegib; 879085-55-9; GDC-0449; Erivedge; 2-chloro-N-(4-chloro-3-(pyridin-2-yl)phenyl)-4-(methylsulfonyl)benzamide; Vismodegib (GDC-0449); HhAntag691; GDC0449; GDC 0449; GDC-0449 (Vismodegib); UNII-25X868M3DS; NSC-747691; CHEMBL473417; CHEBI:66903; 25X868M3DS; 2-chloro-N-[4-chloro-3-(pyridin-2-yl)phenyl]-4-(methylsulfonyl)benzamide; NSC755986; 2-chloro-N-(4-chloro-3-pyridin-2-ylphenyl)-4-methy…	CS(=O)(=O)C1=CC(=C(C=C1)C(=O)NC2=CC(=C(C=C2)Cl)C3=CC=CC=N3)Cl	Sonic hedgehog protein; Smoothened homolog	single protein	No
115	Zoledronic acid	Zoledronic acid; Zoledronate; 118072-93-8; Zometa; Reclast; Aclasta; CGP 42446; (1-Hydroxy-2-(1H-imidazol-1-yl)ethane-1,1-diyl)diphosphonic acid; (1-Hydroxy-2-imidazol-1-ylethylidene)diphosphonic acid; ZOL; CGP-42446; [1-hydroxy-2-(1H-imidazol-1-yl)ethane-1,1-diyl]bis(phosphonic acid); Orazol; UNII-70HZ18PH24; Phosphonic acid, [1-hydroxy-2-(1H-imidazol-1-yl)ethylidene]bis-; C5H10N2O7P2; Reclast (…	C1=CN(C=N1)CC(O)(P(=O)(O)O)P(=O)(O)O	Farnesyl diphosphate synthase; Farnesyl pyrophosphate synthase; Geranylgeranyl pyrophosphate synthase; Prelamin-A/C; Carbonic anhydrase II; Carbonic anhydrase XII; Carbonic anhydrase XIV; Butyrophilin subfamily 3 member A1	single protein	No
116	L778123	L-778123 free base; L-778123; 183499-57-2; UNII-31ZXM8ZKQ3; 4-[(5-{[4-(3-CHLOROPHENYL)-3-OXOPIPERAZIN-1-YL]METHYL}-1H-IMIDAZOL-1-YL)METHYL]BENZONITRILE; 31ZXM8ZKQ3; CHEMBL279433; 4-((5-((4-(3-chlorophenyl)-3-oxopiperazin-1-yl)methyl)-1H-imidazol-1-yl)methyl)benzonitrile; L-778,123; SCHEMBL1683541; CTK7C7787; 1s63; 1s64; 183499-57-2 (free base); BDBM50097071; ZINC53070632; DB07227; Benzonitrile, 4…	C1CN(C(=O)CN1CC2=CN=CN2CC3=CC=C(C=C3)C#N)C4=CC(=CC=C4)Cl	Protein farnesyltransferase; Protein farnesyl/geranylgeranyl transferase; Geranylgeranyl transferase type I	protein complex; protein complex group	Yes
117	OXALIPLATIN	Eloxatin (TN); Oxaliplatin (Eloxatin); SCHEMBL4859; Oxaliplatin (JAN/USP/INN); s1224; AKOS015920125; CCG-264868; BR-72813; SC-17287; O0372; SW219151-1; D01790; 15171-EP2270008A1; 15171-EP2270018A1; 15171-EP2272827A1; 15171-EP2275420A1; 15171-EP2292617A1; 15171-EP2295055A2; 15171-EP2295416A2; 15171-EP2295426A1; 15171-EP2295427A1; 15171-EP2298748A2; 15171-EP2298764A1; 15171-EP2298765A1; 15171-EP229…	C1CCC(C(C1)N)N.C(=O)(C(=O)[O-])[O-].[Pt+2]			Yes
118	Epirubicin	Epirubicin; 56420-45-2; Epiadriamycin; Epidoxorubicin; 4'-Epiadriamycin; Ellence; 4'-epidoxorubicin; Epirubicine; Ridorubicin; Epirubicinum; Pidorubicina; Pidorubicine; Pidorubicinum; Epirubicina; Epi-DX; Epirubicine [French]; Epirubicinum [Latin]; 4-Epidoxorubicin; Epirubicina [Spanish]; IMI 28; Epirubicine [INN-French]; Epirubicinum [INN-Latin]; Epirubicina [INN-Spanish]; Pidorubicine [INN-Fren…	CC1C(C(CC(O1)OC2CC(CC3=C(C4=C(C(=C23)O)C(=O)C5=C(C4=O)C=CC=C5OC)O)(C(=O)CO)O)N)O	Hepatitis C virus NS3 protease/helicase	single protein	No
119	Trisenox	Trisenox; arsodent; Arsentrioxide; Arseni trioxydum; Arsenious trioxide; Arsenous oxide [ISO]; Claudetite; Arsenic blanc [French]; Arsenious Acid Anhydride; Acide arsenieux [French]; Arsenigen saure [German]; Anhydride arsenieux [French]; Oxyde Arsenieux [ISO-French]; Caswell No. 059; Rcra waste number P012; RCRA waste no. P012; CCRIS 5455; HSDB 419; EINECS 215-481-4; UN1561; EPA Pesticide Chemic…	[O-2].[O-2].[O-2].[As+3].[As+3]			No
120	Aliskiren	Aliskiren; 173334-57-1; Rasilez; Tekturna; SPP100; SPP 100; Aliskiren hemifumarate; Aliskiren(CGP 60536); Enviage; Riprazo; Sprimeo; UNII-502FWN4Q32; Aliskiren fumarate; CHEMBL1639; CHEBI:601027; 502FWN4Q32; CGP 60536; (2S,4S,5S,7S)-5-amino-N-(2-carbamoyl-2,2-dimethylethyl)-4-hydroxy-7-{[4-methoxy-3-(3-methoxypropoxy)phenyl]methyl}-8-methyl-2-(propan-2-yl)nonanamide; (2S,4S,5S,7S)-5-AMINO-N-(2-CA…	CC(C)C(CC1=CC(=C(C=C1)OC)OCCCOC)CC(C(CC(C(C)C)C(=O)NCC(C)(C)C(=O)N)O)N	Renin; Protease	single protein	No
121	chloroquine	chloroquine; 54-05-7; Aralen; Chlorochin; Chloraquine; Artrichin; Chloroquinium; Chloroquina; Reumachlor; Capquin; Chemochin; Chlorquin; Clorochina; Malaquin; Arthrochin; Bemasulph; Benaquin; Bipiquin; Chingamin; Cidanchin; Cocartrit; Dichinalex; Gontochin; Heliopar; Iroquine; Klorokin; Lapaquin; Mesylith; Pfizerquine; Quinachlor; Quinercyl; Quinilon; Quinoscan; Silbesan; Solprina; Sopaquin; Tres…	CCN(CC)CCCC(C)NC1=C2C=CC(=CC2=NC=C1)Cl	Histidine-rich protein; Dihydrofolate reductase; Falcipain 2; Sigma opioid receptor; Sigma intracellular receptor 2	single protein	No
122	DEXMEDETOMIDINE	DEXMEDETOMIDINE; 113775-47-6; Dexmedetomidinum; MPV 1440; Dexmedetomidina; (+)-4-((S)-alpha,2,3-Trimethylbenzyl)imidazole; UNII-67VB76HONO; 5-[(1S)-1-(2,3-dimethylphenyl)ethyl]-1H-imidazole; Dexdor; MPV-1440; Precedex (TN); CHEMBL778; 67VB76HONO; (S)-5-(1-(2,3-Dimethylphenyl)ethyl)-1H-imidazole; 4-[(1S)-1-(2,3-dimethylphenyl)ethyl]-1H-imidazole; 1H-Imidazole, 5-[(1S)-1-(2,3-dimethylphenyl)ethyl]-…	CC1=C(C(=CC=C1)C(C)C2=CN=CN2)C	Alpha-2a adrenergic receptor; Adrenergic receptor alpha-1; Adrenergic receptor alpha-2; Alpha-1d adrenergic receptor; Alpha-2c adrenergic receptor; Cytochrome P450 3A4; Cytochrome P450 2C9; Cytochrome P450 1A2; Alpha-1a adrenergic receptor; Alpha-1B adrenergic receptor	single protein; protein family	No
123	maprotiline	maprotiline; 10262-69-8; Maprotylina [Polish]; Maprotilin; Maprotylina; Maprotilinum [INN-Latin]; Maprotilina [INN-Spanish]; 276-Ba; UNII-2U1W68TROF; N-Methyl-9,10-ethanoanthracene-9(10H)-propylamine; 9,10-Ethanoanthracene-9(10H)-propanamine, N-methyl-; CHEBI:6690; EINECS 233-599-4; 3-(9,10-Dihydro-9,10-ethanoanthracen-9-yl)propylmethylamine; 3-(9,10-Dihydro-9,10-ethanoanthracen-9-yl)-N-methylpro…	CNCCCC12CCC(C3=CC=CC=C31)C4=CC=CC=C24	Histamine H1 receptor; Dopamine D1 receptor; Dopamine D5 receptor; Dopamine D2 receptor; Dopamine D3 receptor; Norepinephrine transporter; Serine/threonine-protein kinase mTOR; Alpha-1a adrenergic receptor; Alpha-1b adrenergic receptor; Alpha-1d adrenergic receptor; Alpha-2a adrenergic receptor; Alpha-2b adrenergic receptor; Alpha-2c adrenergic receptor; Histamine H2 receptor; Muscarinic acetylch…	single protein	No
124	argatroban	argatroban; 74863-84-6; Argatroban anhydrous; Novastan; Acova; MCI-9038; Argatroban [INN:JAN]; MD-805; Argatrobanum [Latin]; GN-1600; (2R,4R)-1-((2S)-5-Guanidino-2-(3-methyl-1,2,3,4-tetrahydroquinoline-8-sulfonamido)pentanoyl)-4-methylpiperidine-2-carboxylic acid; C23H36N6O5S; Argatroban Injection; CHEMBL1166; (2R,4R)-1-[(2S)-5-(diaminomethylideneamino)-2-[(3-methyl-1,2,3,4-tetrahydroquinolin-8-y…	CC1CCN(C(C1)C(=O)O)C(=O)C(CCCN=C(N)N)NS(=O)(=O)C2=CC=CC3=C2NCC(C3)C	Thrombin	single protein	No
125	PYRIDOSTIGMINE BROMIDE	PYRIDOSTIGMINE BROMIDE; 101-26-8; Mestinon; Regonol; 3-(Dimethylcarbamoyloxy)-1-methylpyridinium Bromide; Kalimin; Kalymin; Regonal; Mestinon bromide; 3-((Dimethylcarbamoyl)oxy)-1-methylpyridin-1-ium bromide; Pyridostigmine (bromide); UNII-KVI301NA53; Piridostigmina bromuro [DCIT]; CCRIS 6798; HSDB 3924; EINECS 202-929-9; Pyridostigmini bromidum [INN-Latin]; Ro 1-5130; Bromure de pyridostigmine […	C[N+]1=CC=CC(=C1)OC(=O)N(C)C.[Br-]	Acetylcholinesterase; Butyrylcholinesterase; Prelamin-A/C	single protein	No
126	pramipexole	pramipexole; 104632-26-0; (-)-Pramipexole; Sifrol; Mirapexin; Pramipexol; Pramipexolum; (S)-N6-Propyl-4,5,6,7-tetrahydrobenzo[d]thiazole-2,6-diamine; (S)-Pramipexole; Mirapex; U-98528E; SUD919CL2Y; Pramipexol [Spanish]; Pramipexolum [Latin]; SND-919; UNII-83619PEU5T; (S)-2-Amino-4,5,6,7-tetrahydro-6-(propylamino)benzothiazole; CHEBI:8356; CHEMBL301265; SND 919; (6S)-6-N-propyl-4,5,6,7-tetrahydro-…	CCCNC1CCC2=C(C1)SC(=N2)N	Dopamine D2 receptor; Dopamine D3 receptor; Dopamine D4 receptor; Dopamine receptor D2 and D3	single protein; selectivity group	No
127	Asenapine	Asenapine; (R,R)-asenapine; 65576-45-6; CHEBI:71256; NCGC00188689-01; DSSTox_CID_28974; DSSTox_RID_83239; DSSTox_GSID_49048; (3aR,12bR)-5-chloro-2-methyl-2,3,3a,12b-tetrahydro-1H-dibenzo[2,3:6,7]oxepino[4,5-c]pyrrole; CAS-65576-45-6; Asenapine free base; SCHEMBL114123; ZINC4893; CHEMBL1201756; DTXSID8049048; KS-00001CPT; BCP02098; EX-A4130; Tox21_113596; 65576-45-6 (free); BDBM50428890; BDBM50445…	CN1CC2C(C1)C3=C(C=CC(=C3)Cl)OC4=CC=CC=C24			No
128	rosiglitazone	rosiglitazone; 122320-73-4; Avandia; 5-(4-(2-(Methyl(pyridin-2-yl)amino)ethoxy)benzyl)thiazolidine-2,4-dione; Brl-49653; Rosiglizole; Brl 49653; rosiglitazone (Avandia); BRL49653; Avandaryl; TDZ 01; Rosiglitazone [INN:BAN]; Avandamet; C18H19N3O3S; CHEBI:50122; Rosigilitazone; 5-[[4-[2-(methyl-2-pyridinylamino)ethoxy]phenyl]methyl]-2,4-thiazolidinedione; 5-((4-(2-Methyl-2-(pyridinylamino)ethoxy)ph…	CN(CCOC1=CC=C(C=C1)CC2C(=O)NC(=O)S2)C3=CC=CC=N3	Peroxisome proliferator-activated receptor gamma; Peroxisome proliferator-activated receptor alpha; Monoamine oxidase B; Prelamin-A/C; Type-1A angiotensin II receptor; CDGSH iron-sulfur domain-containing protein 1	single protein	No
129	AMILORIDE	AMILORIDE; Amipramidin; 2609-46-3; Midamor; Guanamprazine; Amipramizid; Amipramizide; Guanamprazin; Amilorida; Amiloridum; Amyloride; Amiloridum [INN-Latin]; Amilorida [INN-Spanish]; 3,5-diamino-N-carbamimidoyl-6-chloropyrazine-2-carboxamide; Amiloride [INN:BAN]; N-Amidino-3,5-diamino-6-chloropyrazinecarboxamide; C6H8ClN7O; UNII-7DZO8EB0Z3; N-Amidino-3,5-diamino-6-chlorpyrazincarboxamid; CCRIS 65…	C1(=C(N=C(C(=N1)Cl)N)N)C(=O)N=C(N)N	Amiloride-sensitive sodium channel alpha-subunit; Prelamin-A/C; Sodium/hydrogen exchanger 2; Sodium/hydrogen exchanger 1	single protein	No
130	hydroxychloroquine	hydroxychloroquine; Plaquenil; 118-42-3; Oxichloroquine; Oxychlorochin; Oxychloroquine; Oxichlorochinum; Hidroxicloroquina; Hydroxychloroquinum; Idrossiclorochina [DCIT]; oxichlorochine; WIN 1258; Hidroxicloroquina [INN-Spanish]; Hydroxychloroquinum [INN-Latin]; Quensyl; 2-((4-((7-Chloro-4-quinolyl)amino)pentyl)ethylamino)ethanol; Hydroxychloroquine [INN:BAN]; C18H26ClN3O; 7-Chloro-4-(4-(ethyl(2-…	CCN(CCCC(C)NC1=C2C=CC(=CC2=NC=C1)Cl)CCO	Toll-like receptor 9; Toll-like receptor 7; Sigma opioid receptor; Sigma intracellular receptor 2	single protein	No
131	clopidogrel	clopidogrel; 113665-84-2; (S)-Clopidogrel; Plavix; (+)-Clopidogrel; CLOPIDOGREL SULFATE; (+)-(S)-Clopidogrel; Clopidogrel [INN:BAN]; UNII-A74586SNO7; HSDB 7430; SR 25990; CHEBI:37941; A74586SNO7; R 130964; Zyllt; Clopidogrel (TN); Plavix (TN); SR-25990C; methyl (2S)-(2-chlorophenyl)(6,7-dihydrothieno[3,2-c]pyridin-5(4H)-yl)acetate; methyl (2S)-(2-chlorophenyl)(6,7-dihydrothieno[3,2-c]pyridin-5(4H…	COC(=O)C(C1=CC=CC=C1Cl)N2CCC3=C(C2)C=CS3	Cytochrome P450 2B6; Serotonin transporter	single protein	No
132	tranylcypromine	tranylcypromine; 155-09-9; (1R,2S)-2-phenylcyclopropan-1-amine; (1R,2S)-2-phenylcyclopropanamine; Parnate; 3721-26-4; Transamine; d-Tranylcypromine; l-Tranylcypromine; Cyclopropanamine, 2-phenyl-, trans-; (1r,2s)-rel-2-phenylcyclopropanamine; trans-2-phenyl-cyclopropylamine; (+)-(R)-Tranylcypromine; (1R,2S)-2-phenyl-cyclopropylamine; 95-62-5; Cyclopropanamine, 2-phenyl-, (1R,2S)-rel-; Jatrosom; t…	C1C(C1N)C2=CC=CC=C2	Monoamine oxidase B; Monoamine oxidase A	single protein	No
133	oseltamivir	oseltamivir; 196618-13-0; Tamvir; Tamiflu-Free; GS-4104; (-)-oseltamivir; Oseltamivir [INN:BAN]; GS 4104; HSDB 7433; UNII-20O93L6F9H; Ethyl (3R,4R,5S)-4-acetamido-5-amino-3-(1-ethylpropoxy)-1-cyclohexene-1-carboxylate; GOP-A-Flu; GS4104; Ro-64-0796; (3R,4R,5S)-Ethyl 4-acetamido-5-amino-3-(pentan-3-yloxy)cyclohex-1-enecarboxylate; CHEBI:7798; 1-Cyclohexene-1-carboxylic acid, 4-(acetylamino)-5-amin…	CCC(CC)OC1C=C(CC(C1NC(=O)C)N)C(=O)OCC	Neuraminidase	single protein	No
134	dopamine	dopamine; 4-(2-Aminoethyl)benzene-1,2-diol; Dopamin; 51-61-6; 3-Hydroxytyramine; Hydroxytyramin; Oxytyramine; 3,4-dihydroxyphenethylamine; intropin; Dophamine; 2-(3,4-dihydroxyphenyl)ethylamine; 4-(2-Aminoethyl)catechol; hydroxytyramine; Dopaminum; 4-(2-Aminoethyl)pyrocatechol; 4-(2-Aminoethyl)-1,2-benzenediol; 3,4-Dihydroxyphenylethylamine; Dopamina; L-DOPAMINE; ASL 279; Pyrocatechol, 4-(2-amino…	C1=CC(=C(C=C1CCN)O)O	Dopamine D1 receptor; Dopamine D2 receptor; Dopamine D3 receptor; Dopamine transporter; Norepinephrine transporter; Dopamine receptor; Adenosine A2b receptor; Dopamine D4 receptor; Adrenergic receptor alpha-2; Tyrosyl-DNA phosphodiesterase 1; Endoplasmic reticulum-associated amyloid beta-peptide-binding protein; Dopamine receptor D2 and D3	single protein; protein family; selectivity group	No
135	trifluoperazine	trifluoperazine; Trifluperazine; Trifluoroperazine; 117-89-5; Trifluoperazin; Triflurin; Triperazine; Trifluoperazina; Trifluoromethylperazine; Flurazine; Stelazine; Triphthasine; Trifluoperazinum; Trifluroperizine; Trifluoperazina [Italian]; RP 7623; Fluoperazine; Trifluoperazine [INN:BAN]; TFP; Trifluoperazinum [INN-Latin]; Trifluoperazina [INN-Spanish]; Trifluoromethyl-10-(3'-(1-methyl-4-piper…	CN1CCN(CC1)CCCN2C3=CC=CC=C3SC4=C2C=C(C=C4)C(F)(F)F	Dopamine D2 receptor; Serotonin 1a (5-HT1a) receptor; Serotonin 2 (5-HT2) receptor; Adrenergic receptor alpha-1; Hepatitis C virus NS3 protease/helicase; 3-beta-hydroxysteroid-delta(8),delta(7)-isomerase; Sigma opioid receptor; C-8 sterol isomerase; Calmodulin; Endoplasmic reticulum-associated amyloid beta-peptide-binding protein; Cytochrome P450 2D6; Cytochrome P450 1A2; Emopamil-binding protein…	single protein; protein family	No
136	Maraviroc	Maraviroc; 376348-65-1; Selzentry; Celsentri; UK-427857; UK-427,857; UK 427857; UNII-MD6P741W8A; MD6P741W8A; CHEMBL256907; MVC; CHEMBL1201187; CHEBI:63608; 4,4-difluoro-N-[(1S)-3-[(1R,5S)-3-(3-methyl-5-propan-2-yl-1,2,4-triazol-4-yl)-8-azabicyclo[3.2.1]octan-8-yl]-1-phenylpropyl]cyclohexane-1-carboxamide; NCGC00183109-02; 4,4-difluoro-N-((1S)-3-((1R,5S)-3-(3-isopropyl-5-methyl-4H-1,2,4-triazol-4-…	CC1=NN=C(N1C2CC3CCC(C2)N3CCC(C4=CC=CC=C4)NC(=O)C5CCC(CC5)(F)F)C(C)C			No
137	Olmesartan	Olmesartan; 144689-24-7; Olmesartan Acid; Votum; Olme sartan; RNH-6270; UNII-8W1IQP3U10; CHEMBL1516; 8W1IQP3U10; CHEBI:48416; 1-((2'-(1H-tetrazol-5-yl)-[1,1'-biphenyl]-4-yl)methyl)-4-(2-hydroxypropan-2-yl)-2-propyl-1H-imidazole-5-carboxylic acid; 1H-Imidazole-5-carboxylic acid, 4-(1-hydroxy-1-methylethyl)-2-propyl-1-[[2'-(2H-tetrazol-5-yl)[1,1'-biphenyl]-4-yl]methyl]-; 4-(2-hydroxypropan-2-yl)-2-…	CCCC1=NC(=C(N1CC2=CC=C(C=C2)C3=CC=CC=C3C4=NNN=N4)C(=O)O)C(C)(C)O	Angiotensin II type 1a (AT-1a) receptor; Type-1 angiotensin II receptor	single protein	No
138	memantine	memantine; 19982-08-2; 3,5-dimethyladamantan-1-amine; Namenda; 1-Amino-3,5-dimethyladamantane; Ebixa; 3,5-Dimethyl-1-adamantanamine; Memantina; Memantinum [INN-Latin]; Memantina [INN-Spanish]; Memantin; Memantinum; 1,3-Dimethyl-5-adamantanamine; 3,5-Dimethyl-1-aminoadamantane; Memantine [INN]; Memantine [INN:BAN]; 3,5-Dimethyl-1-adamantylamine; UNII-W8O17SJF3T; 3,5-Dimethyltricyclo(3.3.1.1(3,7))d…	CC12CC3CC(C1)(CC(C3)(C2)N)C	Glutamate [NMDA] receptor subunit epsilon 3; Glutamate [NMDA] receptor; Glutamate NMDA receptor; GRIN1/GRIN2A	single protein; protein complex group; protein complex	No
139	fluvoxamine	fluvoxamine; 54739-18-3; Fluvoxaminum; Fluvoxamina; Fluvoxaminum [INN-Latin]; Fluvoxamina [INN-Spanish]; (Z)-Fluvoxamine; Fluvoxamine [INN:BAN]; UNII-O4L1XPO44W; C15H21F3N2O2; CHEMBL814; O4L1XPO44W; 2-[(E)-[5-methoxy-1-[4-(trifluoromethyl)phenyl]pentylidene]amino]oxyethanamine; CHEBI:5138; (1E)-5-methoxy-1-[4-(trifluoromethyl)phenyl]pentan-1-one O-(2-aminoethyl)oxime; DSSTox_CID_24002; DSSTox_RID…	COCCCCC(=NOCCN)C1=CC=C(C=C1)C(F)(F)F	Dopamine transporter; Serotonin transporter; Sigma opioid receptor	single protein	No
140	naltrexone	naltrexone; 16590-41-3; ReVia; Vivitrol; N-Cyclopropylmethylnoroxymorphone; Celupan; Vivitrex; Naltrexonum [INN-Latin]; Naltrexona [INN-Spanish]; UNII-5S6W795CQM; N-Cyclopropylmethyl-14-hydroxydihydromorphinone; Naltrexone [USAN:INN:BAN]; CCRIS 3506; HSDB 6750; 17-(Cyclopropylmethyl)-4,5alpha-epoxy-3,14-dihydroxymorphinan-6-one; EINECS 240-649-9; UM-792; 17-(Cyclopropylmethyl)-4,5-epoxy-3,14-dihy…	C1CC1CN2CCC34C5C(=O)CCC3(C2CC6=C4C(=C(C=C6)O)O5)O	Mu opioid receptor; Delta opioid receptor; Kappa opioid receptor; Opioid receptor; Opioid receptors; mu/kappa/delta; Opioid receptors; delta & kappa; Opioid receptors; mu & delta; Opioid receptors; mu & kappa; Cytochrome P450 2D6; Opioid receptors; mu and delta	single protein; protein family; selectivity group	No
141	VECURONIUM BROMIDE	VECURONIUM BROMIDE; 50700-72-6; Norcuron; ORG NC 45; Vecuronii bromidum; Bromuro de vecuronio; Vecuronium (bromide); Bromure de vecuronium; NC-45; Org-NC-45; UNII-7E4PHP5N1D; ORG-NC 45; Vecuronii bromidum [INN-Latin]; Bromure de vecuronium [INN-French]; Bromuro de vecuronio [INN-Spanish]; EINECS 256-723-9; 7E4PHP5N1D; acetate;bromide; CHEBI:9940; 1-(3alpha,17beta-Dihydroxy-2beta-piperidino-5alpha…	CC(=O)OC1CC2CCC3C(C2(CC1N4CCCCC4)C)CCC5(C3CC(C5OC(=O)C)[N+]6(CCCCC6)C)C.[Br-]	Muscle-type nicotinic acetylcholine receptor	protein complex group	No
142	minoxidil	minoxidil; 38304-91-5; Rogaine; Loniten; Regaine; Minoximen; Theroxidil; Lonolox; Tricoxidil; Alopexil; Alostil; Minodyl; Minossidile [Italian]; Minoxidilum [INN-Latin]; 2,6-Diamino-4-(piperidin-1-yl)pyrimidine 1-oxide; U-10858; 6-(1-Piperidinyl)-2,4-pyrimidinediamine 3-oxide; 2,4-Pyrimidinediamine, 6-(1-piperidinyl)-, 3-oxide; C9H15N5O; CHEBI:6942; 6-(piperidin-1-yl)pyrimidine-2,4-diamine 3-oxid…	C1CCN(CC1)C2=NC(=N)N(C(=C2)N)O	Inositol monophosphatase 1; Sulfonylurea receptor 2, Kir6.2	single protein; protein complex	No
143	Levonorgestrel	Levonorgestrel; norgestrel; 797-63-7; D-Norgestrel; Mirena; (-)-Norgestrel; Levonova; Microval; Postinor; Ovrette; Jadelle; Neogest; Plan B; NORPLANT; Norplant 2; Follistrel; Microlution; Microgyn; Microlut; Monovar; Ovranette; Triagynon; Triciclor; Nordet; Trigoa; 18-Methylnorethisterone; Microgynon CD; Microgest ED; Norplant II; Logynon ED; Ovral-Lo; Levlen ED; Microgynon 21; Microgynon 28; Tri…	CCC12CCC3C(C1CCC2(C#C)O)CCC4=CC(=O)CCC34	Progesterone receptor	single protein	No
144	flumazenil	flumazenil; 78755-81-4; Anexate; Flumazepil; Romazicon; Lanexat; Mazicon; Ro 15-1788; Flumazenilum [Latin]; Flumazenilo [Spanish]; Ethyl 8-fluoro-5-methyl-6-oxo-5,6-dihydro-4H-benzo[f]imidazo[1,5-a][1,4]diazepine-3-carboxylate; fumazenil; Flumazenilo; Flumazenilum; [11C]flumazenil; Flumazenil (Ro 15-1788); Ro-15-1788; Ro 151788; C15H14FN3O3; UNII-40P7XK9392; ethyl 8-fluoro-5-methyl-6-oxo-4H-imida…	CCOC(=O)C1=C2CN(C(=O)C3=C(N2C=N1)C=CC(=C3)F)C	GABA-A receptor; alpha-1/beta-3/gamma-2; GABA-A receptor; alpha-2/beta-3/gamma-2; GABA-A receptor; alpha-3/beta-3/gamma-2; GABA-A receptor; alpha-5/beta-3/gamma-2; GABA-A receptor; alpha-6/beta-3/gamma-2; GABA-A receptor; anion channel; GABA-A receptor; alpha-1/beta-2/gamma-2; GABA A receptor alpha-3/beta-2/gamma-2; GABA A receptor alpha-6/beta-2/gamma-2; GABA receptor alpha-4 subunit; GABA recep…	protein complex; protein complex group; single protein	No
145	pentamidine	pentamidine; 100-33-4; 4,4'-(Pentane-1,5-diylbis(oxy))dibenzimidamide; Pentamidin; Pentacarinat; Pentamide; 4,4'-Diamidinodiphenoxypentane; Pentamidina [DCIT]; p,p'-(Pentamethylenedioxy)dibenzamidine; Pentam 300 (as isethionate); Nebupent (as isethionate); Pentamidinum [INN-Latin]; 4,4'-(Pentamethylenedioxy)dibenzamidine; Pentacarinat (as isethionate); Pentamidine [INN:BAN:DCF]; UNII-673LC5J4LQ; …	C1=CC(=CC=C1C(=N)N)OCCCCCOC2=CC=C(C=C2)C(=N)N	S-100 protein beta chain; Alpha-1a adrenergic receptor; Alpha-1b adrenergic receptor; Alpha-2a adrenergic receptor; Monoamine oxidase A; Muscarinic acetylcholine receptor M2; Muscarinic acetylcholine receptor M4; Serotonin 2a (5-HT2a) receptor; Multidrug and toxin extrusion protein 1; Glutamate NMDA receptor; GRIN1/GRIN2A; Diamine oxidase	single protein; protein complex	No
146	Dronedarone	Dronedarone; 141626-36-0; Multaq; SR 33589; SR 33589B; Dronedarone [INN]; UNII-JQZ1L091Y2; Dronedarone (INN); SR33589; N-(2-Butyl-3-(p-(3-(dibutylamino)propoxy)benzoyl)-5-benzofuranyl)methanesulfonamide; N-[2-butyl-3-[4-[3-(dibutylamino)propoxy]benzoyl]-1-benzofuran-5-yl]methanesulfonamide; N-(2-butyl-3-(4-(3-(dibutylamino)propoxy)benzoyl)-5-benzofuranyl)-methanesulfonamide; CHEMBL184412; JQZ1L09…	CCCCC1=C(C2=C(O1)C=CC(=C2)NS(=O)(=O)C)C(=O)C3=CC=C(C=C3)OCCCN(CCCC)CCCC	HERG; Voltage-dependent L-type calcium channel subunit alpha-1C	single protein	No
147	methyclothiazide	methyclothiazide; Enduron; 135-07-9; Aquatensen; Methyclothiazid; Duretic; Methychlothiazide; Methycyclothiazide; Enduronum; METHYLCLOTHIAZIDE; Methylcyclothiazide; Methylchlorothiazide; Aquaresen; Ciba 7272-Su; Naturon (VAN); Meticlotiazide [DCIT]; C9H11Cl2N3O4S2; Meticlotiazida [INN-Spanish]; Methyclothiazidum [INN-Latin]; NSC-110431; 2H-1,2,4-Benzothiadiazine-7-sulfonamide, 6-chloro-3-(chlorom…	CN1C(NC2=CC(=C(C=C2S1(=O)=O)S(=O)(=O)N)Cl)CCl	Thiazide-sensitive sodium-chloride cotransporter	single protein	No
148	riluzole	riluzole; 1744-22-5; Rilutek; 2-Amino-6-(trifluoromethoxy)benzothiazole; 6-(trifluoromethoxy)benzo[d]thiazol-2-amine; 6-(trifluoromethoxy)-1,3-benzothiazol-2-amine; RP-54274; Riluzol; 2-amino-6-trifluoromethoxybenzothiazole; 2-amino-6-(trifluoromethoxy)benzo[d]thiazole; PK-26124; Riluzol [INN-Spanish]; Riluzolum [INN-Latin]; 2-Benzothiazolamine, 6-(trifluoromethoxy)-; C8H5F3N2OS; RP 54274; UNII-7…	C1=CC2=C(C=C1OC(F)(F)F)SC(=N2)N	Nonstructural protein 1; Cytochrome P450 1A2; Sodium channel alpha subunit	single protein; protein family	No
149	triamterene	triamterene; 396-01-0; 6-phenylpteridine-2,4,7-triamine; 2,4,7-Triamino-6-phenylpteridine; Dyrenium; Dytac; Pterofen; Pterophene; Triamteren; Triamteril; Triteren; Ademin; Ademine; Diurene; Noridil; Taturil; Teridin; Urocaudal; Jatropur; Noridyl; Triampur; Diren; Ditak; Dyren; Teriam; Tri-Span; Triamteril complex; Trispan; 6-Phenyl-2,4,7-pteridinetriamine; Diucelpin; Triurene; Triamthiazid; Dinaz…	C1=CC=C(C=C1)C2=NC3=C(N=C2N)N=C(N=C3N)N	Prelamin-A/C; Nuclear factor NF-kappa-B p105 subunit; Thyroid stimulating hormone receptor; MAP kinase ERK2; Muscarinic acetylcholine receptor M1; 15-hydroxyprostaglandin dehydrogenase [NAD+]; Amiloride-sensitive sodium channel, ENaC	single protein; protein complex	No
150	bumetanide	bumetanide; 28395-03-1; 3-(Butylamino)-4-phenoxy-5-sulfamoylbenzoic acid; Bumex; Burinex; Fordiuran; Lunetoron; Fontego; Segurex; Ro 10-6338; Aquazone; Bumetanida; Bumetanidum; Butinat; Cambiex; Diurama; Yurinex; Bumetanidum [INN-Latin]; Bumetanida [INN-Spanish]; Lixil-Leo; 3-(Aminosulfonyl)-5-(butylamino)-4-phenoxybenzoic acid; PF 1593; Benzoic acid, 3-(aminosulfonyl)-5-(butylamino)-4-phenoxy-; …	CCCCNC1=C(C(=CC(=C1)C(=O)O)S(=O)(=O)N)OC2=CC=CC=C2	Hypoxia-inducible factor 1 alpha; Sodium-(potassium)-chloride cotransporter 2	single protein	No
151	cytarabine	cytarabine; 147-94-4; Cytosine arabinoside; Ara-C; Arabinocytidine; Cytosar; Tarabine; Alexan; Depocyt; Udicil; Cytosar-U; 1-beta-D-Arabinofuranosylcytosine; Arabitin; Aracytin; Cytarabina; Arafcyt; Erpalfa; DepoCyte; Arabinofuranosylcytosine; Cytarabin; Arabinosylcytosine; Aracytidine; Cytosine beta-D-arabinofuranoside; Cytosinearabinoside; Cytarabinoside; Cytosine-beta-D-arabinofuranoside; Cita…	C1=CN(C(=O)N=C1N)C2C(C(C(O2)CO)O)O	Prelamin-A/C; Serine/threonine-protein kinase mTOR; Latent membrane protein 1; p53-binding protein Mdm-2; DNA; RNA; DNA polymerase (alpha/delta/epsilon)	single protein; nucleic acid; protein family	No
152	loperamide	loperamide; 53179-11-6; Imodium; Ioperamide; Loperamida; Loperamidum; Loperamidum [INN-Latin]; Loperamida [INN-Spanish]; Loperamide [INN:BAN]; 4-[4-(4-chlorophenyl)-4-hydroxypiperidin-1-yl]-N,N-dimethyl-2,2-diphenylbutanamide; UNII-6X9OC3H4II; Maalox Anti-Diarrheal; C29H33ClN2O2; EINECS 258-416-5; CHEMBL841; R-18553; BRN 1558273; 6X9OC3H4II; 4-(4-(4-chlorophenyl)-4-hydroxypiperidin-1-yl)-N,N-dime…	CN(C)C(=O)C(CCN1CCC(CC1)(C2=CC=C(C=C2)Cl)O)(C3=CC=CC=C3)C4=CC=CC=C4	Sodium channel alpha subunits; brain (Types I, II, III); Mu opioid receptor; Delta opioid receptor; Cytochrome P450 2D6; Alpha-1b adrenergic receptor; Dopamine D3 receptor; Sigma opioid receptor; HERG; Sodium channel protein type V alpha subunit	protein family; single protein	No
153	nisoldipine	nisoldipine; 63675-72-9; Sular; Nisocor; Zadipina; Nisoldipinum; Baymycard; Syscor; Nisoldipinum [INN-Latin]; Nisoldipino [INN-Spanish]; Bay k 5552; 3-Isobutyl 5-methyl 2,6-dimethyl-4-(2-nitrophenyl)-1,4-dihydropyridine-3,5-dicarboxylate; Bay-k-5552; methyl 2-methylpropyl 2,6-dimethyl-4-(2-nitrophenyl)-1,4-dihydropyridine-3,5-dicarboxylate; BAY-k 5552; CHEBI:76917; C20H24N2O6; EINECS 264-407-7; B…	CC1=C(C(C(=C(N1)C)C(=O)OCC(C)C)C2=CC=CC=C2[N+](=O)[O-])C(=O)OC	Cytochrome P450 1A2; Voltage-gated L-type calcium channel alpha-1C subunit; Voltage-dependent L-type calcium channel subunit alpha-1C; Voltage-gated L-type calcium channel	single protein; protein family	No
154	sumatriptan	sumatriptan; 103628-46-2; Sumatran; Sumax; Imigran; Sumatriptanum; Sumatriptanum [INN-Latin]; GR-43175; 3-(2-(Dimethylamino)ethyl)-N-methyl-1H-indole-5-methanesulfonamide; GR 43175; UNII-8R78F6L9VO; GR 43175X; 1-{3-[2-(dimethylamino)ethyl]-1H-indol-5-yl}-N-methylmethanesulfonamide; 3-[2-(Dimethylamino)ethyl]-N-methylindole-5-methanesulfonamide; Onzetra Xsail; Zembrace SymTouch; 1-[3-(2-dimethylam…	CNS(=O)(=O)CC1=CC2=C(C=C1)NC=C2CCN(C)C	Serotonin 1d (5-HT1d) receptor; Serotonin 1a (5-HT1a) receptor; Serotonin 1b (5-HT1b) receptor; Serotonin 2c (5-HT2c) receptor; Serotonin 3a (5-HT3a) receptor; Serotonin 5a (5-HT5a) receptor; Serotonin 2a (5-HT2a) receptor; Serotonin 1f (5-HT1f) receptor; 5-hydroxytryptamine 1D receptor	single protein	No
155	Sitagliptin	Sitagliptin; 486460-32-6; Januvia; MK-0431; Xelevia; Sitagliptin phosphate; UNII-QFP0P1DV7Z; Tesavel; LEZ763; (R)-3-AMINO-1-(3-(TRIFLUOROMETHYL)-5,6-DIHYDRO-[1,2,4]TRIAZOLO[4,3-A]PYRAZIN-7(8H)-YL)-4-(2,4,5-TRIFLUOROPHENYL)BUTAN-1-ONE; QFP0P1DV7Z; Sitagliptan; (2R)-4-OXO-4-[3-(TRIFLUOROMETHYL)-5,6-DIHYDRO[1,2,4]TRIAZOLO[4,3-A]PYRAZIN-7(8H)-YL]-1-(2,4,5-TRIFLUOROPHENYL)BUTAN-2-AMINE; (3R)-3-amino-1…	C1CN2C(=NN=C2C(F)(F)F)CN1C(=O)CC(CC3=CC(=C(C=C3F)F)F)N	Dipeptidyl peptidase IV	single protein	No
156	disulfiram	disulfiram; Tetraethylthiuram disulfide; 97-77-8; Antabuse; Antabus; Bis(diethylthiocarbamoyl) disulfide; Alcophobin; Anticol; Esperal; Teturam; TETD; Dicupral; Exhorran; Hoca; Ethyldithiurame; Abstensil; Antaethyl; Antietanol; Antivitium; Contralin; Tetradine; Tetraetil; Teturamin; Abstinil; Abstinyl; Antadix; Antalcol; Antetan; Antetil; Antietil; Antikol; Aversan; Averzan; Cronetal; Krotenal; R…	CCN(CC)C(=S)SSC(=S)N(CC)CC	Prelamin-A/C; Huntingtin; Cytochrome P450 2C19; Nuclear receptor ROR-gamma; Aldehyde dehydrogenase 1A1; Nonstructural protein 1; Arachidonate 15-lipoxygenase; Microtubule-associated protein tau; Serine/threonine-protein kinase mTOR; Thrombopoietin; Endoplasmic reticulum-associated amyloid beta-peptide-binding protein; Cytochrome P450 2C9; Adenosine A3 receptor; C-C chemokine receptor type 2; Dopa…	single protein	No
157	tamoxifen	tamoxifen; 10540-29-1; trans-Tamoxifen; Crisafeno; Soltamox; Diemon; Tamoxifene; Citofen; Istubol; Oncomox; Retaxim; Tamizam; Tamoxen; Valodex; Tamoxifeno; Tamoxifenum; Tamoxifene [INN-French]; Tamoxifenum [INN-Latin]; Tamoxifeno [INN-Spanish]; Tamoxifen (Z); Tamoxifen [INN:BAN]; Tamoxifen and its salts; ICI 47699; ICI-46474; CCRIS 3275; 1-p-beta-Dimethylaminoethoxyphenyl-trans-1,2-diphenylbut-1-…	CCC(=C(C1=CC=CC=C1)C2=CC=C(C=C2)OCCN(C)C)C3=CC=CC=C3	Anti-estrogen binding site (AEBS); Estrogen receptor; Estrogen receptor alpha; P-glycoprotein 1; 3-beta-hydroxysteroid-delta(8),delta(7)-isomerase; Sigma opioid receptor; Estrogen receptor beta; Cytochrome P450 2B6; Cytochrome P450 3A4; Alpha-2a adrenergic receptor; Dopamine D3 receptor; Muscarinic acetylcholine receptor M1; Muscarinic acetylcholine receptor M3; Muscarinic acetylcholine receptor …	protein complex; protein family; single protein	No
158	Saxagliptin	Saxagliptin; Onglyza; 361442-04-8; BMS-477118; BMS 477118; OPC-262; UNII-8I7IO46IVQ; 8I7IO46IVQ; CHEMBL385517; CHEBI:71272; BMS-477118-11; axagliptin; (1S,3S,5S)-2-((2S)-Amino(3-hydroxytricyclo(3.3.1.13,7)dec-1-yl)acetyl)-2-azabicyclo(3.1.0)hexane-3-carbonitrile; (1S,3S,5S)-2-[(2S)-2-amino-2-(3-hydroxyadamantan-1-yl)acetyl]-2-azabicyclo[3.1.0]hexane-3-carbonitrile; BMS477118; (1S,3S,5S)-2-[(2S)-2…	C1C2CC2N(C1C#N)C(=O)C(C34CC5CC(C3)CC(C5)(C4)O)N	Dipeptidyl peptidase IV; Dipeptidyl peptidase VIII; Dipeptidyl peptidase IX	single protein	No
159	Ezetimibe	Ezetimibe; 163222-33-1; Zetia; Ezetrol; Ezedoc; Sch 58235; SCH-58235; (3R,4S)-1-(4-fluorophenyl)-3-[(3S)-3-(4-fluorophenyl)-3-hydroxypropyl]-4-(4-hydroxyphenyl)azetidin-2-one; UNII-EOR26LQQ24; (-)-Sch 58235; Ezetimibe (Zetia); EOR26LQQ24; CHEBI:49040; (3R,4S)-1-(4-fluorophenyl)-3-((S)-3-(4-fluorophenyl)-3-hydroxypropyl)-4-(4-hydroxyphenyl)azetidin-2-one; 1-(4-fluorophenyl)-3(R)-[3-(4-fluorophenyl…	C1=CC(=CC=C1C2C(C(=O)N2C3=CC=C(C=C3)F)CCC(C4=CC=C(C=C4)F)O)O	Niemann-Pick C1-like protein 1	single protein	No
160	risperidone	risperidone; 106266-06-2; Risperidal; Risperdal; Rispolept; Risperdal Consta; Risperin; Rispolin; Sequinan; Apexidone; Risperidal M-Tab; Risperidonum; Risperidona; Risperidonum [Latin]; Risperidona [Spanish]; Risperdal M-Tab; Belivon; Psychodal; Spiron; C23H27FN4O2; R 64 766; UNII-L6UH7ZF8HC; R 64766; R-64766; R 64,766; CHEMBL85; L6UH7ZF8HC; 3-[2-[4-(6-fluoro-1,2-benzisoxazol-3-yl)-1-piperidinyl]…	CC1=C(C(=O)N2CCCCC2=N1)CCN3CCC(CC3)C4=NOC5=C4C=CC(=C5)F	Serotonin 7 (5-HT7) receptor; Serotonin 2a (5-HT2a) receptor; Serotonin 2c (5-HT2c) receptor; Dopamine D1 receptor; Dopamine D2 receptor; Serotonin 2 (5-HT2) receptor; Adrenergic receptor alpha-1; Serotonin 1 (5-HT1) receptor; HERG; Serotonin 1a (5-HT1a) receptor; Dopamine D3 receptor; Dopamine D4 receptor; Adrenergic receptor alpha-2; Histamine H1 receptor; Dopamine D2 receptor and Serotonin 2a …	single protein; protein family; selectivity group	No
161	Dutasteride	Dutasteride; 164656-23-9; Avodart; GG-745; GI 198745; GI-198745; UNII-O0J6XJN02I; GG 745; O0J6XJN02I; (5alpha,17beta)-N-(2,5-Bis(trifluoromethyl)phenyl)-3-oxo-4-azaandrost-1-ene-17-carboxamide; alpha,alpha,alpha,alpha',alpha',alpha'-Hexafluoro-3-oxo-4-aza-5alpha-androst-1-ene-17beta-carboxy-2',5'-xylidide; CHEMBL1200969; Avolve; CHEBI:521033; Dutasteride, 99%; (1S,3aS,3bS,5aR,9aR,9bS,11aS)-N-[2,5…	CC12CCC3C(C1CCC2C(=O)NC4=C(C=CC(=C4)C(F)(F)F)C(F)(F)F)CCC5C3(C=CC(=O)N5)C	Glycine receptor subunit alpha-1; Steroid 5-alpha-reductase	single protein; protein family	No
162	spironolactone	spironolactone; 52-01-7; Aldactone; Spirolactone; Verospiron; Euteberol; Spirolang; Verospirone; Spiroctan; Acelat; Aldactone A; Spironocompren; Melarcon; Spiresis; Spiridon; Uractone; Urusonin; Alderon; Spirone; Xenalon; Dira; Spiro-Tablinen; Spironolactone A; spironolattone; Aquareduct; Aldopur; Espironolactona; Spironolactonum; Aldace; Almatol; Deverol; Altex; Spironolattone [DCIT]; Berlactone…	CC(=O)SC1CC2=CC(=O)CCC2(C3C1C4CCC5(C4(CC3)C)CCC(=O)O5)C	Androgen Receptor; Mineralocorticoid receptor; Glucocorticoid receptor; Progesterone receptor	single protein	No
163	sildenafil	sildenafil; 139755-83-2; VIAGRA; Sildenafil [INN:BAN]; UK-92480; UNII-3M7OB98Y7H; UK-92,480-10; C22H30N6O4S; HSDB 7305; 1-((3-(4,7-Dihydro-1-methyl-7-oxo-3-propyl-1H-pyrazolo(4,3-d)pyrimidin-5-yl)-4-ethoxyphenyl)sulfonyl)-4-methylpiperazine; CHEMBL192; 3M7OB98Y7H; CHEBI:9139; UK 92480-10; 5-(2-Ethoxy-5-((4-methylpiperazin-1-yl)sulfonyl)phenyl)-1-methyl-3-propyl-1H-pyrazolo[4,3-d]pyrimidin-7(6H)-o…	CCCC1=NN(C2=C1NC(=NC2=O)C3=C(C=CC(=C3)S(=O)(=O)N4CCN(CC4)C)OCC)C CCCC1=NN(C2=C1N=C(NC2=O)C3=C(C=CC(=C3)S(=O)(=O)N4CCN(CC4)C)OCC)C	Phosphodiesterase 1; Phosphodiesterase 5A; Phosphodiesterase 6; Phosphodiesterase 6C; Phosphodiesterase 6A; Adenosine A1 receptor; Adenosine A2a receptor; Alpha-1b adrenergic receptor; Phosphodiesterase 1A	protein family; single protein	No
164	trioxsalen	trioxsalen; Trisoralen; 3902-71-4; Trioxysalen; Trimethylpsoralen; 4,5',8-Trimethylpsoralen; 2',4,8-Trimethylpsoralen; Elder 8011; Trioxisaleno; Trioxysalene; Trioxysalenum; 2,5,9-Trimethyl-7H-furo[3,2-g]chromen-7-one; 4,5',8-Trimethylpsoralene; NSC-71047; UNII-Y6UY8OV51T; 4,8,5'-Trimethylpsoralen; NSC71047; Trioxysalene [INN-French]; Trioxysalenum [INN-Latin]; Trioxisaleno [INN-Spanish]; NSC 710…	CC1=CC(=O)OC2=C1C=C3C=C(OC3=C2C)C	Lysine-specific demethylase 4D-like; Cytochrome P450 1A2; Adenosine A2a receptor; Monoamine oxidase A; DNA	single protein; nucleic acid	No
165	acarbose	acarbose; 56180-94-0; Glucobay; Precose; C25H43NO18; Prandase; Bay g 5421; Acarbosum; CHEBI:2376; BAY-g 5421; 4,6-dideoxy-4-{[(1S,4R,5S,6S)-4,5,6-trihydroxy-3-(hydroxymethyl)cyclohex-2-en-1-yl]amino}-alpha-D-glucopyranosyl-(1->4)-alpha-D-glucopyranosyl-(1->4)-D-glucopyranose; SMR000466376; SR-01000759407; Acarbose/; Glucobay;; Prandase;; Precose;; Acarbose [USAN:BAN:INN:JAN]; Acarbose,(S); Precos…	CC1C(C(C(C(O1)OC2C(OC(C(C2O)O)OC3C(OC(C(C3O)O)O)CO)CO)O)O)NC4C=C(C(C(C4O)O)O)CO			No
166	ENTACAPONE	ENTACAPONE; 130929-57-6; Comtan; Comtess; Entacaponum; OR-611; Entacapona; Entacaponum [INN-Latin]; Entacapona [INN-Spanish]; OR 611; (E)-alpha-Cyano-N,N-diethyl-3,4-dihydroxy-5-nitrocinnamamide; 2-Cyano-N,N-diethyl-3-(3,4-dihydroxy-5-nitrophenyl)propenamide; UNII-4975G9NM6T; (E)-2-cyano-3-(3,4-dihydroxy-5-nitrophenyl)-N,N-diethylacrylamide; C14H15N3O5; CHEMBL953; (2E)-2-cyano-3-(3,4-dihydroxy-5-…	CCN(CC)C(=O)C(=CC1=CC(=C(C(=C1)O)O)[N+](=O)[O-])C#N	Catechol O-methyltransferase; Prelamin-A/C	single protein	No
167	zalcitabine	zalcitabine; Dideoxycytidine; 7481-89-2; 2',3'-DIDEOXYCYTIDINE; ddCyd; HIVID; Cytidine, 2',3'-dideoxy-; ddC; Zalcitibine; 4-Amino-1-((2R,5S)-5-(hydroxymethyl)tetrahydrofuran-2-yl)pyrimidin-2(1H)-one; NSC 606170; 2,3-dideoxycytidine; C9H13N3O3; UNII-6L3XT8CB3I; Ro 24-2027/000; CCRIS 692; HSDB 7156; Ro-24-2027/000; CHEMBL853; NSC-606170; BRN 0654956; 6L3XT8CB3I; 4-amino-1-[(2R,5S)-5-(hydroxymethyl)…	C1CC(OC1CO)N2C=CC(=NC2=O)N	Human immunodeficiency virus type 1 reverse transcriptase; C-X-C chemokine receptor type 4; Prelamin-A/C; Nuclear factor NF-kappa-B p105 subunit; Microtubule-associated protein tau	single protein	No
168	milrinone	milrinone; 78415-72-2; Primacor; Milrinona; Milrinonum; Milrinonum [Latin]; Milrinona [Spanish]; 6-methyl-2-oxo-5-pyridin-4-yl-1H-pyridine-3-carbonitrile; UNII-JU9YAX04C7; 3-Cyano-6-methyl-5-(4-pyridyl)-2-pyridone; WIN 47203; YM 018; 2-methyl-6-oxo-1,6-dihydro-3,4'-bipyridine-5-carbonitrile; WIN 47203-2; CCRIS 3795; 1,6-Dihydro-2-methyl-6-oxo(3,4'-bipyridine)-5-carbonitrile; 2-methyl-6-oxo-1,6-di…	CC1=C(C=C(C(=O)N1)C#N)C2=CC=NC=C2	Phosphodiesterase 3; Phosphodiesterase 3A; Phosphodiesterase 5A; Phosphodiesterase 3B; Beta-lactamase AmpC; Bloom syndrome protein	protein family; single protein	No
169	Acitretin	Acitretin; 55079-83-9; Etretin; Soriatane; Neotigason; all-trans-Acitretin; Acitretine; Retinoid etretin; Acitretina; Acitretinum; TMMP; Ro 10-1670; Acitretine [French]; Acitretinum [Latin]; Acitretina [Spanish]; (2E,4E,6E,8E)-9-(4-methoxy-2,3,6-trimethylphenyl)-3,7-dimethylnona-2,4,6,8-tetraenoic acid; Ro 10-1670/000; UNII-LCH760E9T7; CCRIS 5534; (all-E)-9-(4-Methoxy-2,3,6-trimethylphenyl)-3,7-d…	CC1=CC(=C(C(=C1C=CC(=CC=CC(=CC(=O)O)C)C)C)C)OC	Retinoid receptor	protein family	No
170	azithromycin	azithromycin; Zithromax; 83905-01-5; Sumamed; Zitromax; Zmax; Azithromycine; Azithromycinum; Azitrocin; Hemomycin; Azasite; Azenil; Azitromax; Misultina; Mixoterin; Zithrax; Zitrotek; Aziwok; Aztrin; Setron; Tromix; Zitrim; Tobil; Zifin; Zeto; Zmas; Azithromycine [French]; Azithromycinum [Latin]; AZITHROMYCIN DIHYDRATE; Zithromax IV; CP-62993; Z-Pak; C38H72N2O12; Aritromicina [Spanish]; CP 62993;…	CCC1C(C(C(N(CC(CC(C(C(C(C(C(=O)O1)C)OC2CC(C(C(O2)C)O)(C)OC)C)OC3C(C(CC(O3)C)N(C)C)O)(C)O)C)C)C)O)(C)O	Prelamin-A/C; Bacterial 70S ribosome	single protein; protein nucleic acid complex	No
171	isoproterenol	isoproterenol; Isoprenaline; Isoprenalin; Norisodrine; Novodrin; Isopropydrin; 7683-59-2; Isopropylarterenol; Asiprenol; Assiprenol; Bellasthman; Respifral; Aludrin; Aludrine; Asmalar; Isadrine; N-Isopropylnoradrenaline; Bronkephrine; Isonorene; Isopropyladrenaline; Lomupren; Neodrenal; Proternol; N-Isopropylnorepinephrine; Isopropylnorepinephrine; neo-Epinine; Isonorin; Isorenin; Saventrine; Iso…	CC(C)NCC(C1=CC(=C(C=C1)O)O)O	Adrenergic receptor beta; Beta-3 adrenergic receptor; Adrenergic receptor alpha-1; Beta-1 adrenergic receptor; Beta-2 adrenergic receptor; Beta-adrenergic receptor	protein family; single protein	No
172	niclosamide	niclosamide; 50-65-7; Niclocide; 5-Chloro-N-(2-chloro-4-nitrophenyl)-2-hydroxybenzamide; Bayluscid; Phenasal; Tredemine; Fenasal; Yomesan; Dichlosale; Helmiantin; Atenase; Cestocid; Devermin; Devermine; Iomesan; Iomezan; Mansonil; Radeverm; Sagimid; Vermitid; Lintex; Nasemo; Sulqui; 2',5-Dichloro-4'-nitrosalicylanilide; Mato; Fedal-Telmin; Bayer 73; Radewerm; Zestocarp; Bayer 2353; Chemagro 2353;…	C1=CC(=C(C=C1[N+](=O)[O-])Cl)NC(=O)C2=C(C=CC(=C2)Cl)O	Prelamin-A/C; Huntingtin; Ras-related protein Rab-9A; Survival motor neuron protein; Thyroid stimulating hormone receptor; Tyrosyl-DNA phosphodiesterase 1; Cytochrome P450 2C19; Peripheral myelin protein 22; MAP kinase ERK2; Anthrax lethal factor; Niemann-Pick C1 protein; Nuclear receptor ROR-gamma; Muscarinic acetylcholine receptor M1; Thrombopoietin; Cellular tumor antigen p53; Luciferin 4-mono…	single protein; nucleic acid	No
173	Aripiprazole	Aripiprazole; 129722-12-9; Abilify; Abilitat; Abilify Discmelt; OPC-14597; aripiprazol; Discmelt; Opc 14597; OPC 31; Aripirazole; C23H27Cl2N3O2; OPC-31; 7-[4-[4-(2,3-Dichlorophenyl)-1-piperazinyl]butoxy]-3,4-dihydrocarbostyril; UNII-82VFR53I78; 7-(4-(4-(2,3-DICHLOROPHENYL)PIPERAZIN-1-YL)BUTOXY)-3,4-DIHYDROQUINOLIN-2(1H)-ONE; HSDB 7320; 7-[4-[4-(2,3-dichlorophenyl)piperazin-1-yl]butoxy]-3,4-dihydr…	C1CC(=O)NC2=C1C=CC(=C2)OCCCCN3CCN(CC3)C4=C(C(=CC=C4)Cl)Cl	Serotonin 7 (5-HT7) receptor; Dopamine D3 receptor; Dopamine D4 receptor; Dopamine D2 receptor; Serotonin 1a (5-HT1a) receptor; Serotonin 2a (5-HT2a) receptor; Serotonin 2b (5-HT2b) receptor; Serotonin 2c (5-HT2c) receptor; Serotonin 3 (5-HT3) receptor; Serotonin 6 (5-HT6) receptor; Serotonin transporter; Adrenergic receptor alpha-1; Histamine H1 receptor; Dopamine D1 receptor; HERG; Nuclear rece…	single protein; protein complex group; protein family	No
174	CHEBI:45367	CHEBI:45367; Rifabutin (JAN/USP/INN); CHEMBL444633; DTXSID0033960; BDBM50237607; AKOS015963033; NC00720; D00424; (9S,12E,14S,15R,16S,17R,18R,19R,20S,21S,22E,24Z)-6,18,20-trihydroxy-14-methoxy-7,9,15,17,19,21,25-heptamethyl-1'-(2-methylpropyl)-5,10,26-trioxo-3,5,9,10-tetrahydrospiro[9,4-(epoxypentadeca[1,11,13]trienoimino)furo[2',3':7,8]naphtho[1,2-d]imidazole-2,4'-piperidin]-16-yl acetate; 1,4-di…	CC1C=CC=C(C(=O)NC2=C3C(=NC4(N3)CCN(CC4)CC(C)C)C5=C6C(=C(C(=C5C2=O)O)C)OC(C6=O)(OC=CC(C(C(C(C(C(C1O)C)O)C)OC(=O)C)C)OC)C)C	Bacterial DNA-directed RNA polymerase	protein complex	No
175	mebendazole	mebendazole; 31431-39-7; Vermox; Telmin; Mebenvet; Pantelmin; Vermirax; Mebenoazole; Ovitelmin; Bantenol; Mebutar; Lomper; MBDZ; Besantin; Vermicidin; Verpanyl; Noverme; Mebendazol; Sufil; Methyl (5-benzoyl-1H-benzo[d]imidazol-2-yl)carbamate; Mebendazolum; Versid; Carbamic acid, (5-benzoyl-1H-benzimidazol-2-yl)-, methyl ester; 5-Benzoyl-2-benzimidazolecarbamic acid methyl ester; Methyl 5-benzoyl-…	COC(=O)NC1=NC2=C(N1)C=C(C=C2)C(=O)C3=CC=CC=C3	Prelamin-A/C; Hypoxia-inducible factor 1 alpha; Calmodulin-domain protein kinase 1; Tubulin	single protein; protein complex group	No
176	ethinyl estradiol	ethinyl estradiol; Ethynylestradiol; ETHINYLESTRADIOL; Ethynyl estradiol; 57-63-6; Ethinyloestradiol; Ginestrene; Estinyl; 17-Ethinylestradiol; 17alpha-Ethynylestradiol; Progynon C; Ethinoral; Eticyclin; Eticyclol; Etinestrol; Etinestryl; Etinoestryl; Etistradiol; Follicoral; Novestrol; Orestralyn; Spanestrin; Amenoron; Dyloform; Ertonyl; Estigyn; Estoral; Estorals; Ethidol; Inestra; Linoral; Lyn…	CC12CCC3C(C1CCC2(C#C)O)CCC4=C3C=CC(=C4)O	Estrogen receptor alpha; Estrogen receptor beta; Testis-specific androgen-binding protein; Aldehyde oxidase; Cytochrome P450 2B6; Norepinephrine transporter; Dopamine transporter; Glucocorticoid receptor; Progesterone receptor; Serotonin transporter; Sulfotransferase 1A1	single protein	No
177	Tacrine	Tacrine; 1,2,3,4-tetrahydroacridin-9-amine; 321-64-2; Tetrahydroaminacrine; 1,2,3,4-TETRAHYDRO-9-ACRIDINAMINE; Tetrahydroaminoacridine; Cognex; Tetrahydroaminocrin; Tetrahydroaminocrine; 9-amino-1,2,3,4-tetrahydroacridine; 9-Acridinamine, 1,2,3,4-tetrahydro-; Tacrine [INN:BAN]; Tacrinum [INN-Latin]; Tacrina [INN-Spanish]; CS 12602; UNII-4VX7YNB537; 1,2,3,4-Tetrahydro-9-aminoacridine; Acridine, 1,…	C1CCC2=NC3=CC=CC=C3C(=C2C1)N	Acetylcholinesterase; Butyrylcholinesterase; Choline acetylase; Histamine N-methyltransferase; Muscarinic acetylcholine receptor M2; Acetylcholine receptor protein epsilon chain; Cholinesterase; Cytochrome P450 1A2; Norepinephrine transporter; Cytochrome P450 2D6; Monoamine oxidase A; Solute carrier family 22 member 2; Beta amyloid A4 protein	single protein	No
178	zafirlukast	zafirlukast; 107753-78-6; Accolate; Olmoran; ICI-204219; Cyclopentyl (3-(2-methoxy-4-((o-tolylsulfonyl)carbamoyl)benzyl)-1-methyl-1H-indol-5-yl)carbamate; Accoleit; ICI 204219; C31H33N3O6S; ICI 204,219; UNII-XZ629S5L50; Cyclopentyl 3-(2-methoxy-4-((o-tolylsulfonyl)carbamoyl)benzyl)-1-methylindole-5-carbamate; Zafirlukast (Accolate); CHEMBL603; Aeronix; CHEBI:10100; XZ629S5L50; 4-(5-cyclopentyloxy…	CC1=CC=CC=C1S(=O)(=O)NC(=O)C2=CC(=C(C=C2)CC3=CN(C4=C3C=C(C=C4)NC(=O)OC5CCCC5)C)OC	Cysteinyl leukotriene receptor; Cysteinyl leukotriene receptor 1; Adenosine A3 receptor; MAP kinase ERK2; MAP kinase p38 alpha; Pregnane X receptor	protein family; single protein	No
179	Olmesartan medoxomil	Olmesartan medoxomil; 144689-63-4; Benicar; Olmetec; CS-866; Cs 866; UNII-6M97XTV3HD; C29H30N6O6; 6M97XTV3HD; (5-methyl-2-oxo-1,3-dioxol-4-yl)methyl 5-(2-hydroxypropan-2-yl)-2-propyl-3-[[4-[2-(2H-tetrazol-5-yl)phenyl]phenyl]methyl]imidazole-4-carboxylate; 1H-Imidazole-5-carboxylic acid, 4-(1-hydroxy-1-methylethyl)-2-propyl-1-((2'-(1H-tetrazol-5-yl)(1,1'-biphenyl)-4-yl)methyl)-, (5-methyl-2-oxo-1,…	CCCC1=NC(=C(N1CC2=CC=C(C=C2)C3=CC=CC=C3C4=NNN=N4)C(=O)OCC5=C(OC(=O)O5)C)C(C)(C)O	Tyrosyl-DNA phosphodiesterase 1; Solute carrier organic anion transporter family member 1B3; Solute carrier organic anion transporter family member 1B1; Type-1 angiotensin II receptor	single protein	No
180	TETRABENAZINE	TETRABENAZINE; 58-46-8; Nitoman; Tetrabenzaine; Rubigen; 718635-93-9; Tetrabenzine; tetra Benazin; Xenazine; Tetrabenazinum [INN-Latin]; Tetrabenazina [INN-Spanish]; Tetrabenazine (Racemate); Ro 1-9569; 3-isobutyl-9,10-dimethoxy-3,4,6,7-tetrahydro-1H-pyrido[2,1-a]isoquinolin-2(11bH)-one; Tetrabenazinum; Tetrabenazine Racemate; 9,10-dimethoxy-3-(2-methylpropyl)-1,3,4,6,7,11b-hexahydro-2H-pyrido[2,…	CC(C)CC1CN2CCC3=CC(=C(C=C3C2CC1=O)OC)OC	Synaptic vesicular amine transporter	single protein	No
181	levamisole	levamisole; 14769-73-4; Levamisol; L-Tetramisole; Wormicid; Ketrax; Lepuron; LEVOMYSOL; Levotetramisole; Ergamisol; Levamisolum; (S)-(-)-Levamisole; Vermisol 150; Levamisol [INN-Spanish]; Levamisolum [INN-Latin]; (S)-6-phenyl-2,3,5,6-tetrahydroimidazo[2,1-b]thiazole; (-)-Tetramisole; (6S)-6-phenyl-2,3,5,6-tetrahydroimidazo[2,1-b][1,3]thiazole; Levamisole [INN:BAN]; TCMDC-125847; dl-Tetramisole; U…	C1CSC2=NC(CN21)C3=CC=CC=C3			No
182	procarbazine	procarbazine; 671-16-9; Procarbazin; Ibenzmethyzin; Natulan; Ibenzmethyzine; Procarbazin [German]; Procarbazina; Procarbazinum; Procarbazinum [INN-Latin]; Procarbazina [INN-Spanish]; N-Isopropyl-4-((2-methylhydrazinyl)methyl)benzamide; Procarbazine [INN:BAN]; 2-(p-Isopropylcarbamoylbenzyl)-1-methylhydrazine; p-(2-Methylhydrazinomethyl)-N-isopropylbenzamide; 1-Methyl-2-(p-(isopropylcarbamoyl)benzy…	CC(C)NC(=O)C1=CC=C(C=C1)CNNC			No
183	Tolvaptan	Tolvaptan; 150683-30-0; Samsca; OPC-41061; OPC 41061; N-(4-(7-Chloro-5-hydroxy-2,3,4,5-tetrahydro-1H-benzo[b]azepine-1-carbonyl)-3-methylphenyl)-2-methylbenzamide; N-[4-(7-chloro-5-hydroxy-2,3,4,5-tetrahydro-1-benzazepine-1-carbonyl)-3-methylphenyl]-2-methylbenzamide; Tolvaptan (OPC-41061); CHEMBL344159; NCGC00183001-01; C26H25ClN2O3; Benzamide, N-(4-((7-chloro-2,3,4,5-tetrahydro-5-hydroxy-1H-1-b…	CC1=CC=CC=C1C(=O)NC2=CC(=C(C=C2)C(=O)N3CCCC(C4=C3C=CC(=C4)Cl)O)C	Vasopressin V2 receptor	single protein	No
184	Dihydroartemisinin	Dihydroartemisinin; Artenimol; Dihydroqinghaosu; Artenimol [INN]; Dihydroartemisinine; 71939-50-9; Cotecxin; Artenimol (INN); 81496-81-3; beta-Dihydroartemisinin; alpha-Dihydroartemisinin; UNII-6A9O50735X; Dynamax; Salaxin; Santecxin; Alaxin; Artemisinin, dihydro; DHQHS 2; Dihydroquinghoasu; 6A9O50735X; Dihydroartemisinin + Proveblue; CHEMBL307261; SCHEMBL2132158; JAV-110; 3,12-Epoxy-12H-pyrano(4…	CC1CCC2C(C(OC3C24C1CCC(O3)(OO4)C)O)C			No
185	hydralazine	hydralazine; 1-Hydrazinophthalazine; Hydralazin; Hypophthalin; 86-54-4; Hydrazinophthalazine; 1-Hydrazinylphthalazine; Apresoline; Apresolin; Apressin; Hidralazin; Idralazina; 1(2H)-Phthalazinone, hydrazone; 6-Hydralazine; Aprezolin; Hidralazina; Hipoftalin; Hydrallazine; 1-Phthalazinylhydrazine; phthalazin-1-ylhydrazine; Hydralazinum; Hydrazone 1(2H)-phthalazinone; Ciba 5968; 59275-69-3; Apressi…	C1=CC=C2C(=C1)C=NN=C2NN	Muscarinic acetylcholine receptor M1; Thrombopoietin; Cytochrome P450 1A2; Myeloperoxidase	single protein	No
186	prednisolone	prednisolone; 50-24-8; Metacortandralone; Hydroretrocortine; Predonine; Delta-Cortef; Deltacortril; Meticortelone; Deltahydrocortisone; Prenolone; Hydroretrocortin; PRDL; Deltacortenol; Hydrodeltalone; Hydrodeltisone; Codelcortone; Cortalone; Cotogesic; Decaprednil; Delcortol; Deltisilone; Dicortol; Donisolone; Dydeltrone; Erbacort; Erbasona; Estilsona; Fernisolone; Hydeltra; Hydeltrone; Lentoson…	CC12CC(C3C(C1CCC2(C(=O)CO)O)CCC4=CC(=O)C=CC34C)O	Glucocorticoid receptor; Glutamine synthetase; Corticosteroid binding globulin; Mineralocorticoid receptor; ADAM17; Interleukin-6; G-protein coupled bile acid receptor 1	single protein	No
187	Ramelteon	Ramelteon; 196597-26-9; Rozerem; TAK-375; (S)-N-[2-(1,6,7,8-tetrahydro-2H-indeno-[5,4-b]furan-8-yl)ethyl]propionamide; UNII-901AS54I69; CHEMBL1218; (S)-N-(2-(1,6,7,8-tetrahydro-2H-indeno-(5,4)furan-8-yl)ethyl)propionamide; (S)-N-(2-(1,6,7,8-tetrahydro-2H-indeno[5,4-b]furan-8-yl)ethyl)propionamide; N-[2-[(8S)-2,6,7,8-tetrahydro-1H-cyclopenta[e][1]benzofuran-8-yl]ethyl]propanamide; TAK375; 901AS54I…	CCC(=O)NCCC1CCC2=C1C3=C(C=C2)OCC3	Melatonin receptor; Melatonin receptor 1B; Melatonin receptor 1A	protein family; single protein	No
188	amoxapine	amoxapine; 14028-44-5; Asendin; Demolox; Moxadil; Amoxan; Desmethylloxapin; Asendis; Amoxapina; Amoxapinum; Amoxepine; Amoxapinum [INN-Latin]; Amoxapina [INN-Spanish]; Dibenz[b,f][1,4]oxazepine, 2-chloro-11-(1-piperazinyl)-; 2-Chloro-11-(1-piperazinyl)dibenz(b,f)(1,4)oxazepine; CL 67772; CL-67772; C17H16ClN3O; UNII-R63VQ857OT; 8-chloro-6-piperazin-1-ylbenzo[b][1,4]benzoxazepine; 2-chloro-11-(pipe…	C1CN(CCN1)C2=NC3=CC=CC=C3OC4=C2C=C(C=C4)Cl	Serotonin 7 (5-HT7) receptor; Prelamin-A/C; Tyrosyl-DNA phosphodiesterase 1; Alpha-1a adrenergic receptor; Alpha-1b adrenergic receptor; Alpha-1d adrenergic receptor; Alpha-2a adrenergic receptor; Alpha-2b adrenergic receptor; Alpha-2c adrenergic receptor; Norepinephrine transporter; Dopamine D1 receptor; Dopamine D2 receptor; Dopamine D3 receptor; Histamine H1 receptor; Muscarinic acetylcholine …	single protein; protein family	No
189	terazosin	terazosin; Terazosine; 63590-64-7; Flumarc; Fosfomic; Vasomet; Blavin; Hytrin; Terazosina; Terazosinum; Terazosine [INN-French]; Terazosinum [INN-Latin]; Terazosina [INN-Spanish]; Terazosin HCl; Terazosin [INN:BAN]; 1-(4-Amino-6,7-dimethoxy-2-quinazolinyl)-4-((tetrahydro-2-furanyl)carbonyl)piperazine; CHEMBL611; MLS000069703; Abbott-45975; CHEBI:9445; C19H25N5O4; SMR000058309; 1-(4-Amino-6,7-dime…	COC1=C(C=C2C(=C1)C(=NC(=N2)N3CCN(CC3)C(=O)C4CCCO4)N)OC	Alpha-1a adrenergic receptor; Alpha-1b adrenergic receptor; Alpha-1d adrenergic receptor; Alpha-2b adrenergic receptor; Alpha-2c adrenergic receptor; Adrenergic receptor alpha-1; Alpha-2a adrenergic receptor; Prelamin-A/C; Lysine-specific demethylase 4D-like	single protein; protein family	No
190	Artemether	Artemether; beta-Artemether; 71963-77-4; Dihydroartemisinin methyl ether; Artemisininelactol methyl ether; Methyl-dihydroartemisinine; Artemetherum; Artemetero; beta-Dihydroartemisinin methyl ether; SM 224; Artemetheri; Artemetero [INN-Spanish]; Artemetherum [INN-Latin]; Dihydroquinghaosu methyl ether; HSDB 7456; CHEBI:195280; NSC 665970; Artenam; Artemos; CPD000469218; C16H26O5; Artemether Label…	CC1CCC2C(C(OC3C24C1CCC(O3)(OO4)C)OC)C	Prelamin-A/C; Ferriprotoporphyrin IX	single protein; small molecule	No
191	itraconazole	itraconazole; 84625-61-6; Oriconazole; Sporanox; Itrizole (TN); Sporanox (TN); ITCZ; Itraconazole (Sporanox); Itraconazol [Spanish]; Itraconazolum [Latin]; cis-Itraconazole; 84604-65-9; DSSTox_CID_3180; DSSTox_RID_76908; DSSTox_GSID_23180; 2-butan-2-yl-4-[4-[4-[4-[[(2R,4S)-2-(2,4-dichlorophenyl)-2-(1,2,4-triazol-1-ylmethyl)-1,3-dioxolan-4-yl]methoxy]phenyl]piperazin-1-yl]phenyl]-1,2,4-triazol-3-o…	CCC(C)N1C(=O)N(C=N1)C2=CC=C(C=C2)N3CCN(CC3)C4=CC=C(C=C4)OCC5COC(O5)(CN6C=NC=N6)C7=C(C=C(C=C7)Cl)Cl			No
192	Imatinib	Imatinib; 152459-95-5; STI571; Glivec; Imatinib (STI571); sti-571; Cgp 57148; Imatinib free base; Imatinib [INN:BAN]; N-(4-Methyl-3-((4-(pyridin-3-yl)pyrimidin-2-yl)amino)phenyl)-4-((4-methylpiperazin-1-yl)methyl)benzamide; STI 571; UNII-BKJ8M8G5HI; Imatinib Methansulfonate; CCRIS 9076; CGP 57148B; CGP-57148; BKJ8M8G5HI; 4-(4-METHYL-PIPERAZIN-1-YLMETHYL)-N-[4-METHYL-3-(4-PYRIDIN-3-YL-PYRIMIDIN-2-…	CC1=C(C=C(C=C1)NC(=O)C2=CC=C(C=C2)CN3CCN(CC3)C)NC4=NC=CC(=N4)C5=CN=CC=C5	Tyrosine-protein kinase ABL; Platelet-derived growth factor receptor beta; Stem cell growth factor receptor; Macrophage colony stimulating factor receptor; Platelet-derived growth factor receptor; Tyrosine-protein kinase ABL2; Tyrosine-protein kinase LCK; Platelet-derived growth factor receptor alpha; Tyrosine-protein kinase Lyn; Carbonic anhydrase I; Carbonic anhydrase II; Carbonic anhydrase III…	protein family; single protein; protein complex; chimeric protein	No
193	irinotecan	irinotecan; 97682-44-5; (+)-Irinotecan; Camptosar; Irinotecanum; Irinotecanum [INN-Latin]; Irinotecan lactone; Irinophore C; Irinotecan mylan; Irinotecan [INN:BAN]; CPT-11; Onivyde; HSDB 7607; (S)-4,11-diethyl-4-hydroxy-3,14-dioxo-3,4,12,14-tetrahydro-1H-pyrano[3',4':6,7]indolizino[1,2-b]quinolin-9-yl [1,4'-bipiperidine]-1'-carboxylate; CHEMBL481; UNII-7673326042; CHEBI:80630; C33H38N4O6; (4S)-4,…	CCC1=C2C=C(C=CC2=NC3=C1CN4C3=CC5=C(C4=O)COC(=O)C5(CC)O)OC(=O)N6CCC(CC6)N7CCCCC7	Acetylcholinesterase; Alpha-2c adrenergic receptor; Muscarinic acetylcholine receptor M4	single protein	No
194	nizatidine	nizatidine; 76963-41-2; Axid; Acinon; Zanizal; Nizax; Calmaxid; Cronizat; Distaxid; Galitidin; Naxidine; Antizid; Gastrax; Nizaxid; Panaxid; Ulcosol; LY-139037; Tazac; Ulxid; Zinga; Niaztidine; Splendil ER; Axid Ar; Nizatidine-d3; Nizatidinum; Nizatidinum [Latin]; ZE-101; ZL-101; Nizatidina; Nizatidina [Spanish]; N-(2-(((2-((Dimethylamino)methyl)-4-thiazolyl)methyl)thio)ethyl)-N'-methyl-2-nitro-1…	CNC(=C[N+](=O)[O-])NCCSCC1=CSC(=N1)CN(C)C			No
195	tacrolimus	tacrolimus; Prograf; 104987-11-3; Protopic; Fujimycin; FK506; Tacrolimus anhydrous; Advagraf; Modigraf; Protopy; Fk-506; Anhydrous Tacrolimus; tacrolimus (fk506); Tsukubaenolide; FR-900506; LCP-Tacro; FK 506; 8-DEETHYL-8-[BUT-3-ENYL]-ASCOMYCIN; UNII-Y5L2157C4J; Astagraf XL; (-)-FK 506; Prograf (TN); FR900506; CHEMBL269732; CHEBI:61049; Y5L2157C4J; TACROLIMUS MONOHYDRATE; K506; Tacrolimus (anhydro…	CC1CC(C2C(CC(C(O2)(C(=O)C(=O)N3CCCCC3C(=O)OC(C(C(CC(=O)C(C=C(C1)C)CC=C)O)C)C(=CC4CCC(C(C4)OC)O)C)O)C)OC)OC	FK506-binding protein 1A; Serine/threonine protein phosphatase 2B catalytic subunit, alpha isoform; Serine/threonine-protein kinase mTOR; Splicing factor 3B subunit 3; Cytochrome P450 3A4; Peptidyl-prolyl cis-trans isomerase FKBP5; FK506-binding protein 1B; Cytochrome P450 3A5	single protein	No
196	dipyridamole	dipyridamole; 58-32-2; Dipyridamol; Dipyridamine; Persantin; Dipyudamine; Persantine; Curantyl; Stimolcardio; Cardoxin; Kurantil; Stenocardil; Cardioflux; Dipiridamol; Dipyridan; Peridamol; Anginal; Apricor; Coribon; Corosan; Coroxin; Stenocardiol; Agilease; Chilcolan; Justpertin; Permiltin; Piroan; Cleridium 150; Coronarine; Gulliostin; Prandiol; Natyl; Prandiol 75; Usaf Ge-12; Dypyridamol; Iv P…	C1CCN(CC1)C2=NC(=NC3=C2N=C(N=C3N4CCCCC4)N(CCO)CCO)N(CCO)CCO			No
197	Lubiprostone	Lubiprostone; Amitiza; 333963-40-9; RU-0211; 136790-76-6; SPI-0211; UNII-7662KG2R6K; Lubiprostone hemiketal; Lubiprostone [USAN:INN:JAN]; 7662KG2R6K; 7-((2R,4aR,5R,7aR)-2-(1,1-difluoropentyl)-2-hydroxy-6-oxooctahydrocyclopenta[b]pyran-5-yl)heptanoic acid; Lubiprostone [USAN]; (2R,4aR,5R,7aR)-2-(1,1-Difluoropentyl)-2-hydroxy-6-oxo-3,4,4a,5,7,7a-hexahydrocyclopenta[b]pyran-5-heptanoic acid; Amitiza…	CCCCC(C1(CCC2C(O1)CC(=O)C2CCCCCCC(=O)O)O)(F)F	Chloride channel protein 2	single protein	No
198	mefloquine	mefloquine; (-)-Mefloquine; Mefloquin; Racemic mefloquine; Mefloquinum [INN-Latin]; Mefloquina [INN-Spanish]; Mefloquine [USAN:INN:BAN]; (-)-(11S,2'R)-erythro-Mefloquine; 53230-10-7; Ro 215998; Ro 21-5998; HSDB 6853; WR 142490; CHEMBL172; (S)-[2,8-bis(trifluoromethyl)quinolin-4-yl][(2R)-piperidin-2-yl]methanol; Mephloquine; CHEBI:63687; (DL-erythro-alpha-2-Piperidyl-2,8-bis(trifluoromethyl)-4-qui…	C1CCNC(C1)C(C2=CC(=NC3=C2C=CC=C3C(F)(F)F)C(F)(F)F)O	Cytochrome P450 3A4	single protein	No
199	epinephrine	epinephrine; l-Adrenaline; L-epinephrine; adrenaline; 51-43-4; Adrenalin; Levoepinephrine; Adnephrine; Chelafrin; Epinefrina; Epinephran; Epirenan; (-)-Adrenaline; Nephridine; Adrenal; Epifrin; Renoform; Epipen; Vasoconstrictine; Hypernephrin; Renostypticin; Supracapsulin; Supranephrane; Suprarenaline; Adrenine; Hemisine; Hemostasin; Hemostatin; Levorenin; Levorenine; Lyophrin; Mucidrina; Nierali…	CNCC(C1=CC(=C(C=C1)O)O)O	Adrenergic receptor alpha-2; Beta-1 adrenergic receptor; Beta-2 adrenergic receptor; Adrenergic receptor alpha; Alpha-1a adrenergic receptor; Adrenergic receptor beta; Adrenergic receptor alpha-1; Beta-3 adrenergic receptor; Endoplasmic reticulum-associated amyloid beta-peptide-binding protein; Alpha-1b adrenergic receptor; Alpha-1d adrenergic receptor; Alpha-2a adrenergic receptor; Alpha-2b adre…	protein family; single protein	No
200	trazodone	trazodone; Trazodon; 19794-93-5; Beneficat; Desirel; Sideril; Trazalon; Trazodil; Trazonil; Trazodona; Trazodonum; Trazodonum [INN-Latin]; Trazodona [INN-Spanish]; Trazodonum [Latin]; Trazodona [Spanish]; Trazodone [INN:BAN]; UNII-YBK48BXK30; C19H22ClN5O; EINECS 243-317-1; CHEMBL621; BRN 0628010; YBK48BXK30; CHEBI:9654; Oleptro; 2-{3-[4-(3-chlorophenyl)piperazin-1-yl]propyl}[1,2,4]triazolo[4,3-a]…	C1CN(CCN1CCCN2C(=O)N3C=CC=CC3=N2)C4=CC(=CC=C4)Cl	Adrenergic receptor alpha-1; Serotonin 2a (5-HT2a) receptor; Serotonin 1a (5-HT1a) receptor; Alpha-1a adrenergic receptor; Alpha-1b adrenergic receptor; Alpha-1d adrenergic receptor; Alpha-2a adrenergic receptor; Alpha-2b adrenergic receptor; Alpha-2c adrenergic receptor; Histamine H1 receptor; Serotonin 1b (5-HT1b) receptor; Serotonin 2b (5-HT2b) receptor; Serotonin 2c (5-HT2c) receptor; Seroton…	protein family; single protein	No
201	Hydroxyflutamide	Hydroxyflutamide; 52806-53-8; 2-hydroxyflutamide; Hydroxyniphtholide; 2-Hydroxy-2-methyl-N-(4-nitro-3-(trifluoromethyl)phenyl)propanamide; hydroxy-flutamide; Sch 16423; 2-hydroxy-2-methyl-N-[4-nitro-3-(trifluoromethyl)phenyl]propanamide; Hydroxy Flutamide; Hydroxyflutamid; UNII-31D90UKP5Y; 2-Hydroxy-flutamide; 2-Hydroxy-2-methyl-N-(4-nitro-3-(trifluoromethyl)-phenyl)propanamide; CHEMBL491; 31D90U…	CC(C)(C(=O)NC1=CC(=C(C=C1)[N+](=O)[O-])C(F)(F)F)O	Androgen Receptor	single protein	No
202	Cisatracurium besylate	Cisatracurium besylate; Nimbex; 96946-42-8; Cisatracurium besilate; Cisatracurium (besylate); NIMBEX PRESERVATIVE FREE; UNII-80YS8O1MBS; 51W89; 80YS8O1MBS; Atracurium besylate 1R-cis,1R'-cis form; CHEBI:3721; (1R-cis,1'R-cis)-Atracurium besylate; (1R,1'R,2R,2'R)-2,2'-((pentane-1,5-diylbis(oxy))bis(3-oxopropane-3,1-diyl))bis(1-(3,4-dimethoxybenzyl)-6,7-dimethoxy-2-methyl-1,2,3,4-tetrahydroisoquino…	C[N+]1(CCC2=CC(=C(C=C2C1CC3=CC(=C(C=C3)OC)OC)OC)OC)CCC(=O)OCCCCCOC(=O)CC[N+]4(CCC5=CC(=C(C=C5C4CC6=CC(=C(C=C6)OC)OC)OC)OC)C.C1=CC=C(C=C1)S(=O)(=O)[O-].C1=CC=C(C=C1)S(=O)(=O)[O-]	Prelamin-A/C; Muscle-type nicotinic acetylcholine receptor	single protein; protein complex group	No
203	lansoprazole	lansoprazole; 103577-45-3; Prevacid; Bamalite; Monolitum; Ogastro; Lansoprazol; Agopton; Limpidex; Lanzor; Opiren; Prevacid SoluTab; Lanzopral; Takepron; Zoton; Lanproton; Lansopep; Lasoprol; Mesactol; Aprazol; Blason; Ketian; Lancid; Lanston; Prezal; Ulpax; Lanz; Pro Ulco; AG-1749; Lansoprazolum; Compraz; Ilsatec; Prosogan; Suprecid; Dakar; Promp; Zoprol; Prevacid Iv; (R)-Lansoprazole; Lanzol-30…	CC1=C(C=CN=C1CS(=O)C2=NC3=CC=CC=C3N2)OCC(F)(F)F	Potassium-transporting ATPase; Prelamin-A/C; Thyroid stimulating hormone receptor; Cytochrome P450 2C19; Muscarinic acetylcholine receptor M1; Endoplasmic reticulum-associated amyloid beta-peptide-binding protein; Phosphoethanolamine/phosphocholine phosphatase; Microtubule-associated protein tau	protein complex; single protein	No
204	flutamide	flutamide; 13311-84-7; Eulexin; Niftolide; Niftholide; NFBA; niftolid; 2-Methyl-N-[4-nitro-3-(trifluoromethyl)phenyl]propanamide; Drogenil; Flutamin; Sch 13521; Cebatrol, veterinary; Flutamida; Flutamidum; Sch-13521; 4'-Nitro-3'-trifluoromethylisobutyranilide; Ham's F-12 medium; Flutamidum [INN-Latin]; Flutamida [INN-Spanish]; Propanamide, 2-methyl-N-[4-nitro-3-(trifluoromethyl)phenyl]-; 2-Methyl…	CC(C)C(=O)NC1=CC(=C(C=C1)[N+](=O)[O-])C(F)(F)F	Androgen Receptor; Prelamin-A/C; Endonuclease 4; Beta-lactamase AmpC; Cytochrome P450 1A2; Arylacetamide deacetylase	single protein	No
205	albendazole	albendazole; 54965-21-8; Albenza; Eskazole; Valbazen; Zentel; Proftril; Albendazol; Bilutac; Albendazolum; Zental; SK&F 62979; SKF 62979; Methyl 5-(propylthio)-2-benzimidazolecarbamate; SK&F-62979; Albendazol [INN-Spanish]; Albendazolum [INN-Latin]; 5-(Propylthio)-2-carbomethoxyaminobenzimidazole; methyl N-(6-propylsulfanyl-1H-benzimidazol-2-yl)carbamate; Methyl [5-(Propylthio)benzimidazol-2-yl]c…	CCCSC1=CC2=C(C=C1)N=C(N2)NC(=O)OC	Prelamin-A/C; MAP kinase ERK2; Cytochrome P450 1A2; Tubulin	single protein; protein complex group	No
206	trimethoprim	trimethoprim; 738-70-5; Proloprim; Trimpex; Trimetoprim; Bactramin; Monotrim; Monotrimin; Trimopan; 2,4-Diamino-5-(3,4,5-trimethoxybenzyl)pyrimidine; Monoprim; Syraprim; Trimanyl; Wellcoprim; Triprim; Uretrim; 5-(3,4,5-trimethoxybenzyl)pyrimidine-2,4-diamine; Trimethoprime; Trimethoprimum; Abaprim; Apo-Sulfatrim; Antrimox; Bacticel; Bactoprim; Bethaprim; Biosulten; Briscotrim; Chemotrin; Colizole…	COC1=CC(=CC(=C1OC)OC)CC2=CN=C(N=C2N)N	Dihydrofolate reductase; Dihydrofolate reductase type 1; Nuclear factor NF-kappa-B p105 subunit; Endonuclease 4; Bloom syndrome protein; Endoplasmic reticulum-associated amyloid beta-peptide-binding protein; Bacterial dihydrofolate reductase	single protein	No
207	Lacosamide	Lacosamide; 175481-36-4; Erlosamide; (R)-2-acetamido-N-benzyl-3-methoxypropanamide; Harkoseride; Vimpat; Erlosamide [INN]; SPM 927; SPM-927; UNII-563KS2PQY5; (2R)-2-acetamido-N-benzyl-3-methoxypropanamide; ADD 234037; Propanamide, 2-(acetylamino)-3-methoxy-N-(phenylmethyl)-, (2R)-; CHEMBL58323; 563KS2PQY5; (2R)-2-(Acetylamino)-N-benzyl-3-methoxypropanamide; NCGC00253740-01; (R)-2-Acetylamino-N-be…	CC(=O)NC(COC)C(=O)NCC1=CC=CC=C1	Carbonic anhydrase I; Carbonic anhydrase II; Carbonic anhydrase III; Carbonic anhydrase IV; Carbonic anhydrase VB; Carbonic anhydrase VI; Carbonic anhydrase IX; Carbonic anhydrase XIV; Carbonic anhydrase 15; Sodium channel protein type IX alpha subunit; Sodium channel protein type III alpha subunit; Sodium channel alpha subunit	single protein; protein family	No
208	RANOLAZINE	RANOLAZINE; 95635-55-5; Ranexa; N-(2,6-dimethylphenyl)-2-(4-(2-hydroxy-3-(2-methoxyphenoxy)propyl)piperazin-1-yl)acetamide; CVT-303; Ranolazine (Ranexa); N-(2,6-dimethylphenyl)-2-[4-[2-hydroxy-3-(2-methoxyphenoxy)propyl]piperazin-1-yl]acetamide; 142387-99-3; RS-43285-003; CHEBI:87690; C24H33N3O4; N-(2,6-dimethylphenyl)-2-{4-[2-hydroxy-3-(2-methoxyphenoxy)propyl]piperazin-1-yl}acetamide; CVT 303; …	CC1=C(C(=CC=C1)C)NC(=O)CN2CCN(CC2)CC(COC3=CC=CC=C3OC)O	Sodium channel protein type V alpha subunit; Sodium channel protein type IV alpha subunit	single protein	No
209	Lithium citrate	Lithium citrate; Trilithium citrate; 919-16-4; Litarex; Demalit; Citric acid trilithium salt; Lithium citrate anhydrous; CITRIC ACID, TRILITHIUM SALT; Lithium citrate tribasic tetrahydrate; 1,2,3-Propanetricarboxylic acid, 2-hydroxy-, trilithium salt; Lithium Citrate (anhydrous); anhydrous lithium citrate; EINECS 213-045-8; UNII-3655633623; C6H5O7.3Li; 6680-58-6; CHEBI:64735; Citric acid, lithium…	[Li+].[Li+].[Li+].C(C(=O)[O-])C(CC(=O)[O-])(C(=O)[O-])O			No
210	praziquantel	praziquantel; 55268-74-1; Biltricide; Droncit; Pyquiton; Cesol; Azinox; Embay 8440; Cutter Tape Tabs; Praziquantelum [INN-Latin]; 2-(cyclohexylcarbonyl)-1,2,3,6,7,11b-hexahydro-4H-pyrazino[2,1-a]isoquinolin-4-one; 2-(cyclohexanecarbonyl)-3,6,7,11b-tetrahydro-1H-pyrazino[2,1-a]isoquinolin-4-one; CCRIS 4114; MLS000038419; EINECS 259-559-6; Praziquantel (Biltricide); BRN 0761557; SMR000037139; 2-(cy…	C1CCC(CC1)C(=O)N2CC3C4=CC=CC=C4CCN3C(=O)C2	Bloom syndrome protein; Cellular tumor antigen p53; Voltage-activated calcium channel beta 1 subunit; Voltage-activated calcium channel beta 2 subunit	single protein	No
211	lamotrigine	lamotrigine; 84057-84-1; 6-(2,3-Dichlorophenyl)-1,2,4-triazine-3,5-diamine; Lamictal; Lamictal Cd; Lamictal XR; Lamotriginum [Latin]; Lamotrigina [Spanish]; Lamotriginum; BW-430C; Lamotrigina; Lamictal ODT; BW 430C; 3,5-Diamino-6-(2,3-dichlorophenyl)-1,2,4-triazine; 1,2,4-Triazine-3,5-diamine, 6-(2,3-dichlorophenyl)-; 3,5-Diamino-6-(2,3-dichlorophenyl)-as-triazine; C9H7Cl2N5; UNII-U3H27498KS; EIN…	C1=CC(=C(C(=C1)Cl)Cl)C2=C(N=C(N=N2)N)N	Sodium channel alpha subunit	protein family	No
212	enoxacin	enoxacin; 74011-58-8; Penetrex; Enoxacine; Comprecin; AT-2266; Bactidan; Enoxacino; Enoxacinum; Flumark; 1-Ethyl-6-fluoro-1,4-dihydro-4-oxo-7-(1-piperazinyl)-1,8-naphthyridine-3-carboxylic acid; Enoxor; Almitil; Enoram; CI-919; Enoxacine [French]; Enoxacinum [Latin]; enofloxacin; CI 919; Enoxacin (Penetrex); Enoxacino [Spanish]; PD 107779; 1-ethyl-6-fluoro-4-oxo-7-(piperazin-1-yl)-1,4-dihydro-1,8…	CCN1C=C(C(=O)C2=CC(=C(N=C21)N3CCNCC3)F)C(=O)O	Topoisomerase IV; DNA gyrase	protein complex	No
213	MIGLITOL	MIGLITOL; 72432-03-2; Glyset; (2R,3R,4R,5S)-1-(2-hydroxyethyl)-2-(hydroxymethyl)piperidine-3,4,5-triol; Bay-m-1099; UNII-0V5436JAQW; Miglitol (Glyset); Seibule; CHEMBL1561; 0V5436JAQW; CHEBI:6935; Diastabol; Bay m 1099; Miglitolum [Latin]; C8H17NO5; 1,5-dideoxy-1,5-[(2-hydroxyethyl)imino]-D-glucitol; Plumarol; DSSTox_CID_3323; (2R,3R,4R,5S)-1-(2-Hydroxyethyl)-2-(hydroxymethyl)-3,4,5-piperidinetri…	C1C(C(C(C(N1CCO)CO)O)O)O	Sucrase-isomaltase; Lysosomal alpha-glucosidase; Glycogen debranching enzyme; Maltase-glucoamylase; Acidic alpha-glucosidase	single protein	No
214	tetracycline	tetracycline; 60-54-8; Tetracyclinum; Achromycin; Tetracyclin; Deschlorobiomycin; Sumycin; Abramycin; Tsiklomitsin; Achromycin V; Panmycin; Tetracyn; Tetrazyklin; Ambramycin; Hostacyclin; Omegamycin; Tetradecin; Tetraverine; Tsiklomistsin; Vetacyclinum; Tetrafil; Tetracycline base; Cefracycline; Criseociclina; Abricycline; Agromicina; Ambramicina; Biocycline; Ciclibion; Copharlan; Democracin; Lex…	CC1(C2CC3C(C(=O)C(=C(C3(C(=O)C2=C(C4=C1C=CC=C4O)O)O)O)C(=O)N)N(C)C)O	Bacterial 70S ribosome	protein nucleic acid complex	No
215	sulfameter	sulfameter; 651-06-9; 5-Methoxysulfadiazine; Sulfametoxydiazine; Sulfamethoxydiazine; Sulfamethoxine; Sulfametin; Sulphamethoxydiazine; 4-amino-N-(5-methoxypyrimidin-2-yl)benzenesulfonamide; Sulfamethoxypyrimidine; Sulfametorine; Sulphameter; Sulla; Methoxypyrimal; Sulfamethoxydin; Berlicid; Ultrax; Sulfa-5-methoxypyrimidine; Sulfamethorine; Longasulf; Supramid; Bayrena; Dairena; Durenat; Juvoxin…	COC1=CN=C(N=C1)NS(=O)(=O)C2=CC=C(C=C2)N	Beta-lactamase AmpC; Bacterial dihydropteroate synthase	single protein	No
216	nateglinide	nateglinide; 105816-04-4; Starlix; Fastic; Starsis; Trazec; A-4166; AY-4166; SDZ-DJN-608; DJN-608; DJN 608; Nateglinide [INN]; UNII-41X3PWK4O2; SDZ-DJN 608; AY 4166; A 4166; AY4166; CHEMBL783; SDZ DJN 608; 41X3PWK4O2; N-[(trans-4-Isopropylcyclohexyl)carbonyl]-D-phenylalanine; senaglinide; CHEMBL2114389; CHEBI:31897; (2R)-3-phenyl-2-[(4-propan-2-ylcyclohexanecarbonyl)amino]propanoic acid; 105816-0…	CC(C)C1CCC(CC1)C(=O)NC(CC2=CC=CC=C2)C(=O)O	Sulfonylurea receptor 1, Kir6.2	protein complex	No
217	mycophenolic acid	mycophenolic acid; 24280-93-1; Mycophenolate; Myfortic; Melbex; Mycophenolsaeure; Lilly-68618; 6-(4-Hydroxy-6-methoxy-7-methyl-3-oxo-5-phthalanyl)-4-methyl-4-hexenoic acid; Acido micofenolico; Micofenolico acido; NSC-129185; Acide mycophenolique; Acidum mycophenolicum; CCRIS 5565; NSC 129185; UNII-HU9DX48N0T; (4E)-6-(4-hydroxy-6-methoxy-7-methyl-3-oxo-1,3-dihydro-2-benzofuran-5-yl)-4-methylhex-4-…	CC1=C(C(=C(C2=C1COC2=O)O)CC=C(C)CCC(=O)O)OC			No
218	5-Aminosalicylic acid	5-Aminosalicylic acid; mesalamine; Mesalazine; 5-Amino-2-hydroxybenzoic acid; 89-57-6; Asacol; Pentasa; Claversal; Canasa; 5-ASA; Salofalk; Rowasa; m-Aminosalicylic acid; Mesasal; Lialda; Benzoic acid, 5-amino-2-hydroxy-; Fisalamine; Lixacol; Apriso; p-Aminosalicylsaeure; Asacolitin; Mesalazina; Mesalazinum; sfRowasa; 5-amino-2-hydroxy-benzoic acid; Asacol HD; Mesalazinum [Latin]; 5-Amino Salicyl…	C1=CC(=C(C=C1N)C(=O)O)O	Tyrosyl-DNA phosphodiesterase 1; Arachidonate 5-lipoxygenase; Peroxisome proliferator-activated receptor gamma; Cyclooxygenase	single protein; protein family	No
219	metronidazole	metronidazole; 443-48-1; Flagyl; Metronidazol; 2-Methyl-5-nitroimidazole-1-ethanol; Anagiardil; Trichazol; MetroGel; Gineflavir; Meronidal; Metronidaz; Novonidazol; Trichopol; Trivazol; Danizol; Mexibol; Vagilen; Clont; Bayer 5360; 2-(2-Methyl-5-nitro-1H-imidazol-1-yl)ethanol; Flagemona; Giatricol; Metronidazolo; Sanatrichom; Takimetol; Trichocide; Trichomol; Trikacide; Acromona; Atrivyl; Deflamo…	CC1=NC=C(N1CCO)[N+](=O)[O-]	DNA	nucleic acid	No
220	isoniazid	isoniazid; 54-85-3; Isonicotinic acid hydrazide; Isonicotinohydrazide; pyridine-4-carbohydrazide; Isoniazide; Nydrazid; Rimifon; Isonicotinic hydrazide; Laniazid; Isonicotinylhydrazine; Andrazide; Cotinazin; Dinacrin; Hydrazid; Neoteben; Nicizina; Nicotibina; Nicozide; Pycazide; Tubazide; Ditubin; Iscotin; Isolyn; Isonex; Mybasan; Niconyl; Hyzyd; Isonicotinhydrazid; Antimicina; Atcotibine; Chemia…	C1=CN=CC=C1C(=O)NN	Dihydrofolate reductase; Enoyl-[acyl-carrier-protein] reductase	single protein	No
221	amprenavir	amprenavir; 161814-49-9; Agenerase; Prozei; VX-478; 141W94; Vertex VX478; Amprenavir (agenerase); KVX-478; VX 478; DRG-0258; UNII-5S0W860XNR; C25H35N3O6S; CHEBI:40050; HSDB 7157; (3S)-Tetrahydro-3-furanyl ((1S,2R)-3-(((4-aminophenyl)sulfonyl)(2-methylpropyl)amino)-2-hydroxy-1-(phenylmethyl)propyl)carbamate; Tetrahydro-3-furyl N-(3-(4-amino-N-isobutylbenzenesulfonamido)-1-benzyl-2-hydroxypropyl)ca…	CC(C)CN(CC(C(CC1=CC=CC=C1)NC(=O)OC2CCOC2)O)S(=O)(=O)C3=CC=C(C=C3)N	Human immunodeficiency virus type 1 protease; Protease; HIV-1 protease; Prelamin-A/C; Cytochrome P450 3A4; Cytochrome P450 3A5	single protein	No
222	thiabendazole	thiabendazole; 148-79-8; Tiabendazole; Mintezol; 2-(4-Thiazolyl)benzimidazole; Equizole; Thiabendazol; Tiabendazol; Mintesol; Omnizole; Thibenzole; Bovizole; Minzolum; Thiabenzole; Thibenzol; Thiaben; Testo; Lombristop; Bioguard; Eprofil; Mertect; Mycozol; Nemapan; Polival; Tebuzate; Tiabenda; Triasox; Mertec; Tobaz; Tbdz; Thibenzole att; APL-luster; Top Form Wormer; Cropasal; Sistesan; Thibendol…	C1=CC=C2C(=C1)NC(=N2)C3=CSC=N3	Methionine aminopeptidase; Cytochrome P450 1A2; Tubulin	single protein; protein complex group	No
223	NITAZOXANIDE	NITAZOXANIDE; 55981-09-4; Alinia; Nitazoxamide; Daxon; 2-((5-nitrothiazol-2-yl)carbamoyl)phenyl acetate; Nitazoxanidum [INN-Latin]; Nitazoxanida [INN-Spanish]; Benzamide, 2-(acetyloxy)-N-(5-nitro-2-thiazolyl)-; 2-[(5-nitro-1,3-thiazol-2-yl)carbamoyl]phenyl acetate; 2-(Acetolyloxy)-N-(5-nitro-2-thiazolyl)benzamide; C12H9N3O5S; UNII-SOA12P041N; [2-[(5-nitro-1,3-thiazol-2-yl)carbamoyl]phenyl] acetat…	CC(=O)OC1=CC=CC=C1C(=O)NC2=NC=C(S2)[N+](=O)[O-]	Ras-related protein Rab-9A; Niemann-Pick C1 protein; Pyruvate:ferredoxin oxidoreductase	single protein	No
224	propylthiouracil	propylthiouracil; 51-52-5; 6-Propyl-2-thiouracil; Propacil; Procasil; Prothiurone; Prothyran; Propycil; Prothiucil; Protiural; Thiuragyl; 2-Mercapto-6-propylpyrimidin-4-ol; Prothycil; Propyl-Thiorist; Propyl-Thyracil; 6-N-Propylthiouracil; Propythiouracil; Propilthiouracil; 6-Propylthiouracil; Propyl-Thiorit; Propylthiorit; Thyreostat II; 6-Thio-4-propyluracil; 6-propyl-2-thioxo-2,3-dihydropyrimi…	CCCC1=CC(=O)NC(=S)N1			No
225	D-cycloserine	D-cycloserine; cycloserine; 68-41-7; Seromycin; orientomycin; Oxamycin; Cyclo-D-serine; Cyclorin; D-4-amino-3-isoxazolidinone; Cicloserina; Farmiserina; Miroseryn; Tisomycin; Wasserina; Closina; D-4-amino-3-isoxazolidone; alpha-Cycloserine; (+)-4-Amino-3-isoxazolidinone; Cycloserinum; Miroserina; Tebemicina; Novoserin; (+)-Cycloserine; Oxamicina; D-(+)-Cycloserine; (4R)-4-aminoisoxazolidin-3-one;…	C1C(C(=O)NO1)N	Bloom syndrome protein; D-alanylalanine synthetase; Alanine racemase	single protein	No
226	ribavirin	ribavirin; 36791-04-5; Tribavirin; Rebetol; Virazole; Copegus; Vilona; Ribamide; Ribamidil; Ribasphere; Ribavirine; Viramid; Ribamidyl; Rebetron; Varazid; RTCA; Ribavirin Capsules; Ribavirina; Ribavirinum; Ribavirine [INN-French]; Ribavirinum [INN-Latin]; ICN-1229; Ribavirina [INN-Spanish]; 1-beta-D-Ribofuranosyl-1,2,4-triazole-3-carboxamide; 1-beta-D-Ribofuranosyl-1H-1,2,4-triazole-3-carboxamide…	C1=NC(=NN1C2C(C(C(O2)CO)O)O)C(=O)N			No
227	topiramate	topiramate; 97240-79-4; Topamax; Epitomax; Topamax Sprinkle; Tipiramate; Topiramatum; McN-4853; Tipiramato; Topiramato; Tipiramate [French]; Tipiramato [Spanish]; McN 4853; Topiramatum [INN-Latin]; topiramatum [Latin]; Topiramato [INN-Spanish]; C12H21NO8S; RWJ-17021-000; RWJ-17021; 2,3:4,5-Bis-O-(1-methylethylidene)-beta-D-fructopyranose sulfamate; 2,3:4,5-Di-O-isopropylidene-beta-D-fructopyranos…	CC1(OC2COC3(C(C2O1)OC(O3)(C)C)COS(=O)(=O)N)C	Carbonic anhydrase I; Carbonic anhydrase II; Carbonic anhydrase IV; Carbonic anhydrase IX; Carbonic anhydrase VII; Carbonic anhydrase XII; Carbonic anhydrase; Carbonic anhydrase V; Carbonic anhydrase VA; Carbonic anhydrase VB; Carbonic anhydrase 1; Carbonic anhydrase XIII; Carbonic anhydrase VI; Carbonic anhydrase 15; Uncharacterized protein Rv1284/MT1322; Alpha carbonic anhydrase; Carbonic anhyd…	single protein; protein family; protein complex group	No
228	methyldopa	methyldopa; 555-30-6; Alphamethyldopa; Aldomet; Alpha medopa; Dopamet; l-alpha-Methyldopa; Methyl dopa; alpha-Methyl dopa; Baypresol; Hyperpax; Presolisin; Sedometil; Sembrina; Dopegyt; Medomet; Methyldopa anhydrous; Dopamethyperpax; Aldometil; Grospisk; Medopren; Methoplain; Presinol; Becanta; Dopatec; Hypolag; Medopa; Medopal; L-(-)-alpha-Methyldopa; alpha-Methyldopa; Methyl-L-dopa; L-Methyl Do…	CC(CC1=CC(=C(C=C1)O)O)(C(=O)O)N	Pyruvate kinase; Tyrosyl-DNA phosphodiesterase 1; Endoplasmic reticulum-associated amyloid beta-peptide-binding protein; Adrenergic receptor alpha-2	single protein; protein family	No
229	ZILEUTON	ZILEUTON; 111406-87-2; Zyflo; Leutrol; 1-(1-(Benzo[b]thiophen-2-yl)ethyl)-1-hydroxyurea; Zyflo CR; Zileutonum; Abbott 64077; Zileutonum [INN-Latin]; 1-[1-(1-benzothiophen-2-yl)ethyl]-1-hydroxyurea; N-(1-Benzo(b)thien-2-ylethyl)-N-hydroxyurea; A 64077; A-64077; Zyflo (TN); Urea, N-(1-benzo[b]thien-2-ylethyl)-N-hydroxy-; ABBOTT-64077; C11H12N2O2S; CHEMBL93; 1-[1-(1-benzothien-2-yl)ethyl]-1-hydroxyu…	CC(C1=CC2=CC=CC=C2S1)N(C(=O)N)O	Arachidonate 5-lipoxygenase; Leukotriene B4 receptor 1; Leukotriene A4 hydrolase; Prelamin-A/C; Epoxide hydratase; 5-lipoxygenase activating protein; Arachidonate 15-lipoxygenase; Prostaglandin E synthase	single protein	No
230	carisoprodol	carisoprodol; 78-44-4; Isomeprobamate; Carisoprodate; SOMA; Carisoprodatum; Carisoma; Isobamate; Isoprotane; Isoprothane; Sanoma; Isopropyl meprobamate; Atonalyt; Flexartal; Miolisodal; Mioratrina; Skutamil; Somalgit; Apesan; Arusal; Flexal; Mioril; Nospasm; Relasom; Somanil; Carlsoprol; Brianil; Calenfa; Caprodat; Carisol; Carlsodol; Carlsoma; Carsodal; Diolene; Domarax; Isoprotan; Izoprotan; Me…	CCCC(C)(COC(=O)N)COC(=O)NC(C)C	Prelamin-A/C; Thyroid stimulating hormone receptor; Tyrosyl-DNA phosphodiesterase 1; Muscarinic acetylcholine receptor M1	single protein	No
231	gabapentin	gabapentin; 60142-96-3; Neurontin; 1-(Aminomethyl)cyclohexaneacetic acid; Gabapentine; Aclonium; 2-[1-(aminomethyl)cyclohexyl]acetic acid; Gabapetin; Gabapentinum; Fanatrex; Gabapentino; Gabapen; Serada; [1-(AMINOMETHYL)CYCLOHEXYL]ACETIC ACID; Gabapentino [Spanish]; Cyclohexaneacetic acid, 1-(aminomethyl)-; 2-(1-(aminomethyl)cyclohexyl)acetic acid; gabapentina; Gabapentine [INN-French]; Gabapenti…	C1CCC(CC1)(CC(=O)O)CN	Voltage-gated calcium channel alpha2/delta subunit 1; Voltage-dependent calcium channel alpha2delta subunit; Voltage-gated calcium channel	single protein; protein complex group	No
232	Nitisinone	Nitisinone; 104206-65-7; Orfadin; Nitisone; 2-(2-nitro-4-(trifluoromethyl)benzoyl)cyclohexane-1,3-dione; NTBC; 2-(2-nitro-4-trifluoromethylbenzoyl)-1,3-cyclohexanedione; Nitisinone [USAN:INN]; 2-[2-nitro-4-(trifluoromethyl)benzoyl]cyclohexane-1,3-dione; SC 0735; 2-(2-Nitro-4-trifluoromethylbenzoyl)cyclohexane-1,3-dione; Nitisinone-13C6; UNII-K5BN214699; C14H10F3NO5; 2-(Alpha,alpha,alpha-trifluoro…	C1CC(=O)C(C(=O)C1)C(=O)C2=C(C=C(C=C2)C(F)(F)F)[N+](=O)[O-]	4-hydroxyphenylpyruvate dioxygenase	single protein	No
233	Trilostane	Trilostane; 13647-35-3; Vetoryl; Modrenal; Modrastane; Trilostanum; Trilostano; Win-24540; UNII-L0FPV48Q5R; CHEBI:32260; WIN 24,540; L0FPV48Q5R; DSSTox_CID_3706; (4alpha,5alpha,17beta)-3,17-dihydroxy-4,5-epoxyandrost-2-ene-2-carbonitrile; Androst-2-ene-2-carbonitrile, 4,5-epoxy-3,17-dihydroxy-, (4a,5a,17b)-; Androst-2-ene-2-carbonitrile, 4,5-epoxy-3,17-dihydroxy-, (4alpha,5alpha,17beta)-; DSSTox_…	CC12CCC3C(C1CCC2O)CCC45C3(CC(=C(C4O5)O)C#N)C	3-beta-hydroxysteroid dehydrogenase/delta 5-->4-isomerase type II	single protein	No
234	citalopram	citalopram; 59729-33-8; Nitalapram; Celexa; Cipram; Citalopramum [INN-Latin]; Bonitrile; [3H]Citalopram; 1-[3-(dimethylamino)propyl]-1-(4-fluorophenyl)-1,3-dihydro-2-benzofuran-5-carbonitrile; Lu 10-171; Lu-10-171; C20H21FN2O; EINECS 261-891-1; CHEMBL549; 1-[3-(dimethylamino)propyl]-1-(4-fluorophenyl)-3H-2-benzofuran-5-carbonitrile; CHEBI:77397; 1-(3-(Dimethylamino)propyl)-1-(p-fluorophenyl)-5-ph…	CN(C)CCCC1(C2=C(CO1)C=C(C=C2)C#N)C3=CC=C(C=C3)F	Serotonin transporter; Dopamine transporter; Alpha-1a adrenergic receptor; Histamine H1 receptor; Serotonin 2c (5-HT2c) receptor; Sigma opioid receptor; HERG	single protein	No
235	Halofantrine	Halofantrine; 69756-53-2; Halofantrine HCl; Halfan; Halofantrinum [INN-Latin]; Halofantrina [INN-Spanish]; dl-WR 171669; 3-(Dibutylamino)-1-(1,3-dichloro-6-(trifluoromethyl)phenanthren-9-yl)propan-1-ol; Halofantrine [USAN]; Halofantrine, (-)-; UNII-R7ADS21FSN; R7ADS21FSN; 3-(dibutylamino)-1-[1,3-dichloro-6-(trifluoromethyl)phenanthren-9-yl]propan-1-ol; MLS002154111; Halofantrine (INN); (1)-Halofa…	CCCCN(CCCC)CCC(C1=C2C=CC(=CC2=C3C=C(C=C(C3=C1)Cl)Cl)C(F)(F)F)O	HERG	single protein	No
236	Etomidate	Etomidate; 33125-97-2; (+)-Etomidate; Amidate; Etomidato; Etomidatum; (R)-ETHYL 1-(1-PHENYLETHYL)-1H-IMIDAZOLE-5-CARBOXYLATE; Hypnomidate; D-Etomidate; ethyl 1-[(1R)-1-phenylethyl]-1H-imidazole-5-carboxylate; ethyl 3-[(1R)-1-phenylethyl]imidazole-4-carboxylate; (d)-Etomidate; UNII-Z22628B598; (+)-Ethyl 1-(alpha-methylbenzyl)imidazole-5-carboxylate; R-(+)-Ethyl 1-(1-phenylethyl)-1H-imidazole-5-car…	CCOC(=O)C1=CN=CN1C(C)C2=CC=CC=C2	Cytochrome P450 11B1; Cytochrome P450 11B2; GABA-A receptor; anion channel	single protein; protein complex group	No
237	Teriflunomide	Teriflunomide; 163451-81-8; 108605-62-5; Flucyamide; Aubagio; A77 1726; HMR1726; HMR 1726; (Z)-2-Cyano-3-hydroxy-N-(4-(trifluoromethyl)phenyl)but-2-enamide; HMR-1726; SU 20; A 771726; UNII-1C058IKG3B; A-771726; RS 61980; CHEBI:68540; (Z)-2-cyano-alpha,alpha,alpha-trifluoro-3-hydroxy-p-crotonotoluidide; A 77-1726; 2-Butenamide, 2-cyano-3-hydroxy-N-[4-(trifluoromethyl)phenyl]-, (2Z)-; 1C058IKG3B; N…	CC(=C(C#N)C(=O)NC1=CC=C(C=C1)C(F)(F)F)O	Dihydroorotate dehydrogenase; Dihydrofolate reductase	single protein	No
238	EFLORNITHINE	EFLORNITHINE; 70052-12-9; Ornidyl; 2-(Difluoromethyl)ornithine; dfmo; Difluoromethylornithine; Vaniqa; 2,5-diamino-2-(difluoromethyl)pentanoic acid; alpha-Difluoromethylornithine; Difluromethylornithine; Eflornithinum [Latin]; Eflornitina [Spanish]; 67037-37-0; alpha-(Difluoromethyl)-DL-ornithine; N-Difluoromethylornithine; DFMO (growth regulator); Eflornithine [INN:BAN]; 2-(Difluoromethyl)-DL-or…	C(CC(C(F)F)(C(=O)O)N)CN			No
239	Raltegravir	Raltegravir; 518048-05-0; Raltegravir (MK-0518); MK-0518; MK0518; UNII-22VKV8053U; N-(2-(4-((4-fluorobenzyl)carbamoyl)-5-hydroxy-1-methyl-6-oxo-1,6-dihydropyrimidin-2-yl)propan-2-yl)-5-methyl-1,3,4-oxadiazole-2-carboxamide; 22VKV8053U; MK 0518; NCGC00184997-01; DSSTox_CID_28586; DSSTox_RID_82857; DSSTox_GSID_48660; Isentress(TM); N-[2-[4-[(4-fluorophenyl)methylcarbamoyl]-5-hydroxy-1-methyl-6-oxop…	CC1=NN=C(O1)C(=O)NC(C)(C)C2=NC(=C(C(=O)N2C)O)C(=O)NCC3=CC=C(C=C3)F	Integrase; C-C chemokine receptor type 1; Human immunodeficiency virus type 1 integrase	single protein	No
240	clofibric acid	clofibric acid; 882-09-7; 2-(4-Chlorophenoxy)-2-methylpropanoic acid; Chlorofibrinic acid; Clofibrin; Clofibrinic acid; Chlorfibrinic acid; PCIB; 2-(4-CHLOROPHENOXY)-2-METHYLPROPIONIC ACID; Chlorophibrinic acid; 2-(4-Chlorophenoxy)isobutyric Acid; Clofibrate free acid; Clofibrinsaeure; Regadrin; Regulipid; 2-(p-Chlorophenoxy)-2-methylpropionic acid; PCPIB; 4-CPIB; Propanoic acid, 2-(4-chloropheno…	CC(C)(C(=O)O)OC1=CC=C(C=C1)Cl	Peroxisome proliferator-activated receptor alpha; Cytochrome P450 2C19; Beta-lactamase AmpC	single protein	No
241	chlorzoxazone	chlorzoxazone; 95-25-0; Paraflex; Chloroxazone; Chlorzoxazon; 5-Chloro-2-benzoxazolone; 5-Chloro-2-benzoxazolinone; 2(3H)-Benzoxazolone, 5-chloro-; Biomioran; Escoflex; Myoflexin; Myoflexine; Pathorysin; 5-Chloro-2-hydroxybenzoxazole; Mioran; Miotran; Neoflex; Solaxin; Parafon Forte DSC; 5-Chlorobenzoxazolidone; 5-Chloro-2(3H)-benzoxazolone; Chlorzoxane; 5-Chloro-1,3-benzoxazol-2(3H)-one; 5-Chlor…	C1=CC2=C(C=C1Cl)NC(=O)O2	Prelamin-A/C; Thrombopoietin; Cytochrome P450 1A2; Intermediate conductance calcium-activated potassium channel protein 4	single protein	No
242	SULBACTAM	SULBACTAM; 68373-14-8; sulbactam acid; Betamaze; Penicillanic Acid Sulfone; Sulbactamum; (2S,5R)-3,3-dimethyl-7-oxo-4-thia-1-azabicyclo[3.2.0]heptane-2-carboxylic acid 4,4-dioxide; penicillanic acid 1,1-dioxide; UNII-S4TF6I2330; CP 45899; (2S,5R)-3,3-Dimethyl-7-oxo-4-thia-1-azabicyclo(3.2.0)heptane-2-carboxylic acid 4,4-dioxide; CHEMBL403; CP-45899; CP-45,899; CHEBI:9321; S4TF6I2330; Sulbactam;Pe…	CC1(C(N2C(S1(=O)=O)CC2=O)C(=O)O)C	Beta-lactamase; Beta-lactamase TEM; Beta-lactamase GES-13	single protein	No
243	Febuxostat	Febuxostat; 144060-53-7; Adenuric; Uloric; 2-(3-cyano-4-isobutoxyphenyl)-4-methylthiazole-5-carboxylic acid; Tei 6720; Tei-6720; Feburic; TMX 67; TMX-67; Zurig; 2-[3-cyano-4-(2-methylpropoxy)phenyl]-4-methyl-1,3-thiazole-5-carboxylic acid; C16H16N2O3S; UNII-101V0R1N2E; Febuxostat (Uloric); 2-(3-Cyano-4-isobutoxyphenyl)-4-methyl-5-thiazolecarboxylic acid; 2-(3-CYANO-4-ISOBUTOXY-PHENYL)-4-METHYL-5-…	CC1=C(SC(=N1)C2=CC(=C(C=C2)OCC(C)C)C#N)C(=O)O	Xanthine dehydrogenase; Xanthine dehydrogenase/oxidase	single protein	No
244	Rufinamide	Rufinamide; 106308-44-5; Inovelon; Banzel; 1-(2,6-Difluorobenzyl)-1H-1,2,3-triazole-4-carboxamide; Cgp 33101; CGP-33101; 1-[(2,6-difluorophenyl)methyl]-1H-1,2,3-Triazole-4-carboxamide; Xilep; RUF 331; RUF-331; UNII-WFW942PR79; C10H8F2N4O; 1-[(2,6-difluorophenyl)methyl]triazole-4-carboxamide; E 2080; 1H-1,2,3-Triazole-4-carboxamide, 1-[(2,6-difluorophenyl)methyl]-; WFW942PR79; E-2080; NCGC00165883…	C1=CC(=C(C(=C1)F)CN2C=C(N=N2)C(=O)N)F	Sodium channel alpha subunit	protein family	No
245	ATOVAQUONE	ATOVAQUONE; 95233-18-4; Mepron; Wellvone; Acuvel; Atavaquone; 566C80; Mepron (antipneumocystic); cis-Atovaquone; BW 566C; 566C; C22H19ClO3; Atovaquone (Atavaquone); 94015-53-9; DRG-0084; 137732-39-9; 2-(trans-4-(p-Chlorophenyl)cyclohexyl)-3-hydroxy-1,4-naphthoquinone; UNII-Y883P1Z2LT; BW 566C-80; 3-[4-(4-chlorophenyl)cyclohexyl]-4-hydroxynaphthalene-1,2-dione; HSDB 7083; 2-[trans-4-(4-chloropheny…	C1CC(CCC1C2=CC=C(C=C2)Cl)C3=C(C4=CC=CC=C4C(=O)C3=O)O			No
246	Cinacalcet	Cinacalcet; 226256-56-0; AMG073; AMG-073; AMG 073; UNII-UAZ6V7728S; Parareg; (R)-N-(1-(Naphthalen-1-yl)ethyl)-3-(3-(trifluoromethyl)phenyl)propan-1-amine; UAZ6V7728S; CHEBI:48390; N-((1R)-1-(Naphthalen-1-yl)ethyl)-3-(3-(trifluoromethyl)phenyl)propan-1-amine; N-((1R)-1-(1-Naphthyl)ethyl)-3-(3-(trifluoromethyl)phenyl)propan-1-amine; N-[(1R)-1-(1-naphthyl)ethyl]-3-[3-(trifluoromethyl)phenyl]propan-1…	CC(C1=CC=CC2=CC=CC=C21)NCCCC3=CC(=CC=C3)C(F)(F)F	Calcium sensing receptor; Glycine receptor subunit alpha-1; Cytochrome P450 2D6	single protein	No
247	probucol	probucol; 23288-49-5; Lorelco; Biphenabid; Bisphenabid; Lurselle; Bisbid; Lesterol; Lursell; DH-581; Panavir; Probucolum; Sinlestal; Probucolum [INN-Latin]; DH 581; Acetone bis(3,5-di-tert-butyl-4-hydroxyphenyl) mercaptole; 4,4'-(Isopropylidenedithio)bis(2,6-di-tert-butylphenol); C31H48O2S2; UNII-P3CTH044XJ; NSC 86225; NSC 652160; Acetone, bis(3,5-di-tert-butyl-4-hydroxyphenyl) mercaptole; CCRIS …	CC(C)(C)C1=CC(=CC(=C1O)C(C)(C)C)SC(C)(C)SC2=CC(=C(C(=C2)C(C)(C)C)O)C(C)(C)C	Serine protease hepsin; ATP-binding cassette sub-family A member 1	single protein	No
248	primidone	primidone; 125-33-7; Primaclone; Mysoline; 2-Deoxyphenobarbital; Lepimidin; Liskantin; Mylepsinum; Lepsiral; Misodine; Mizodin; Mylepsin; Neurosyn; Primidon; Sertan; 2-Desoxyphenobarbital; Hexadiona; Majsolin; Milepsin; Misolyne; Prilepsin; Primakton; Primoline; Prysoline; Midone; Mizolin; Mysedon; Cyral; Medi-Pets; Primacone; Desoxyphenobarbitone; Pyrimidone Medi-pets; Resimatil; 5-ethyl-5-pheny…	CCC1(C(=O)NCNC1=O)C2=CC=CC=C2	GABA-A receptor; anion channel; Sodium channel alpha subunit	protein complex group; protein family	No
249	ganciclovir	ganciclovir; 82410-32-0; Cytovene; Gancyclovir; Vitrasert; Zirgan; Hydroxyacyclovir; RS-21592; Ganciclovirum; Cymevene; BW-759U; HHEMG; Virgan; Biolf 62; Ganciclovirum [Latin]; 2'-NDG; 2-Amino-9-(((1,3-dihydroxypropan-2-yl)oxy)methyl)-1H-purin-6(9H)-one; BW 759U; 2'-Nor-2'-deoxyguanosine; BIOLF-62; 9-[(1,3-Dihydroxy-2-propoxy)methyl]guanine; BW-B 759U; UNII-P9G3CKZ4P5; DRG-0018; 9-((2-Hydroxy-1-(…	C1=NC2=C(N1COC(CO)CO)NC(=NC2=O)N C1=NC2=C(N1COC(CO)CO)N=C(NC2=O)N	Bloom syndrome protein; Human herpesvirus 1 DNA polymerase	single protein	No
250	Pazopanib	Pazopanib; 444731-52-6; GW786034; UNII-7RN5DR86CK; Pazopanib (GW-786034); 790713-33-6; 7RN5DR86CK; GW 78603; CHEBI:71219; GW 786034; 5-((4-((2,3-dimethyl-2H-indazol-6-yl)(methyl)amino)pyrimidin-2-yl)amino)-2-methylbenzenesulfonamide; 5-({4-[(2,3-dimethyl-2H-indazol-6-yl)(methyl)amino]pyrimidin-2-yl}amino)-2-methylbenzene-1-sulfonamide; NCGC00188865-01; DSSTox_CID_28659; DSSTox_RID_82929; DSSTox_G…	CC1=C(C=C(C=C1)NC2=NC=CC(=N2)N(C)C3=CC4=NN(C(=C4C=C3)C)C)S(=O)(=O)N	Vascular endothelial growth factor receptor 1; Vascular endothelial growth factor receptor 2; Vascular endothelial growth factor receptor 3; Platelet-derived growth factor receptor beta; Stem cell growth factor receptor; Fibroblast growth factor receptor 1; Macrophage colony stimulating factor receptor; Tyrosine-protein kinase FRK; TRAF2- and NCK-interacting kinase; Dual specificity protein kinas…	single protein	No
251	zonisamide	zonisamide; 68291-97-4; Zonegran; 1,2-Benzisoxazole-3-methanesulfonamide; 1,2-benzoxazol-3-ylmethanesulfonamide; Exceglan; Excegram; Zonisamidum [Latin]; Zonisamida [Spanish]; AD-810; Zonisamida; Zonisamidum; CI-912; 3-(Sulfamoylmethyl)-1,2-benzisoxazole; AD 810; CI 912; benzo[d]isoxazol-3-ylmethanesulfonamide; PD 110843; 1-(1,2-Benzoxazol-3-Yl)methanesulfonamide; Benzo[d]isoxazol-3-yl-methanesul…	C1=CC=C2C(=C1)C(=NO2)CS(=O)(=O)N	Carbonic anhydrase IX; Carbonic anhydrase II; Carbonic anhydrase V; Carbonic anhydrase I; Carbonic anhydrase 1; Carbonic anhydrase VA; Carbonic anhydrase; Carbonic anhydrase VI; Carbonic anhydrase 15; Alpha carbonic anhydrase; Carbonic anhydrase VII; Carbonic anhydrase XIII; Prelamin-A/C; PROBABLE TRANSMEMBRANE CARBONIC ANHYDRASE (CARBONATE DEHYDRATASE) (CARBONIC DEHYDRATASE); Carbonic anhydrase …	single protein; protein family	No
252	tinidazole	tinidazole; 19387-91-8; Tindamax; Tinidazol; Fasigyn; Trimonase; 1-(2-(Ethylsulfonyl)ethyl)-2-methyl-5-nitro-1H-imidazole; Simplotan; Tinidazolum; Tricolam; Bioshik; Fasigin; Sorquetan; Pletil; 1-(2-ethylsulfonylethyl)-2-methyl-5-nitroimidazole; 1H-Imidazole, 1-[2-(ethylsulfonyl)ethyl]-2-methyl-5-nitro-; timidazole; C8H13N3O4S; 1-[2-(Ethylsulfonyl)ethyl]-2-methyl-5-nitro-1H-imidazole; CP 12574; T…	CCS(=O)(=O)CCN1C(=NC=C1[N+](=O)[O-])C	DNA	nucleic acid	No
253	felbamate	felbamate; 25451-15-4; Felbatol; 2-Phenylpropane-1,3-diyl dicarbamate; 2-Phenyl-1,3-propanediol dicarbamate; Felbamyl; Taloxa; Felbamato; Felbamatum; W-554; Felbamatum [Latin]; Felbamato [Spanish]; 1,3-Propanediol, 2-phenyl-, dicarbamate; ADD-03055; Felbamate [USAN:INN]; W 554; UNII-X72RBB02N8; carbamic acid 2-phenyltrimethylene ester; CHEBI:4995; Carbamic acid, 2-phenyltrimethylene ester; EINECS…	C1=CC=C(C=C1)C(COC(=O)N)COC(=O)N	Survival motor neuron protein; Pyruvate kinase isozymes M1/M2; Muscarinic acetylcholine receptor M1; Neuropeptide S receptor; Cytochrome P450 2D6; Glutamate [NMDA] receptor	single protein; protein complex group	No
254	dichlorphenamide	dichlorphenamide; Diclofenamide; 120-97-8; 4,5-dichlorobenzene-1,3-disulfonamide; Dichlofenamide; Dichlorophenamide; Daranide; Antidrasi; Dichlorphenamid; Glauconide; Glaucol; Oratrol; Diclofenamid; 1,3-Benzenedisulfonamide, 4,5-dichloro-; Diclofenamida; Diclofenamidum; Barastonin; Glafco; Glajust; Glaumid; 4,5-Dichloro-m-benzenedisulfonamide; 1,3-Disulfamyl-4,5-dichlorobenzene; Diclofenamidum [I…	C1=C(C=C(C(=C1S(=O)(=O)N)Cl)Cl)S(=O)(=O)N	Carbonic anhydrase II; Carbonic anhydrase IV; Carbonic anhydrase IX; Carbonic anhydrase XIII; Carbonic anhydrase XII; Carbonic anhydrase XIV; Carbonic anhydrase I; Carbonic anhydrase VII; Carbonic anhydrase; Carbonic anhydrase VA; Carbonic anhydrase VB; Carbonic anhydrase 1; Carbonic anhydrase VI; Carbonic anhydrase 15; Uncharacterized protein Rv1284/MT1322; Alpha carbonic anhydrase; Prelamin-A/C…	single protein	No
255	4-Methylpyrazole	4-Methylpyrazole; fomepizole; 4-Methyl-1H-pyrazole; 7554-65-6; Antizol; 4-Methylpyrazol; 1H-Pyrazole, 4-methyl-; Fomepizol; Fomepizolum; Fomepizol [INN-Spanish]; Fomepizolum [INN-Latin]; Antizol-vet; Fomepizole [USAN:INN]; 4-methyl pyrazole; PYRAZOLE, 4-METHYL-; UNII-83LCM6L2BY; C4H6N2; CHEBI:5141; EINECS 231-445-0; MFCD00005245; BRN 0105204; 83LCM6L2BY; 4-Methylpyrazole, 97%; Antizol (TN); Fomep…	CC1=CNN=C1	Alcohol dehydrogenase; Alcohol dehydrogenase class I	protein family; protein complex group	No
256	leflunomide	leflunomide; 75706-12-6; Arava; lefunamide; Leflunomida; Leflunomidum; HWA 486; 5-methyl-N-[4-(trifluoromethyl)phenyl]-1,2-oxazole-4-carboxamide; Leflunomidum [INN-Latin]; HWA-486; Leflunomida [INN-Spanish]; SU 101 (pharmaceutical); SU101; Arava (TN); 5-Methylisoxazole-4-carboxylic acid (4-trifluoromethyl)anilide; 5-Methyl-N-(4-(trifluoromethyl)phenyl)-4-isoxazolecarboxamide; 4-Isoxazolecarboxami…	CC1=C(C=NO1)C(=O)NC2=CC=C(C=C2)C(F)(F)F	Dihydroorotate dehydrogenase; Prelamin-A/C; Ras-related protein Rab-9A; Niemann-Pick C1 protein; Huntingtin; Neuropeptide S receptor; Cytochrome P450 3A4; Luciferin 4-monooxygenase; Cytochrome P450 1A2	single protein	No
257	probenecid	probenecid; 57-66-9; 4-(Dipropylsulfamoyl)benzoic acid; Probenecid acid; Benemid; Probecid; Benecid; Probenemid; Benuryl; Probalan; Probexin; Prolongine; Tubophan; Uricosid; Apurina; Proben; Synergid R; p-(Dipropylsulfamoyl)benzoic acid; 4-[(dipropylamino)sulfonyl]benzoic acid; Probenecida; Probenecide; Probenecidum; Benemide; Probenid; Robenecid; 4-((Dipropylamino)sulfonyl)benzoic acid; Polycill…	CCCN(CCC)S(=O)(=O)C1=CC=C(C=C1)C(=O)O	Carbonic anhydrase IX; Carbonic anhydrase II; Solute carrier family 22 member 6; Solute carrier family 22 member 8; Solute carrier family 22 member 11	single protein	No
258	pyrazinamide	pyrazinamide; pyrazinecarboxamide; 98-96-4; pyrazine-2-carboxamide; pyrazinoic acid amide; Zinamide; 2-Pyrazinecarboxamide; Aldinamide; Tebrazid; Aldinamid; Pirazinamid; Pyrazineamide; Pyrafat; Unipyranamide; Farmizina; Pirazimida; pyrazine carboxylamide; Eprazin; Novamid; 2-Carbamylpyrazine; Pyrazinecarboxylic acid amide; Pirazinamida; Pyrazinamidum; Tisamid; Isopas; Pirazinamide; Pyrazine carbo…	C1=CN=C(C=N1)C(=O)N	Thyroid stimulating hormone receptor; Fatty acid synthase; 70S ribosome	single protein; protein nucleic acid complex	No
259	clofibrate	clofibrate; 637-07-0; Ethyl clofibrate; Ethyl 2-(4-chlorophenoxy)-2-methylpropanoate; Atromid; Clofibratum; Clofibrato; Liprin; Atromid-S; Miscleron; EPIB; Angiokapsul; Antilipid; Antilipide; Arterioflexin; Arterosol; Ateriosan; Athebrate; Atheromide; Atheropront; Chlorphenisate; Clofibate; Lipofacton; Ticlobran; Amotril; Anparton; Ateculon; Atrolen; Atromida; Lipavil; Lipavlon; Lipomid; Liprinal…	CCOC(=O)C(C)(C)OC1=CC=C(C=C1)Cl	Muscarinic acetylcholine receptor M1; Peroxisome proliferator-activated receptor alpha	single protein	No
260	theophylline	theophylline; 58-55-9; 1,3-Dimethylxanthine; Theophyllin; Elixophyllin; Theolair; Nuelin; Theophylline anhydrous; Respbid; Theocin; Theo-dur; Elixophylline; Pseudotheophylline; Lanophyllin; Theovent; Uniphyl; Slo-phyllin; Accurbron; Armophylline; Bronkodyl; Doraphyllin; Liquophylline; Maphylline; Medaphyllin; Optiphyllin; Parkophyllin; Synophylate; Teofyllamin; Theacitin; Theocontin; Uniphyllin; …	CN1C2=C(C(=O)N(C1=O)C)NC=N2	Adenosine A1 receptor; Adenosine receptor; Adenosine A2a receptor; Adenosine A3 receptor; Anthrax lethal factor; Phosphodiesterase 4; Phosphodiesterase 3	single protein; protein family	No
261	tranexamic acid	tranexamic acid; 1197-18-8; Cyklokapron; trans-4-(Aminomethyl)cyclohexanecarboxylic acid; Tranexamsaeure; Amstat; Trans AMCHA; 4-(Aminomethyl)cyclohexanecarboxylic acid; Tranhexamic acid; Transamin; Tamcha; trans-Amcha; Amikapron; Anvitoff; Cyclocapron; Ugurol; Frenolyse; Rikavarin; Trasamlon; Carxamin; Emorhalt; Tranexan; Mastop; AMCHA; 701-54-2; Rikavarin-S; AMCA; 1197-17-7; Exacyl; tranexmic a…	C1CC(CCC1CN)C(=O)O			No
262	amantadine	amantadine; 1-Adamantanamine; 768-94-5; adamantan-1-amine; 1-Adamantylamine; 1-Aminoadamantane; Adamantanamine; Adamantylamine; Aminoadamantane; Symmetrel; Amantidine; Pk-merz; Adamantamine; Symadine; 1-Adamantamine; Amantadina; Amantadinum; Amantadine [INN:BAN]; Amantadinum [INN-Latin]; Amantadina [INN-Spanish]; adamantan-1-ylamine; Gocovri; TCMDC-125869; 1-adamantaneamine; UNII-BF4C9Z1J53; 1-Am…	C1C2CC3CC1CC(C2)(C3)N	Sigma opioid receptor; Matrix protein 2; Influenza virus A matrix protein M2	single protein	No
263	Aprepitant	Aprepitant; 170729-80-3; Emend; MK-0869; MK-869; L-754030; UNII-1NF15YR6UY; C23H21F7N4O3; 1NF15YR6UY; CHEMBL1471; CHEBI:499361; MK 869; MK 0869; 5-[[(2R,3S)-2-[(1R)-1-[3,5-bis(trifluoromethyl)phenyl]ethoxy]-3-(4-fluorophenyl)morpholin-4-yl]methyl]-1,2-dihydro-1,2,4-triazol-3-one; MK0869; L 754030; 5-[[(2R,3S)-2-[(1R)-1-[3,5-BIS(Trifluoromethyl)phenyl]ethoxy]-3-(4-fluorophenyl)-4-morpholinyl]methy…	CC(C1=CC(=CC(=C1)C(F)(F)F)C(F)(F)F)OC2C(N(CCO2)CC3=NC(=O)NN3)C4=CC=C(C=C4)F CC(C1=CC(=CC(=C1)C(F)(F)F)C(F)(F)F)OC2C(N(CCO2)CC3=NNC(=O)N3)C4=CC=C(C=C4)F	Neurokinin 1 receptor; Cytochrome P450 3A4; Neurokinin 3 receptor; Substance-P receptor	single protein	No
264	Varenicline	Varenicline; 249296-44-4; UNII-W6HS99O8ZO; CP 526555; W6HS99O8ZO; CHEBI:84500; 7,8,9,10-Tetrahydro-6,10-methano-6H-pyrazino(2,3-h)(3)benzazepine; (6R,10S)-7,8,9,10-tetrahydro-6H-6,10-methanoazepino[4,5-g]quinoxaline; (1R,12S)-5,8,14-triazatetracyclo[10.3.1.0^{2,11}.0^{4,9}]hexadeca-2(11),3,5,7,9-pentaene; CP-526,555; Varenicline [INN:BAN]; vareniclina; vareniclinum; 7,8,9,10-tetrahydro-6h-6,10-me…	C1C2CNCC1C3=CC4=NC=CN=C4C=C23	Neuronal acetylcholine receptor protein alpha-7 subunit; Neuronal acetylcholine receptor; alpha2/beta2; Neuronal acetylcholine receptor; alpha2/beta4; Neuronal acetylcholine receptor; alpha3/beta2; Neuronal acetylcholine receptor; alpha3/beta4; Neuronal acetylcholine receptor; alpha4/beta2; Neuronal acetylcholine receptor; alpha4/beta4	single protein; protein complex	No
265	Levetiracetam	Levetiracetam; 102767-28-2; Keppra; (S)-2-(2-Oxopyrrolidin-1-yl)butanamide; Keppra XR; ucb L059; UCB-L 059; (2S)-2-(2-oxopyrrolidin-1-yl)butanamide; UCB-L059; Levetiracetamum; Spritam; (S)-alpha-Ethyl-2-oxo-1-pyrrolidineacetamide; SIB-S1; Levetiracetamum [INN-Latin]; (-)-(S)-alpha-Ethyl-2-oxo-1-pyrrolidineacetamide; 1-Pyrrolidineacetamide, alpha-ethyl-2-oxo-, (alphaS)-; UNII-44YRR34555; UCB-22059…	CCC(C(=O)N)N1CCCC1=O	Synaptic vesicle glycoprotein 2A; Voltage-gated N-type calcium channel alpha-1B subunit	single protein	No
266	orlistat	orlistat; 96829-58-2; Tetrahydrolipstatin; Xenical; Orlipastat; Alli; (-)-Tetrahydrolipstatin; Orlipastatum [INN-Latin]; THLP; Ro-18-0647; C29H53NO5; [(2S)-1-[(2S,3S)-3-hexyl-4-oxooxetan-2-yl]tridecan-2-yl] (2S)-2-formamido-4-methylpentanoate; UNII-95M8R751W8; Ro 18-0647/002; N-Formyl-L-leucine (1S)-1-[[(2S,3S)-3-hexyl-4-oxo-2-oxetanyl]methyl]dodecyl ester; Orlistat (Alli, Xenical); (2S)-1-[(2S,3…	CCCCCCCCCCCC(CC1C(C(=O)O1)CCCCCC)OC(=O)C(CC(C)C)NC=O	Sn1-specific diacylglycerol lipase alpha; Sn1-specific diacylglycerol lipase beta; Protein BAT5; Monoacylglycerol lipase ABHD12; LDL-associated phospholipase A2; Pancreatic triacylglycerol lipase; Fatty acid synthase; Anandamide amidohydrolase; Monoacylglycerol lipase ABHD6; Pancreatic lipase; Gastric lipase	single protein	No
267	Eltrombopag	Eltrombopag; 496775-61-2; Promacta; Revolade; (Z)-3'-(2-(1-(3,4-Dimethylphenyl)-3-methyl-5-oxo-1H-pyrazol-4(5H)-ylidene)hydrazinyl)-2'-hydroxy-[1,1'-biphenyl]-3-carboxylic acid; SB497115; UNII-S56D65XJ9G; SB-497115; CHEMBL461101; S56D65XJ9G; 3'-[2-[(2Z)-1-(3,4-Dimethylphenyl)-1,5-dihydro-3-methyl-5-oxo-4H-pyrazol-4-ylidene]hydrazinyl]-2'-hydroxy-[1,1'-biphenyl]-3-carboxylic acid; CHEMBL3186485; C…	CC1=C(C=C(C=C1)N2C(=O)C(=C(N2)C)NN=C3C=CC=C(C3=O)C4=CC(=CC=C4)C(=O)O)C CC1=C(C=C(C=C1)N2C(=O)C(=C(N2)C)N=NC3=CC=CC(=C3O)C4=CC(=CC=C4)C(=O)O)C	Thrombopoietin receptor; HERG	single protein	No
268	IVERMECTIN	IVERMECTIN; Ivermectin B1a; 70288-86-7; Dihydroavermectin B1a; 22,23-Dihydroavermectin B1a; avermectin H2B1a; UNII-91Y2202OUW; 71827-03-7; CHEBI:63941; Avermectin A1a, 5-O-demethyl-22,23-dihydro-; 91Y2202OUW; (2ae,4e,5's,6s,6'r,7s,8e,11r,13r,15s,17ar,20r,20ar,20bs)-6'-[(2s)-Butan-2-Yl]-20,20b-Dihydroxy-5',6,8,19-Tetramethyl-17-Oxo-3',4',5',6,6',10,11,14,15,17,17a,20,20a,20b-Tetradecahydro-2h,7h-S…	CCC(C)C1C(CCC2(O1)CC3CC(O2)CC=C(C(C(C=CC=C4COC5C4(C(C=C(C5O)C)C(=O)O3)O)C)OC6CC(C(C(O6)C)OC7CC(C(C(O7)C)O)OC)OC)C)C			No
269	Melphalan hydrochloride	Melphalan hydrochloride; Melphalan HCl; 3223-07-2; CB 3025 hydrochloride; L-Sarcolysine hydrochloride; UNII-1VXP4V453T; 1VXP4V453T; Phenylalanine mustard hydrochloride; Alkeran hydrochloride; L-Phenylalanine mustard hydrochloride; (S)-2-amino-3-(4-(bis(2-chloroethyl)amino)phenyl)propanoic acid hydrochloride; Melfalan hydrochloride; SK 15673; Alanine Nitrogen Mustard; ALKERAN (TN); NSC8806; Alanin…	C1=CC(=CC=C1CC(C(=O)O)N)N(CCCl)CCCl.Cl	DNA	nucleic acid	No
270	Vepesid J	Vepesid J; Epipodophyllotoxin VP-16213; VP-16; (5S,5aR,8aR,9R)-5-[(7,8-dihydroxy-2-methyl-4,4a,6,7,8,8a-hexahydropyrano[3,2-d][1,3]dioxin-6-yl)oxy]-9-(4-hydroxy-3,5-dimethoxyphenyl)-5a,6,8a,9-tetrahydro-5H-isobenzofuro[6,5-f][1,3]benzodioxol-8-one; NSC141540; Etopophos (Bristol Meyers); 4'-Demethylepipodophyllotoxin ethylidene-.beta.-D-glucoside; BSPBio_001067; KBioGR_000407; KBioSS_000407; CHEMB…	CC1OCC2C(O1)C(C(C(O2)OC3C4COC(=O)C4C(C5=CC6=C(C=C35)OCO6)C7=CC(=C(C(=C7)OC)O)OC)O)O			No
271	Navelbine ditartrate (TN)	Navelbine ditartrate (TN); Navelbine (TN) (GlaxoSmith); NSC608210; NSC-608210	CCC1=CC2CC(C3=C(CN(C2)C1)C4=CC=CC=C4N3)(C5=C(C=C6C(=C5)C78CCN9C7C(C=CC9)(C(C(C8N6C)(C(=O)OC)O)OC(=O)C)CC)OC)C(=O)OC.C(C(C(=O)O)O)(C(=O)O)O			No
272	Pemetrexed	Pemetrexed; 137281-23-3; Pemetrexed disodium; Alimta; LY231514; UNII-04Q9AIZ7NO; Pemetrexed acid; CHEBI:63616; 04Q9AIZ7NO; LY-231514; N-[4-[2-(2-amino-4,7-dihydro-4-oxo-3H-pyrrolo[2,3-d]pyrimidin-5-yl)ethyl]benzoyl]-L-glutamic acid; LY 231514; NSC-698037; (S)-2-(4-(2-(2-Amino-4-oxo-4,7-dihydro-1H-pyrrolo[2,3-d]pyrimidin-5-yl)ethyl)benzamido)pentanedioic acid; LY-2315; N-[4-[2-(2-amino-4,7-dihydro…	C1=CC(=CC=C1CCC2=CNC3=C2C(=O)N=C(N3)N)C(=O)NC(CCC(=O)O)C(=O)O C1=CC(=CC=C1CCC2=CNC3=C2C(=O)NC(=N3)N)C(=O)NC(CCC(=O)O)C(=O)O	Dihydrofolate reductase; Thymidylate synthase; GAR transformylase; Proton-coupled folate transporter; Folate receptor beta; Folate receptor alpha; Folate transporter 1; Thymidylate synthase/GAR transformylase/AICAR transformylase	single protein; protein family	No
273	raloxifene	raloxifene; 84449-90-1; Keoxifene; Raloxifenum [Latin]; Raloxifeno [Spanish]; Raloxifenum; Raloxifeno; Raloxifene [INN:BAN]; LY 139481; LY-139481; UNII-YX9162EO3I; Optruma; CCRIS 7129; HSDB 7460; CHEMBL81; (2-(4-Hydroxyphenyl)-6-hydroxybenzo(b)thien-3-yl)(4-(2-(1-piperidinyl)ethoxy)phenyl)methanone; (6-hydroxy-2-(4-hydroxyphenyl)benzo[b]thiophen-3-yl)(4-(2-(piperidin-1-yl)ethoxy)phenyl)methanone;…	C1CCN(CC1)CCOC2=CC=C(C=C2)C(=O)C3=C(SC4=C3C=CC(=C4)O)C5=CC=C(C=C5)O	Estrogen receptor alpha; Estrogen receptor beta; Estrogen receptor; 3-beta-hydroxysteroid-delta(8),delta(7)-isomerase; Sigma opioid receptor; C-8 sterol isomerase; Serotonin 2b (5-HT2b) receptor; Prelamin-A/C; Aldehyde dehydrogenase 1A1; Cytochrome P450 2C9; Aldehyde oxidase; Acetylcholinesterase; Alpha-1a adrenergic receptor; Alpha-1d adrenergic receptor; Alpha-2a adrenergic receptor; Alpha-2c a…	single protein; protein family	No
274	actinomycin D	actinomycin D; Meractinomycin; Cosmegen; Lyovac cosmegen; Actinomycin Aiv; Dactinomycin D; Oncostatin K; Actinomycin 7; Actinomycin X 1; HBF 386; Acto-D; Actinomycin C(sub1); Dilactone actinomycin D acid; Dilactone actinomycindioic D acid; NSC3053; Actinomycindioic D acid, dilactone; NCI-C04682; Actactinomycin A IV; Antibiotic from Streptomyces parvullus; X 97; 2-amino-4,6-dimethyl-3-oxo-N1,N9-bi…	CC1C(C(=O)NC(C(=O)N2CCCC2C(=O)N(CC(=O)N(C(C(=O)O1)C(C)C)C)C)C(C)C)NC(=O)C3=C4C(=C(C=C3)C)OC5=C(C(=O)C(=C(C5=N4)C(=O)NC6C(OC(=O)C(N(C(=O)CN(C(=O)C7CCCN7C(=O)C(NC6=O)C(C)C)C)C)C(C)C)C)N)C			No
275	5-Fluoro-2'-deoxyuridine	5-Fluoro-2'-deoxyuridine; FdUrd; Uridine, 2'-deoxy-5-fluoro-; 5-FUDR; 5-Fluorouracil deoxyriboside; 5-fluoro-1-[4-hydroxy-5-(hydroxymethyl)oxolan-2-yl]-1,2,3,4-tetrahydropyrimidine-2,4-dione; FDUR; NSC 27640; 5-fluoro-1-[4-hydroxy-5-(hydroxymethyl)-2-oxolanyl]pyrimidine-2,4-dione; Ro 5-0360; 2968-28-7; Uridine, 2'-deoxy-5-fluoro; Uridine, 2'-deoxy-5'-fluoro-; NSC27640; ACMC-209kqz; Neuro_000015; …	C1C(C(OC1N2C=C(C(=O)NC2=O)F)CO)O			No
276	Azacytidine, 5-	Azacytidine, 5-; 5-AZCR; 5 AZC; 5-AC; s-Triazin-2(1H)-one, 4-amino-1-.beta.-D-ribofuranosyl-; NCI-C01569; 1,3,5-Triazin-2(1H)-one, 4-amino-1-.beta.-D-ribofuranosyl-; Kymarabine; MFCD00006539; Vidaza (Pharmion); Ara AC; ACMC-209hqi; Anitibiotic U 18496; Neuro_000048; Oprea1_630243; Azacitidine;5-AzaC;Ladakamycin; CHEMBL301216; SCHEMBL1249475; SCHEMBL20143987; CTK8I1797; HMS3373H14; HMS3651G19; NSC…	C1=NC(=NC(=O)N1C2C(C(C(O2)CO)O)O)N			No
277	CHEMBL17639	CHEMBL17639; NSC105014; Leustat; 2CdA; 5542-92-7; SMR000857123; Kladribin; NCGC00018167-03; S1199; cid_1546; NCIOpen2_007300; NCIOpen2_007340; MLS001332517; MLS001332518; SCHEMBL1820786; KS-00000XHO; DTXSID50274315; HMS2230B17; HMS3372K21; HMS3394K13; HMS3654I20; HMS3867N03; 5-(6-amino-2-chloropurin-9-yl)-2-(hydroxymethyl)oxolan-3-ol; BDBM50008366; NSC105013; AKOS015951173; NSC-105013; NCGC000181…	C1C(C(OC1N2C=NC3=C2N=C(N=C3N)Cl)CO)O			No
278	Fludarabine Base	Fludarabine Base; 19768-92-4; 2-Far; 2'-fluoroadenosine; 2-fluoro-9-pentofuranosyl-9h-purin-6-amine; NSC-118218; ACMC-209cxk; CHEMBL598; 2-Fluoroadenine arabinoside; SCHEMBL12019517; CTK4E2253; F-ara-A;NSC 118218; DTXSID30274398; HMS3372G10; HMS3373K17; HMS3868I13; BCP03611; KS-00000ZC0; NSC30605; 2-(6-amino-2-fluoropurin-9-yl)-5-(hydroxymethyl)oxolane-3,4-diol; 2-Fluoro ARA-A (9-.alpha.-D); CF00…	C1=NC2=C(N1C3C(C(C(O3)CO)O)O)N=C(N=C2N)F			No
279	Antibiotic AY 22989	Antibiotic AY 22989; NSC226080; NSC-226080; S1039; CHEMBL1988195; AB01273942-01; AB01273942-02; AB01273942-03; AB01273942_05; 23,1-c][1,4]oxaazacyclohentriacontine- 1,5,11,28,29(4H,6H,31H)-pentone, 9,10,12,13,14,21,22,23,24, 25,26,27,32,33,34,34a-hexadecahydro-9,27-dihydroxy- 3-[2-(4-hydroxy-3-methoxycyclohexyl)-1-methylethyl]- 10,21-dimethoxy-6,8,12,14,20,26-hexamethyl-, [3S-[3R*[S* (1R*,3S*,4S*…	CC1CCC2CC(C(=CC=CC=CC(CC(C(=O)C(C(C(=CC(C(=O)CC(OC(=O)C3CCCCN3C(=O)C(=O)C1(O2)O)C(C)CC4CCC(C(C4)OC)O)C)C)O)OC)C)C)C)OC			No
280	41575-94-4	41575-94-4; Carboplatin; Paraplatin; Cbdca; Carboplatinum; JM-8; NSC-241240; JM 8; Carboplatine [French]; Carboplatinum [Latin]; Carboplatino [Spanish]; NSC 241240; cis-(1,1-Cyclobutanedicarboxylato)diammineplatinum(II); cis-Diammine(1,1-cyclobutanedicarboxylato)platinum(II); CCRIS 3404; HSDB 6957; 1,1-Cyclobutanedicarboxylate diammine platinum(II); EINECS 255-446-0; MFCD00070464; NSC241240; NSC …	C1CC(C1)(C(=O)O)C(=O)O.[NH2-].[NH2-].[Pt+2]			No
281	CHEMBL277800	CHEMBL277800; 5-(6-amino-2-chloro-9-purinyl)-4-fluoro-2-(hydroxymethyl)-3-oxolanol; Klofarabin; MFCD00871077; Clolar (Genzyme); SCHEMBL2887297; CHEBI:91901; HMS3269F07; HMS3654D03; BDBM50008368; NSC606869; 5-(6-amino-2-chloropurin-9-yl)-4-fluoro-2-(hydroxymethyl)oxolan-3-ol; NSC-606869; NCGC00167792-01; NCGC00389786-02; AK163076; SY028644; Adenosine, 2-chloro-2'-deoxy-2'-fluoro-; FT-0601617; NS00…	C1=NC2=C(N1C3C(C(C(O3)CO)O)F)N=C(N=C2N)Cl			No
282	122111-05-1	122111-05-1; NSC-613327; SCHEMBL6685259; CHEMBL1982111; 4-Amino-1-[3,3-difluoro-4-hydroxy-5-(hydroxymethyl)tetrahydrofuran-2-yl]-1H-pyrimidin-2-one hydrochloride; 1'-Epi Gemcitabine (hydrochloride); CG0033; MFCD01735988; AKOS015895121; MCULE-7666376311; AK-94770; SY014538; FT-0626640; FT-0667898; A804845; 2 inverted exclamation mark -Deoxy-2 inverted exclamation mark ,2 inverted exclamation mark …	C1=CN(C(=O)N=C1N)C2C(C(C(O2)CO)O)(F)F.Cl			No
283	7803-88-5	7803-88-5; 34793-34-5; 6-O-Methyl Guanosine; (2R,3R,4S,5R)-2-(2-amino-6-methoxypurin-9-yl)-5-(hydroxymethyl)oxolane-3,4-diol; CHEMBL1513356; SCHEMBL13657986; CTK4H3045; HMS3654B03; NSC66381; 2-Amino-6-methoxypurine arabinoside; Arranon (TN) (Glaxo Smith Kline); 2-(2-amino-6-methoxypurin-9-yl)-5-(hydroxymethyl)oxolane-3,4-diol; NSC-66381; NSC132361; NSC686673; NSC-132361; AK-25325; FT-0650169; FT-…	COC1=NC(=NC2=C1N=CN2C3C(C(C(O3)CO)O)O)N	Menin/Histone-lysine N-methyltransferase MLL	protein protein interaction	No
284	158798-73-3	pentyl [1-(3,4-dihydroxy-5-methyl-oxolan-2-yl)-5-fluoro-2-oxo-pyrimidin-4-yl]aminoformate; 158798-73-3; Xeloda (Roche); 1-(5-deoxypentofuranosyl)-5-fluoro-4-{[(pentyloxy)carbonyl]amino}pyrimidin-2(1h)-one; Ro 09-1978;Xeloda; CHEMBL144071; SCHEMBL4939140; HMS3654E12; BCP29814; NSC712807; STL452962; AKOS015895132; MCULE-5430397636; NSC-712807; pentyl N-[1-(3,4-dihydroxy-5-methyloxolan-2-yl)-5-fluor…	CCCCCOC(=O)NC1=NC(=O)N(C=C1F)C2C(C(C(O2)C)O)O			No
285	NSC733504	NSC733504; S1120; 42-O-(2-hydroxyethyl)rapamycin); 159351-69-6; NSC-733504; AB01273962-01; (1R,12S,15R,16E,18R,19R,21R,23S,24E,26E,28E,30S,32S,35R)-1,18-dihydroxy-12-[(1R)-2-[(1S,3R,4R)-4-(2-hydroxyethoxy)-3-methoxycyclohexyl]-1-methylethyl]-19,30-dimethoxy-15,17,21,23,29,35-hexamethyl-11,36-dioxa-4-azatricyclo[30.3.1.0(sup 4,9)]hexatriaconta-16,24,26,28-tetraene-2,3,10,14,20-pentaone; (3S,7E,9R,…	CC1CCC2CC(C(=CC=CC=CC(CC(C(=O)C(C(C(=CC(C(=O)CC(OC(=O)C3CCCCN3C(=O)C(=O)C1(O2)O)C(C)CC4CCC(C(C4)OC)OCCO)C)C)O)OC)C)C)C)OC			No
286	Antibiotic AD 32	Antibiotic AD 32; Valstar Preservative Free; N-Trifluoroacetyladriamycin-14-valerate; AD 32; Trifluoroacetyladriamycin-14-valerate; N-Trifluoroacetyldoxorubicin 14-valerate; HSDB 7288; C34H36F3NO13; NSC 246131; Adriamycin, trifluoroacetyl-, 14-valerate; MLS002703032; NSC246131; (2S-cis)-2-(1,2,3,4,6,11-Hexahydro-2,5,12-trihydroxy-7-methoxy-6,11-dioxo-4-((2,3,6-trideoxy-3-((trifluoroacetyl)amino)-…	CCCCC(=O)OCC(=O)C1(CC(C2=C(C3=C(C(=C2C1)O)C(=O)C4=C(C3=O)C(=CC=C4)OC)O)OC5CC(C(C(O5)C)O)NC(=O)C(F)(F)F)O			No
287	ADM hydrochloride	ADM hydrochloride; Doxorubicin HCl; Caelyx; Adriblastin; FI 6804; Lipodox; Hydroxydaunorubicin hydrochloride; Epirubicin HCl; 25316-40-9; CCRIS 740; Adriblastina RD; EINECS 246-818-3; MLS002702107; KW-125; DOX HCl; 56390-09-1; NSC123127; Doxorubicin, Hydrochloride; 14-Hydroxydaunomycin, HCl; 4&prime;-Epidoxorubicin, HCl; Doxorubicin hydrochloride [JAN]; (8S,10S)-10-((3-Amino-2,3,6-trideoxy-alpha-…	CC1C(C(CC(O1)OC2CC(CC3=C(C4=C(C(=C23)O)C(=O)C5=C(C4=O)C=CC=C5OC)O)(C(=O)CO)O)N)O.Cl			No
288	Zanosar	D-Glucose, 2-deoxy-2-[[(methylnitrosoamino)carbonyl]amino]-; Zanosar; STRZ; Streptozocinium [Latin]; NSC 85998; NSC-85998; RCRA waste no. U206; RCRA waste number U206; Streptozocin [USAN:INN]; Streptozocine [INN-French]; Streptozocinum [INN-Latin]; CCRIS 562; Estreptozocina [INN-Spanish]; UNII-5W494URQ81; HSDB 5119; NRRL 2697; U 9889; U-9889; 5W494URQ81; NCI-C03167; EINECS 242-646-8; D-Glucose, 2…	CN(C(=O)NC(C=O)C(C(C(CO)O)O)O)N=O			No
289	NSC-127716	4-amino-1-[4-hydroxy-5-(hydroxymethyl)-2-oxolanyl]-1,3,5-triazin-2-one; NSC-127716; 22432-95-7; 2-Desoxy-5-azacytidine; Decitabine [USAN:INN:BAN]; C8H12N4O4; EINECS 219-089-4; NSC127716; 5-deoxyazacytidine; 1,3,5-Triazin-2(1H)-one, 4-amino-1-(2-deoxy-beta-D-erythro-pentofuranosyl)-; BRN 0617982; Dac; Dacogen (MGI Pharm); 4-amino-1-[4-hydroxy-5-(hydroxymethyl)oxolan-2-yl]-1,3,5-triazin-2-one; CHEM…	C1C(C(OC1N2C=NC(=NC2=O)N)CO)O			No
290	Co-V	Co-V; Vidarbine; CO-Vidarabine; 2'-Deoxycoformycin; NSC218321; PD-ADI; Deaminase inhibitor (PD); Vira A deaminase inhibitor; Covidarabine; 2'-DCF; Deaminase inhibitor; CI-825; NSC 218321; CL 67310465; 53910-25-1; Niapent; dCF; SCHEMBL172758; CHEMBL360191; NSC247520; NSC-247520; NCI60_001818; AB01273933-01; (R)-3-(2-Deoxy-.beta.-D-erythro-pentofuranosyl)-3,7,8-tetrahydroimidazo[4,5-d][1,3]diazepin…	C1C(C(OC1N2C=NC3=C2NC=NCC3O)CO)O			No
291	Eloxatin (TN) (Sanofi Synthelab)	Eloxatin (TN) (Sanofi Synthelab); AB01273940-01; Platinum,2R)-1,2-cyclohexanediamine-.kappa.N, .kappa.N'][ethanedioato(2-)-.kappa.O1,.kappa.O2]-,(SP-4-2)-	C1CCC(C(C1)N)N.C(=O)(C(=O)[O-])[O-].[Pt+4]			No
292	Emcyt (Pharmacia)	Emcyt (Pharmacia); Estramustine disodium phosphate; NSC702294; NSC-702294	CC12CCC3C(C1CCC2OP(=O)(O)O)CCC4=C3C=CC(=C4)OC(=O)N(CCCl)CCCl.[Na+]			No
293	NSC256439	NSC256439; 4-DMD HCl; Idamyin (TN) (Pharmacia); Neuro_000120; CHEMBL1974170; SCHEMBL13488561; VA11072; NCGC00015551-02; NCGC00181106-01; KB-333775; FT-0602269; FT-0621481; NS00004876; NS00098987; 5, 9-acetyl-7-[(3-amino-2,3,6-trideoxy- .alpha.-L-lyxo-hexopyranosyl)oxy]-7,8,9,10-tetrahydro- 6,9,11-trihydroxy-, hydrochloride, (7S-cis)-	CC1C(C(CC(O1)OC2CC(CC3=C(C4=C(C(=C23)O)C(=O)C5=CC=CC=C5C4=O)O)(C(=O)C)O)N)O			No
294	NCGC00263270-01	NCGC00263270-01	C[C@@H]1CC[C@H]2[C@H]([C@H](O[C@H]3[C@@]24[C@@H]1CC[C@@](O3)(OO4)C)CC(=NOCC=C)[C@@H]5[C@H]([C@@H]6CC[C@H]([C@H]7[C@]68[C@H](O5)O[C@](CC7)(OO8)C)C)C)C			No
295	NSC707389	NSC707389	CC1CC2CCC3C(=C)CC(O3)CCC45CC6C(O4)C7C(O6)C(O5)C8C(O7)CCC(O8)CC(=O)CC9C(CC(C1=C)O2)OC(C9OC)CC(CN)O.CS(=O)(=O)O			No
296	bleomycin	bleomycin; Bleocin; Bleomicin; Bleomycins; Bleomycine [INN-French]; Bleomycinum [INN-Latin]; Bleomicina [INN-Spanish]; bleomycin a2; 11056-06-7; CCRIS 2754; Bleomycin sulfate; HSDB 3208; NDC 0015-3010; Bleomicina; NSC 125066; Bleomycine; Bleomycinum; Bleomycin A(2); Bleomycin B(2); Bleomycin [INN]; Bleomycin [INN:BAN]; BLM; SCHEMBL21090952; C55H85N17O21S3; LMPK14000006; LS-524; DB00290	CC1=C(N=C(N=C1N)C(CC(=O)N)NCC(C(=O)N)N)C(=O)NC(C(C2=CN=CN2)OC3C(C(C(C(O3)CO)O)O)OC4C(C(C(C(O4)CO)O)OC(=O)N)O)C(=O)NC(C)C(C(C)C(=O)NC(C(C)O)C(=O)NCCC5=NC(=CS5)C6=NC(=CS6)C(=O)NCCC[S+](C)C)O			No
297	cis-Platin	cis-Platin; cis-DDP; Cisplatine; Cisplatino; Cisplatinum; Lederplatin; Briplatin; Cismaplat; Neoplatin; Platamine; Platinex; Randa; trans-platin; cis-Dichlorodiammineplatinum(II); Peyrone's salt; cis-Diamminedichloroplatinum; Peyrone's chloride; cis-[PtCl2(NH3)2]; CHEBI:27899; CHEBI:35852; trans-Platinum(II) diamminedichloride; trans-DDP, 8; Cisplatin, 1; Epitope ID:194799; Epitope ID:194800; BDB…	N.N.Cl[Pt+2]Cl			No
298	gossypol	gossypol; 303-45-7; (-)-Gossypol; 90141-22-3; Pogosin; (+)-Gossypol; Tash 1; (R)-(-)-Gossypol; (R)-Gossypol; racemic-Gossypol; (+-)-Gossypol; (+/-)-Gossypol; ssypol; BL 193; NSC 56817; CCRIS 2689; AT101; C30H30O8; NSC56817; 1,1',6,6',7,7'-Hexahydroxy-5,5'-diisopropyl-3,3'-dimethyl-[2,2'-binaphthalene]-8,8'-dicarbaldehyde; 20300-26-9; 7-(8-formyl-1,6,7-trihydroxy-3-methyl-5-propan-2-ylnaphthalen-2…	CC1=C(C(=C2C(=C1)C(=C(C(=C2C=O)O)O)C(C)C)O)C3=C(C=C4C(=C3O)C(=C(C(=C4C(C)C)O)O)C=O)C	Apoptosis regulator Bcl-X; Aldose reductase; Apoptosis regulator Bcl-2; Induced myeloid leukemia cell differentiation protein Mcl-1; Arachidonate 12-lipoxygenase; Anthrax lethal factor; DNA polymerase beta	single protein	No
299	Gossypol acetic acid	Gossypol acetic acid; gossypol-Acetic acid; 12542-36-8; Gossypol acetate; Acetate gossypol; 866541-93-7; Gossypol (acetic acid); (-)-Gossypol acetic acid; AT101; GOSSYPOL-ACETIC ACID COMPLEX; 5453-04-3; (S)-Gossypol (acetic acid); MLS000028630; MLS002702979; 1189561-66-7; NSC19048; SMR000058743; (R)-Gossypol acetic acid; (S)-Gossypol acetic acid; acetic acid compound with (S)-1,1',6,6',7,7'-hexah…	CC1=C(C(=C2C(=C1)C(=C(C(=C2C=O)O)O)C(C)C)O)C3=C(C=C4C(=C3O)C(=C(C(=C4C(C)C)O)O)C=O)C.CC(=O)O	Pyruvate kinase; Nonstructural protein 1; DNA polymerase beta	single protein	No
300	Silybin	Silybin; SILYMARIN; Legalon; Silimarin; 65666-07-1; Silibin; 3,5,7-trihydroxy-2-[3-(4-hydroxy-3-methoxyphenyl)-2-(hydroxymethyl)-2,3-dihydro-1,4-benzodioxin-6-yl]-3,4-dihydro-2H-1-benzopyran-4-one; Silybin (7CI); (2R,3R)-3,5,7-trihydroxy-2-[(2R)-2-(4-hydroxy-3-methoxyphenyl)-3-(hydroxymethyl)-2,3-dihydro-1,4-benzodioxin-6-yl]-2,3-dihydrochromen-4-one; 3,5,7-trihydroxy-2-(3-(4-hydroxy-3-methoxyphe…	COC1=C(C=CC(=C1)C2C(OC3=C(O2)C=C(C=C3)C4C(C(=O)C5=C(C=C(C=C5O4)O)O)O)CO)O	Carbonic anhydrase 15; Prelamin-A/C	single protein	No
301	silibinin	silibinin; Silybin; 22888-70-6; Silybin A; Silibinin A; Silymarin I; SILYMARIN; Flavobin; Silibinine; Silliver; Silybine; Silibininum; Silibinina; Flavobin Spofa; Silymarine I; Silibinin [INN]; Silymarine; Silibinine [INN-French]; Silibininum [INN-Latin]; Silibinina [INN-Spanish]; 7C3MT; UNII-33X338MNE4; EINECS 245-302-5; NSC 651520; Legalon; Silibin; CHEBI:9144; 33X338MNE4; Silibinin (INN); C25H…	COC1=C(C=CC(=C1)C2C(OC3=C(O2)C=C(C=C3)C4C(C(=O)C5=C(C=C(C=C5O4)O)O)O)CO)O			No
302	Ranolazine dihydrochloride	Ranolazine dihydrochloride; 95635-56-6; Ranolazine HCl; Ranolazine hydrochloride; Ranolazine 2HCl; renolazine; RS-43285; N-(2,6-Dimethylphenyl)-2-(4-(2-hydroxy-3-(2-methoxyphenoxy)propyl)piperazin-1-yl)acetamide dihydrochloride; Ranolazine (dihydrochloride); RS 43285-193; RS 43285; Ranolazine hydrochloride [USAN]; N-(2,6-dimethylphenyl)-2-[4-[2-hydroxy-3-(2-methoxyphenoxy)propyl]piperazin-1-yl]ac…	CC1=C(C(=CC=C1)C)NC(=O)CN2CCN(CC2)CC(COC3=CC=CC=C3OC)O.Cl.Cl			No
303	cyclosporin A	cyclosporin A; Ciclosporin; cyclosporine; 59865-13-3; Cyclosporine A; Sandimmun; Cyclosporin; Neoral; Ciclosporine; Sandimmune; Ramihyphin A; Sang-35; Ciclosporina; Ciclosporinum; Equoral; Neoplanta; Gengraf; Sandimmun Neoral; UNII-83HN0GTJ6D; Antibiotic S 7481F1; Consupren; Restasis; SangCyA; 83HN0GTJ6D; MLS001333756; CHEBI:4031; CSA; S-Neoral; Cipol N; Sigmasporin Microoral; Sang 35; DSSTox_CID…	CCC1C(=O)N(CC(=O)N(C(C(=O)NC(C(=O)N(C(C(=O)NC(C(=O)NC(C(=O)N(C(C(=O)N(C(C(=O)N(C(C(=O)N(C(C(=O)N1)C(C(C)CC=CC)O)C)C(C)C)C)CC(C)C)C)CC(C)C)C)C)C)CC(C)C)C)C(C)C)CC(C)C)C)C	Cyclophilin A; Interleukin-2; Serine/threonine protein phosphatase 2B catalytic subunit, alpha isoform; Human immunodeficiency virus type 1 reverse transcriptase; FK506 binding protein 4; FK506-binding protein 1A; FK506-binding protein 1B; P-glycoprotein 1; Cyclophilin B; Peptidyl-prolyl cis-trans isomerase D; Bile acid transporter; Solute carrier organic anion transporter family member 1B1; Bile…	single protein	No
304	cyclosporine	cyclosporine; Restasis; Cyclosporin; 79217-60-0; Cyclosporine (Neoral); Gengraf; Sandimmune; SangCyA; Atopica; SCHEMBL4331439; SCHEMBL4454089; AOB5973; s1514; CCG-270653; 30-ethyl-33-[(E,1R,2R)-1-hydroxy-2-methylhex-4-enyl]-1,4,7,10,12,15,19,25,28-nonamethyl-6,9,18,24-tetrakis(2-methylpropyl)-3,21-di(propan-2-yl)-1,4,7,10,13,16,19,22,25,28,31-undecazacyclotritriacontane-2,5,8,11,14,17,20,23,26,29…	CCC1C(=O)N(CC(=O)N(C(C(=O)NC(C(=O)N(C(C(=O)NC(C(=O)NC(C(=O)N(C(C(=O)N(C(C(=O)N(C(C(=O)N(C(C(=O)N1)C(C(C)CC=CC)O)C)C(C)C)C)CC(C)C)C)CC(C)C)C)C)C)CC(C)C)C)C(C)C)CC(C)C)C)C			No
305	Arry-380	Arry-380; 937265-83-3; Arry380; ARRY-380 Analog; ARRY-380 (analog ); HER2-Inhibitor-1; UNII-H32S1659ED; Arry 380; 6-[5-[[[2-(Methylsulfonyl)ethyl]amino]methyl]-2-furanyl]-N-[3-methyl-4-([1,2,4]triazolo[1,5-a]pyridin-7-yloxy)phenyl]-4-quinazolinamine; H32S1659ED; 6-[5-[(2-methylsulfonylethylamino)methyl]furan-2-yl]-N-[3-methyl-4-([1,2,4]triazolo[1,5-a]pyridin-7-yloxy)phenyl]quinazolin-4-amine; N-(…	CC1=C(C=CC(=C1)NC2=NC=NC3=C2C=C(C=C3)C4=CC=C(O4)CNCCS(=O)(=O)C)OC5=CC6=NC=NN6C=C5			No
306	N-[(E)-1-(2-pyridyl)ethylideneamino]azetidine-1-carbothioamide	N-[(E)-1-(2-pyridyl)ethylideneamino]azetidine-1-carbothioamide; N-[(E)-1-(2-pyridinyl)ethylideneamino]-1-azetidinecarbothioamide; <I>N</I>-[(<I>E</I>)-1-pyridin-2-ylethylideneamino]azetidine-1-carbothioamide; N-[(E)-1-pyridin-2-ylethylideneamino]azetidine-1-carbothioamide	CC(=NNC(=S)N1CCC1)C2=CC=CC=N2			No
307	5-hydroxytryptophan	5-hydroxytryptophan; 56-69-9; 5-Hydroxy-DL-tryptophan; DL-5-Hydroxytryptophan; 2-amino-3-(5-hydroxy-1H-indol-3-yl)propanoic acid; 114-03-4; (+-)-5-Hydroxytryptophan; 5-HTP; DL-Hydroxytryptophan; DL-5-HTP; 5-Hydroxytryptophan DL-form; H-DL-Trp(5-OH)-OH; DL-Pretonine; USAF CB-96; 5-hydroxytryptophan (5-HTP); HSDB 4295; NCI-C56644; EINECS 200-284-8; BRN 0088199; H-L-Trp(5-OH)-OH; CHEBI:28171; 5-Hydr…	C1=CC2=C(C=C1O)C(=CN2)CC(C(=O)O)N			No
308	benzoic acid	benzoic acid; 65-85-0; Dracylic acid; benzenecarboxylic acid; Carboxybenzene; Benzeneformic acid; phenylformic acid; Benzenemethanoic acid; Phenylcarboxylic acid; Retardex; Benzoesaeure GK; Benzoesaeure GV; Retarder BA; Tenn-Plas; Acide benzoique; Salvo liquid; Solvo powder; Benzoesaeure; Flowers of benzoin; Flowers of benjamin; Benzoic acid, tech.; Unisept BZA; HA 1 (acid); Kyselina benzoova; Be…	C1=CC=C(C=C1)C(=O)O			No
309	Bioepiderm	Bioepiderm; 5-(2-Oxo-hexahydro-thieno[3,4-d]imidazol-6-yl)-pentanoic acid; 5-(2-oxo-1,3,3a,4,6,6a-hexahydrothieno[3,4-d]imidazol-4-yl)pentanoic acid; MLS000736711; 57378-70-8; 1H-Thieno[3,4-d]imidazole-4-pentanoic acid, hexahydro-2-oxo-, [3as-(3a.alpha.,4.beta.,6a.alpha.)]-; SMR000135188; SR-01000665783; hexahydro-2-oxo-1H-thieno[3,4-d]imidazole-4-pentanoic acid; Biotin pure; NSC-63865; NCGC00094…	C1C2C(C(S1)CCCCC(=O)O)NC(=O)N2	Prelamin-A/C; Tyrosyl-DNA phosphodiesterase 1; Lethal(3)malignant brain tumor-like protein 1; Ras and Rab interactor 1/Tyrosine-protein kinase ABL1	single protein; protein protein interaction	No
310	coumarin	coumarin; 91-64-5; 2H-Chromen-2-one; 2H-1-Benzopyran-2-one; cumarin; 1,2-Benzopyrone; Rattex; Coumarinic anhydride; chromen-2-one; Tonka bean camphor; Coumarine; Benzo-alpha-pyrone; cis-o-Coumarinic acid lactone; o-Hydroxycinnamic acid lactone; o-Hydroxycinnamic lactone; 2-Oxo-1,2-benzopyran; Coumarinic lactone; Kumarin; 1-Benzopyran-2-one; Benzo-a-pyrone; Kumarin [Czech]; 2H-1-Benzopyran, 2-oxo-…	C1=CC=C2C(=C1)C=CC(=O)O2	Carbonic anhydrase XIV; Prelamin-A/C	single protein	No
311	bupropion	bupropion; Amfebutamone; 34911-55-2; 2-(tert-butylamino)-1-(3-chlorophenyl)propan-1-one; Amfebutamon; Wellbutrin; (+-)-Bupropion; amfebutamonum; Amfebutamona; 34841-39-9; Bupropion [INN:BAN]; Elontril; Wellbatrin; Amfebutamonum [INN-Latin]; Zyban; Amfebutamona [INN-Spanish]; Bupropion SR; Bupropion hydrocloride; AMFEBUTAMONE HCl; alpha-(tert-butylamino)-m-chloropropiophenone; CHEMBL894; (+-)-1-(3…	CC(C(=O)C1=CC(=CC=C1)Cl)NC(C)(C)C	Dopamine transporter; Neuronal acetylcholine receptor; alpha3/beta2; Norepinephrine transporter; Acetylcholine receptor; alpha1/beta1/delta/gamma; Neuronal acetylcholine receptor; alpha4/beta2; Neuronal acetylcholine receptor; alpha4/beta4	single protein; protein complex	No
312	6-aminohexanoic acid	6-aminohexanoic acid; 6-Aminocaproic acid; aminocaproic acid; 60-32-2; amicar; EACA; Epsikapron; Capramol; Caprocid; Epsamon; Hexanoic acid, 6-amino-; EPSILON-AMINOCAPROIC ACID; Acepramin; Caprolisin; Epsicapron; Hemocaprol; Respramin; Amikar; Hepin; Epsilcapramin; Acepramine; Aminokapron; Caplamin; Capracid; Afibrin; Atsemin; Hemopar; Ipsilon; Epsilon S; Aminocaproic; Capralense; EACS; epsilon-L…	C(CCC(=O)O)CCN	Thyroid hormone receptor beta-1; Arachidonate 15-lipoxygenase; Plasminogen; Tissue-type plasminogen activator	single protein	No
313	Melatonin	Melatonin; 73-31-4; Melatonine; N-Acetyl-5-methoxytryptamine; Circadin; 5-Methoxy-N-acetyltryptamine; N-[2-(5-Methoxy-1H-indol-3-yl)ethyl]acetamide; N-(2-(5-Methoxy-1H-indol-3-yl)ethyl)acetamide; Melatol; Melovine; Acetamide, N-[2-(5-methoxy-1H-indol-3-yl)ethyl]-; N-[2-(5-methoxyindol-3-yl)ethyl]acetamide; N-(2-(5-Methoxyindol-3-yl)ethyl)acetamide; UNII-JL5DK93RCL; N-acetyl-5-methoxy-tryptamine; …	CC(=O)NCCC1=CNC2=C1C=C(C=C2)OC	Melatonin receptor 1A; Melatonin receptor 1B; Melatonin receptor; Quinone reductase 2; Melatonin receptor 1C; Bloom syndrome protein; Muscarinic acetylcholine receptor M1	single protein; protein family	No
314	acetanilide	acetanilide; N-Phenylacetamide; 103-84-4; Antifebrin; Acetanil; Acetamidobenzene; Acetanilid; Acetamide, N-phenyl-; N-Acetylaniline; Acetylaniline; Acetic acid anilide; Acetoanilide; Phenalgene; Acetylaminobenzene; Phenalgin; Aniline, N-acetyl-; N-acetylarylamine; Benzenamine, N-acetyl-; USAF EK-3; NSC 7636; AN [Analgesic]; Caswell No. 003E; Ethananilide; UNII-SP86R356CC; N-Phenyl-acetamide; N-Ac…	CC(=O)NC1=CC=CC=C1			No
315	naringenin	naringenin; 5,7-Dihydroxy-2-(4-hydroxyphenyl)chroman-4-one; 67604-48-2; (+/-)-Naringenin; 4',5,7-Trihydroxyflavanone; 480-41-1; naringetol; salipurpol; Naringenine; 93602-28-9; (-)-Naringenin; NARIGENIN; Salipurol; (S)-Naringenin; MFCD00006844; BE-14348A; NSC 34875; CHEMBL32571; MLS000028739; MLS000738094; CHEBI:50202; Flavanone, 4',5,7-trihydroxy-; NSC11855; NSC34875; 5,7,4'-Trihydroxyflavanone;…	C1C(OC2=CC(=CC(=C2C1=O)O)O)C3=CC=C(C=C3)O			No
316	nicotinamide	nicotinamide; niacinamide; 98-92-0; 3-Pyridinecarboxamide; Nicotinic acid amide; pyridine-3-carboxamide; vitamin PP; Papulex; Aminicotin; Amixicotyn; Nicobion; Nicotylamide; Nikotinamid; Savacotyl; Benicot; Dipegyl; Endobion; Hansamid; Pelmine; Nicotinic amide; Delonin amide; Pelonin amide; Vi-Nicotyl; Austrovit PP; Inovitan PP; Vitamin B; Nicosylamide; Nicotilamide; Nicotililamido; Amnicotin; Ni…	C1=CC(=CN=C1)C(=O)N			No
317	nicotinic acid	nicotinic acid; niacin; 59-67-6; Pyridine-3-carboxylic acid; 3-pyridinecarboxylic acid; 3-Carboxypyridine; wampocap; Niaspan; Apelagrin; Pellagrin; Akotin; Daskil; Efacin; Pelonin; Acidum nicotinicum; Linic; nicamin; nicobid; nicocap; nicolar; Enduracin; Nicodelmine; Niconacid; Nicotinipca; Pellagramin; Direktan; Nicacid; Nicangin; Peviton; vitamin B3; Bionic; Diacin; Nicyl; Nyclin; Niac; Vitaple…	C1=CC(=CN=C1)C(=O)O	Hydroxycarboxylic acid receptor 2	single protein	No
318	Orotic acid	Orotic acid; 65-86-1; 6-Carboxyuracil; Orodin; Oropur; Orotonin; Orotonsan; Vitamin B13; Oroturic; Orotyl; Whey factor; 2,6-dioxo-1,2,3,6-tetrahydropyrimidine-4-carboxylic acid; Uracil-6-carboxylic acid; 6-Uracilcarboxylic acid; Animal galactose factor; Molkensaeure; Orotsaeure; orotate; Uracil-6-carbosaeure; 4-Pyrimidinecarboxylic acid, 1,2,3,6-tetrahydro-2,6-dioxo-; 2,6-Dihydroxypyrimidine-4-ca…	C1=C(NC(=O)NC1=O)C(=O)O			No
319	uracil	uracil; 66-22-8; 2,4-Dihydroxypyrimidine; 2,4(1H,3H)-Pyrimidinedione; pyrimidine-2,4(1H,3H)-dione; 2,4-Pyrimidinediol; 2,4-Dioxopyrimidine; 2,4-Pyrimidinedione; Pirod; Pyrod; Hybar X; pyrimidine-2,4-diol; 1H-Pyrimidine-2,4-dione; 51953-14-1; RU 12709; Ura; Uracil [USAN]; CCRIS 3077; Uracyl; Urazil; 2-Hydroxy-4(3H)-pyrimidinone; SQ 6201; SQ 7726; SQ 8493; 1,2,3,4-tetrahydropyrimidine-2,4-dione; BM…	C1=CNC(=O)NC1=O			No
320	vanillin	vanillin; 4-Hydroxy-3-methoxybenzaldehyde; 121-33-5; Vanillaldehyde; p-Vanillin; Vanillic aldehyde; Vanilla; Vanilline; Lioxin; Benzaldehyde, 4-hydroxy-3-methoxy-; 2-Methoxy-4-formylphenol; 3-Methoxy-4-hydroxybenzaldehyde; 4-Hydroxy-m-anisaldehyde; 4-Hydroxy-3-methoxy-benzaldehyde; Zimco; p-Hydroxy-m-methoxybenzaldehyde; Vanilin; 4-Formyl-2-methoxyphenol; Methylprotocatechuic aldehyde; Vanillin (…	COC1=C(C=CC(=C1)C=O)O			No
321	172889-26-8	172889-26-8; PP1; PP 1; 1-(tert-Butyl)-3-(p-tolyl)-1H-pyrazolo[3,4-d]pyrimidin-4-amine; 1-tert-butyl-3-(4-methylphenyl)-1h-pyrazolo[3,4-d]pyrimidin-4-amine; 1-ter-butyl-3-p-tolyl-1h-pyrazolo[3,4-d]pyrimidin-4-ylamine; 1H-Pyrazolo[3,4-d]pyrimidin-4-amine,1-(1,1-dimethylethyl)-3-(4-methylphenyl)-; CHEMBL306380; 1-tert-butyl-3-p-tolyl-1H-pyrazolo[3,4-d]pyrimidin-4-amine; C16H19N5; 1-(1,1-DIMETHYLETH…	CC1=CC=C(C=C1)C2=NN(C3=C2C(=NC=N3)N)C(C)(C)C	Tyrosine-protein kinase LCK; Tyrosine-protein kinase SRC; Casein kinase I delta; Tyrosine-protein kinase CSK; Serine/threonine-protein kinase RIPK2; MAP kinase p38 alpha; Beta-lactamase AmpC; 60S ribosomal protein L19-A; Macrophage colony stimulating factor receptor; Serine/threonine-protein kinase PLK4; NT-3 growth factor receptor; Tyrosine-protein kinase receptor RET; Ribosomal protein S6 kinas…	single protein	No
322	219580-11-7	219580-11-7; PD173074; PD 173074; PD-173074; 1-(tert-Butyl)-3-(2-((4-(diethylamino)butyl)amino)-6-(3,5-dimethoxyphenyl)pyrido[2,3-d]pyrimidin-7-yl)urea; 1-tert-butyl-3-[2-{[4-(diethylamino)butyl]amino}-6-(3,5-dimethoxyphenyl)pyrido[2,3-d]pyrimidin-7-yl]urea; UNII-A4TLL8634Y; A4TLL8634Y; CHEMBL189584; PD-0173074; CHEBI:63448; C28H41N7O3; 1-tert-butyl-3-(2-(4-(diethylamino)butylamino)-6-(3,5-dimeth…	CCN(CC)CCCCNC1=NC2=NC(=C(C=C2C=N1)C3=CC(=CC(=C3)OC)OC)NC(=O)NC(C)(C)C	Fibroblast growth factor receptor 1; Vascular endothelial growth factor receptor 2; Fibroblast growth factor receptor; Vascular endothelial growth factor receptor; Fibroblast growth factor receptor 3; Fibroblast growth factor receptor 2	single protein; protein family	No
323	3-aminobenzamide	3-aminobenzamide; 3544-24-9; m-Aminobenzamide; INO-1001; Benzamide, 3-amino-; 3-Amino-benzamide; Benzamide, m-amino-; meta-aminobenzamide; 3-ABA; 3-amino benzamide; 3-Aminobenzimide; aniline-3-carboxamide; 3-AB; 3-aminobenzoic acid amide; UNII-8J365YF1YH; MFCD00007989; CCRIS 3925; EINECS 222-586-9; NSC 36962; BRN 2802373; 3-H2NC6H4CONH2; CHEMBL81977; 8J365YF1YH; CHEBI:64042; 3-Aminobenzamide, 98%…	C1=CC(=CC(=C1)N)C(=O)N	Prelamin-A/C	single protein	No
324	3-methyladenine	3-methyladenine; 5142-23-4; 3-Methyl-3H-purin-6-amine; 6-Amino-3-methylpurine; 3-MA; 3-Methyl-3H-adenine; 3H-Purin-6-amine, 3-methyl-; NSC 66389; n3-methyladenine; ADENINE, 3-METHYL-; CHEBI:38635; EINECS 225-908-6; MFCD00010531; 3-METHYL-3H-PURIN-6-YLAMINE; BRN 0146087; 3-Methyladenine autophagy inhibitor; 3-Methyladenine, 90+%; 3-Methyladenine (3-MA); 3MA; 60192-57-6; 3-methylpurin-6-amine; 3-me…	CN1C=NC(=C2C1=NC=N2)N CN1C=NC(=N)C2=C1N=CN2			No
325	4-Chloro-3-methylphenol	4-Chloro-3-methylphenol; Chlorocresol; 59-50-7; 4-Chloro-m-cresol; p-Chloro-m-cresol; p-Chlorocresol; Phenol, 4-chloro-3-methyl-; Parol; Ottafact; Baktol; 4-Chloro-3-cresol; Candaseptic; Baktolan; Parmetol; Peritonan; Raschit; Aptal; Rasen-Anicon; 4-Chloro-5-methylphenol; PCMC; Preventol CMK; Raschit K; p-Chlor-m-cresol; 2-Chloro-5-hydroxytoluene; 6-Chloro-3-hydroxytoluene; 3-METHYL-4-CHLOROPHENO…	CC1=C(C=CC(=C1)O)Cl			No
326	phenytoin	phenytoin; 5,5-DIPHENYLHYDANTOIN; 57-41-0; Diphenylhydantoin; Dilantin; 5,5-diphenylimidazolidine-2,4-dione; Phenytoine; Dihydantoin; Aleviatin; Dilabid; Diphantoin; Diphenylan; Zentropil; Epamin; Diphedan; Fenylepsin; Lepitoin; Phentytoin; Sodanton; Difenin; Dihycon; Epinat; Lehydan; Diphenylhydatanoin; Dantoinal; Di-Hydan; Dilantine; Dillantin; Diphenine; Diphentyn; Ditoinate; Elepsindon; Epila…	C1=CC=C(C=C1)C2(C(=O)NC(=O)N2)C3=CC=CC=C3	Bloom syndrome protein; Sodium channel alpha subunit	single protein; protein family	No
327	acemetacin	acemetacin; 53164-05-9; Rantudil; Emflex; Acemetacinum; Acemix; Acemetacina; Acemetacine; Aximeixin; Rheumibis; Bay f 4975; indomethacin carboxymethyl ester; Acemetacine [INN-French]; Acemetacinum [INN-Latin]; Acemetacina [INN-Spanish]; TVX 1322; TVX 3322; K-708; C21H18ClNO6; UNII-5V141XK28X; K 708; indometacin glycolic ester; 1H-Indole-3-acetic acid, 1-(4-chlorobenzoyl)-5-methoxy-2-methyl-, carb…	CC1=C(C2=C(N1C(=O)C3=CC=C(C=C3)Cl)C=CC(=C2)OC)CC(=O)OCC(=O)O	Hypoxia-inducible factor 1 alpha; Cyclooxygenase	single protein; protein family	No
328	acetarsol	acetarsol; Acetarsone; 97-44-9; Acetphenarsine; Stovarsol; Amoebal; Arsaphen; Dynarsan; Mexyl; Arsonine; Disparicida; Ginarsol; Gynoplix; Kharophen; Kubarsol; Limarsol; Malagride; Monargan; Osarsole; Osvarsan; Osvarson; Pallicid; Spirocid; Spirozid; Stovarsal; Stovarsolan; Vagisept; Vagoflor; Amarsan; Devegan; Nilacid; Oralcid; Orarsan; Osarsal; Osarsol; Paroxyl; Goyl; Fourneau 190; Chrlich 594; …	CC(=O)NC1=C(C=CC(=C1)[As](=O)(O)O)O	Survival motor neuron protein	single protein	No
329	acyclovir	acyclovir; Aciclovir; Acycloguanosine; 59277-89-3; Zovirax; Vipral; Virorax; Wellcome-248U; 9-[(2-Hydroxyethoxy)methyl]guanine; Aciclovirum; Zovir; Aciclovirum [Latin]; Sitavig; 9-HYROXYETHOXYMETHYLGUANINE; 2-Amino-9-((2-hydroxyethoxy)methyl)-1H-purin-6(9H)-one; Aciclovirum [INN-Latin]; W-248-U; 9-(2-Hydroxyethoxy)methylguanine; Acyclovir-side chain-2-3H; 9-((2-Hydroxyethoxy)methyl)guanine; BW-24…	C1=NC2=C(N1COCCO)NC(=NC2=O)N C1=NC2=C(N1COCCO)N=C(NC2=O)N	Bloom syndrome protein; ATP-dependent DNA helicase Q1; Human herpesvirus 1 DNA polymerase	single protein	No
330	65678-07-1	65678-07-1; ag1024; AG-1024; Tyrphostin AG 1024; AG 1024; 2-(3-bromo-5-tert-butyl-4-hydroxybenzylidene)malononitrile; 2-(3-Bromo-5-(tert-butyl)-4-hydroxybenzylidene)malononitrile; 2-[(3-bromo-5-tert-butyl-4-hydroxyphenyl)methylidene]propanedinitrile; CHEMBL2218926; 3-Bromo-5-t-butyl-4-hydroxy-benzylidenemalonitrile; propanedinitrile, [[3-bromo-5-(1,1-dimethylethyl)-4-hydroxyphenyl]methylene]-; AG…	CC(C)(C)C1=C(C(=CC(=C1)C=C(C#N)C#N)Br)O	CDGSH iron-sulfur domain-containing protein 1; Insulin-like growth factor I receptor	single protein	No
331	146535-11-7	146535-11-7; Tyrphostin AG 1296; 6,7-dimethoxy-2-phenylquinoxaline; AG-1296; AG 1296; 6,7-Dimethoxy-3-phenylquinoxaline; ag1296; Tyrphostin AG-1296; Quinoxaline, 6,7-dimethoxy-2-phenyl-; Tyrphostin AG1296; Quinoxaline,6,7-dimethoxy-2-phenyl-; CHEMBL71191; 6,7-Dimethoxy-2-phenylquinozaline; BiomolKI_000055; ACMC-20ca72; BiomolKI2_000061; BMK1-F7; BSPBio_001422; KBioGR_000142; KBioSS_000142; SCHEMB…	COC1=C(C=C2C(=C1)N=CC(=N2)C3=CC=CC=C3)OC	Platelet-derived growth factor receptor	protein complex	No
332	AG-1478	AG-1478; 153436-53-4; Tyrphostin AG 1478; N-(3-chlorophenyl)-6,7-dimethoxyquinazolin-4-amine; 175178-82-2; 4-(3-Chloroanilino)-6,7-dimethoxyquinazoline; AG1478; AG 1478; Tyrphostin AG-1478; 4-Quinazolinamine, N-(3-chlorophenyl)-6,7-dimethoxy-; AG-1478 (Tyrphostin AG-1478); SUH0SEZ9HY; UNII-SUH0SEZ9HY; AG-1478 hydrochloride; TYRPHOSTIN; CHEMBL7917; CHEBI:75404; N-(3-Chlorophenyl)-6,7-dimethoxy-4-q…	COC1=C(C=C2C(=C1)C(=NC=N2)NC3=CC(=CC=C3)Cl)OC	Epidermal growth factor receptor erbB1; Tyrosine-protein kinase ABL; MAP kinase p38 alpha; MAP kinase-interacting serine/threonine-protein kinase MNK1; MAP kinase ERK2; Bloom syndrome protein; Geminin	single protein; protein family	No
333	Tyrphostin 23	Tyrphostin 23; 118409-57-7; Tyrphostin A23; AG 18; RG-50810; AG-18; (3,4-Dihydroxybenzylidene)malononitrile; 2-(3,4-dihydroxybenzylidene)malononitrile; Tyrphostin AG18; 2-[(3,4-dihydroxyphenyl)methylidene]propanedinitrile; Tyrphostin RG50810; Propanedinitrile,2-[(3,4-dihydroxyphenyl)methylene]-; ag18; UNII-RV0GCD31OJ; alpha-Cyano-(3,4-dihydroxy)cinnamonitrile; RG 50810; (3,4-Dihydroxyphenyl)methy…	C1=CC(=C(C=C1C=C(C#N)C#N)O)O	Aldose reductase; Cyclin-dependent kinase 2/cyclin E1; Protein tyrosine kinase 2 beta	single protein; protein complex	No
334	AM251	AM251; 183232-66-8; AM-251; AM 251; 1-(2,4-dichlorophenyl)-5-(4-iodophenyl)-4-methyl-N-(piperidin-1-yl)-1H-pyrazole-3-carboxamide; N-(Piperidin-1-yl)-5-(4-iodophenyl)-1-(2,4-dichlorophenyl)-4-methyl-1H-pyrazole-3-carboxamide; UNII-3I4FA44MAI; 3I4FA44MAI; C22H21Cl2IN4O; CHEMBL285932; CHEBI:90724; MFCD01861181; 1h-pyrazole-3-carboxamide, 1-(2,4-dichlorophenyl)-5-(4-iodophenyl)-4-methyl-n-1-piperidi…	CC1=C(N(N=C1C(=O)NN2CCCCC2)C3=C(C=C(C=C3)Cl)Cl)C4=CC=C(C=C4)I	Cannabinoid CB1 receptor; Cannabinoid CB2 receptor; G-protein coupled receptor 55	single protein	No
335	aminoglutethimide	aminoglutethimide; 125-84-8; dl-Aminoglutethimide; Cytadren; Orimeten; p-Aminoglutethimide; Elipten; 3-(4-aminophenyl)-3-ethylpiperidine-2,6-dione; 3-(4-Aminophenyl)-3-ethyl-2,6-piperidinedione; 2,6-Piperidinedione, 3-(4-aminophenyl)-3-ethyl-; Aminoglutetimida; Aminoglutethimidum; 2-(p-Aminophenyl)-2-ethylglutarimide; Ba-16038; 3-Ethyl-3-(p-aminophenyl)-2,6-dioxopiperidine; (+/-)-p-AMINOGLUTETHIM…	CCC1(CCC(=O)NC1=O)C2=CC=C(C=C2)N	Cytochrome P450 19A1; Cytochrome P450 11A1	single protein	No
336	4-Aminohippuric acid	4-Aminohippuric acid; aminohippuric acid; 61-78-9; P-AMINOHIPPURIC ACID; N-(4-Aminobenzoyl)glycine; Glycine, N-(4-aminobenzoyl)-; Paha; para-Aminohippuric acid; Nefrotest; 2-(4-aminobenzamido)acetic acid; N-(p-Aminobenzoyl)glycine; Aminohippurate; PAH (amino acid); p-Aminohippurate; 4-Amino hippuric acid; N-(para-aminobenzoyl)glycine; Hippuric acid, p-amino-; N-(p-Aminobenzoyl)aminoacetic acid; p…	C1=CC(=CC=C1C(=O)NCC(=O)O)N			No
337	2-AMINOTHIAZOLE	2-AMINOTHIAZOLE; aminothiazole; 96-50-4; thiazol-2-amine; 2-Thiazolamine; 1,3-Thiazol-2-amine; 2-Thiazolylamine; Abadole; Abadol; Basedol; 2-Thiazylamine; 4-Thiazolin-2-onimine; 2-Amino-1,3-thiazole; Aminothiazol; Aminothiazolum; Aminotiazol; Thiazole, 2-amino-; 2-Aminothiazol; 2-amino thiazole; USAF EK-P-5501; Thiazol-2-ylamine; Aminothiazole [INN]; Aminotiazolo [DCIT]; Thiazolamine; RP 2921; Am…	C1=CSC(=N1)N			No
338	amisulpride	amisulpride; 71675-85-9; Solian; Aminosultopride; Deniban; Amisulprida; DAN 2163; Amisulpridum; Amisulpridum [INN-Latin]; Amisulprida [INN-Spanish]; Amisulpride [INN]; DAN-2163; 4-Amino-N-[(1-ethyl-2-pyrrolidinyl)methyl]-5-(ethylsulfonyl)-2-methoxybenzamide; C17H27N3O4S; 4-amino-N-[(1-ethylpyrrolidin-2-yl)methyl]-5-ethylsulfonyl-2-methoxybenzamide; Amisulpride (INN); 4-Amino-N-((1-ethyl-2-pyrroli…	CCN1CCCC1CNC(=O)C2=CC(=C(C=C2OC)N)S(=O)(=O)CC	Serotonin 2b (5-HT2b) receptor; Dopamine D2 receptor; Dopamine D3 receptor; Serotonin 2a (5-HT2a) receptor; Serotonin 7 (5-HT7) receptor; Adrenergic receptor alpha-2; Serotonin (5-HT) receptor; Dopamine receptors; D2 & D3	single protein; protein family; selectivity group	No
339	amlodipine	amlodipine; 88150-42-9; Norvasc; Amlodis; Amlocard; Coroval; Lipinox; AMLODIPINE BASE; Amlodipino; Amlodipinum; Caduet; Istin; Amlodipine Free Base; Amlodipinum [Latin]; Amlodipino [Spanish]; Amlodipine [INN:BAN]; Amlodipine besilate; CHEBI:2668; Norvasc (TN); 3-ethyl 5-methyl 2-((2-aminoethoxy)methyl)-4-(2-chlorophenyl)-6-methyl-1,4-dihydropyridine-3,5-dicarboxylate; 3-ethyl 5-methyl 2-[(2-amino…	CCOC(=O)C1=C(NC(=C(C1C2=CC=CC=C2Cl)C(=O)OC)C)COCCN	Voltage-gated L-type calcium channel alpha-1C subunit; Alpha-2a adrenergic receptor; Alpha-2c adrenergic receptor; Potassium channel subfamily K member 2; Voltage-dependent L-type calcium channel subunit alpha-1C	single protein	No
340	ampiroxicam	ampiroxicam; 99464-64-9; Flucam; CP 65703; Ampiroxicamum; CP-65703; Ampiroxicamum [Latin]; C20H21N3O7S; BRN 5184713; ethyl 1-{[2-methyl-1,1-dioxido-3-(pyridin-2-ylcarbamoyl)-2h-1,2-benzothiazin-4-yl]oxy}ethyl carbonate; CHEBI:31210; NCGC00164605-01; DSSTox_CID_26474; DSSTox_RID_81645; DSSTox_GSID_46474; Carbonic acid, ethyl 1-((2-methyl-3-((2-pyridinylamino)carbonyl)-2H-1,2-benzothiazin-4-yl)oxy)…	CCOC(=O)OC(C)OC1=C(N(S(=O)(=O)C2=CC=CC=C21)C)C(=O)NC3=CC=CC=N3			No
341	aniracetam	aniracetam; 72432-10-1; Draganon; Sarpul; 1-(4-Methoxybenzoyl)-2-pyrrolidinone; 1-(4-methoxybenzoyl)pyrrolidin-2-one; Ampamet; Ro 13-5057; 1-p-Anisoyl-2-pyrrolidinone; Aniracetamun [INN-Latin]; 1-p-anisoylpyrrolidin-2-one; Aniracetam [USAN:INN:JAN]; UNII-5L16LKN964; Ro 135057; BRN 4807205; Ro-13-5057; 2-Pyrrolidinone, 1-(4-methoxybenzoyl)-; MLS000079240; CHEBI:47943; 1-(p-Methoxybenzoyl)-2-pyrrol…	COC1=CC=C(C=C1)C(=O)N2CCCC2=O	ATP-dependent DNA helicase Q1; Microtubule-associated protein tau; Bloom syndrome protein	single protein	No
342	antipyrine	antipyrine; Phenazone; 60-80-0; Antipyrin; Phenazon; Analgesine; Anodynine; Anodynin; Azophen; Fenazone; 2,3-Dimethyl-1-phenyl-5-pyrazolone; Antipirin; Phenozone; Apirelina; Azophene; Methozin; Parodyne; Phenazonum; Phenylone; Pyrazophyl; Sedatine; Sedatin; Dimethyloxychinizin; Antipyrinum; Dimethyloxyquinazine; Oxydimethylquinazine; Azophenum; Phenylon; 3-Antipyrine; Fenazon [Czech]; Fenazona; 3…	CC1=CC(=O)N(N1C)C2=CC=CC=C2	Cyclooxygenase-1	single protein	No
343	Acetovanillone	Acetovanillone; apocynin; 498-02-2; 4'-Hydroxy-3'-methoxyacetophenone; 1-(4-Hydroxy-3-methoxyphenyl)ethanone; Acetoguaiacone; Apocynine; Acetoguaiacon; 4-Acetyl-2-methoxyphenol; Ethanone, 1-(4-hydroxy-3-methoxyphenyl)-; Acetovanilone; Acetovanyllon; Acetovanillon; 3-Methoxy-4-hydroxyacetophenone; 4-HYDROXY-3-METHOXYACETOPHENONE; 4-Hydroxy-3-methoxyphenyl methyl ketone; 1-(4-hydroxy-3-methoxypheny…	CC(=O)C1=CC(=C(C=C1)O)OC			No
344	arecoline	arecoline; 63-75-2; Arecaline; Arecholine; Arecolin; Methylarecaiden; Methylarecaidin; Arekolin; Arecoline base; Arecaidine methyl ester; 3-Pyridinecarboxylic acid, 1,2,5,6-tetrahydro-1-methyl-, methyl ester; Arecholin; methyl 1-methyl-1,2,5,6-tetrahydropyridine-3-carboxylate; Methyl N-methyltetrahydronicotinate; N-Methyltetrahydronicotinic acid, methyl ester; Methyl 1,2,5,6-tetrahydro-1-methylni…	CN1CCC=C(C1)C(=O)OC	Muscarinic acetylcholine receptor; Neuronal acetylcholine receptor; Muscarinic acetylcholine receptor M1; Muscarinic acetylcholine receptor M2; Muscarinic acetylcholine receptor M4; Muscarinic acetylcholine receptors; M2 & M3; Muscarinic acetylcholine receptor M3; Muscarinic acetylcholine receptor M5; Neuronal acetylcholine receptor; alpha4/beta2; Prelamin-A/C; Thyroid hormone receptor beta-1; Fe…	protein family; protein complex group; single protein; selectivity group; protein complex	No
345	aspirin	aspirin; ACETYLSALICYLIC ACID; 50-78-2; 2-Acetoxybenzoic acid; 2-(Acetyloxy)benzoic acid; o-Acetoxybenzoic acid; Acylpyrin; O-Acetylsalicylic acid; Easprin; Ecotrin; Acenterine; Acetophen; Polopiryna; Acetosal; Acetylsalicylate; Colfarit; Salicylic acid acetate; o-Carboxyphenyl acetate; Enterosarein; Aceticyl; Acetonyl; Acetosalin; Acetylin; Aspergum; Aspirdrops; Benaspir; Micristin; Pharmacin; P…	CC(=O)OC1=CC=CC=C1C(=O)O	Cyclooxygenase-1; Thyroid stimulating hormone receptor; Bloom syndrome protein; Cyclooxygenase	single protein; protein family	No
346	azathioprine	azathioprine; 446-86-6; Imuran; Azothioprine; Azathioprin; Azatioprin; Azamun; Azanin; Imurel; Azathiopurine; Azasan; Ccucol; Imurek; Muran; Rorasul; Azamun [Czech]; BW 57-322; NSC-39084; BW-57-322; NCI-C03474; 6-[(1-methyl-4-nitro-1H-imidazol-5-yl)sulfanyl]-7H-purine; 6-(1-Methyl-4-nitroimidazol-5-yl)thiopurine; Azathioprinum [INN-Latin]; Azatioprina [INN-Spanish]; Imuran (TN); C9H7N7O2S; NSC 39…	CN1C=NC(=C1SC2=NC=NC3=C2NC=N3)[N+](=O)[O-]	Prelamin-A/C; Hemoglobin beta chain; Ferritin light chain; Bloom syndrome protein; Cellular tumor antigen p53; Amidophosphoribosyltransferase; DNA	single protein; nucleic acid	No
347	bemegride	bemegride; 64-65-3; 3-Ethyl-3-methylglutarimide; Methetharimide; 4-ethyl-4-methylpiperidine-2,6-dione; Bemegrid; Megimide; Eukraton; Mikedimide; Zentraleptin; Agipnon; Megibal; Megimid; Ahypnon; Antibarbi; Malysol; 2,6-Piperidinedione, 4-ethyl-4-methyl-; 3-Methyl-3-ethylglutarimide; Bemigride; Benegrid; NP13; 2,6-Dioxo-4-methyl-4-ethylpiperidine; 4-Ethyl-4-methyl-2,6-dioxopiperidine; 4-Ethyl-4-me…	CCC1(CC(=O)NC(=O)C1)C			No
348	BENDROFLUMETHIAZIDE	BENDROFLUMETHIAZIDE; Bendrofluazide; 73-48-3; Naturetin; Aprinox; Benzhydroflumethiazide; Benzylrodiuran; Berkozide; Centyl; Pluryl; Neo-naclex; Bentride; Bristuric; Bristuron; Flumesil; Niagaril; Plusuril; Poliuron; Sinesalin; Sodiuretic; Thiazidico; Benuron; Intolex; Livesan; Nikion; Orsile; Pluryle; Repicin; Salural; Salures; Urlea; Benzylhydroflumethiazide; Neo-rontyl; Relan beta; BHFT; Bendr…	C1=CC=C(C=C1)CC2NC3=C(C=C(C(=C3)C(F)(F)F)S(=O)(=O)N)S(=O)(=O)N2	Prelamin-A/C; Thiazide-sensitive sodium-chloride cotransporter	single protein	No
349	benzbromarone	benzbromarone; 3562-84-3; Desuric; Benzbromaron; Urinorm; Normurat; Uricovac; Minuric; Exurate; Hipurik; Azubromaron; Narcaricin; L 2214-Labaz; Uroleap (TN); Harolan; Methanone, (3,5-dibromo-4-hydroxyphenyl)(2-ethyl-3-benzofuranyl)-; MJ 10061; 3,5-Dibromo-4-hydroxyphenyl-2-ethyl-3-benzofuranyl ketone; 2-Ethyl-3-(3,5-dibrom-4-hydroxybenzoyl)benzofuran; L 2214; Benzbromaronum [INN-Latin]; (3,5-Dibr…	CCC1=C(C2=CC=CC=C2O1)C(=O)C3=CC(=C(C(=C3)Br)O)Br	Cytochrome P450 2C9; Solute carrier family 22 member 12; Aldo-keto reductase family 1 member C1; Prelamin-A/C; Hypoxia-inducible factor 1 alpha; Nonstructural protein 1; Ubiquitin carboxyl-terminal hydrolase 2; Multidrug resistance-associated protein 1	single protein	No
350	benzocaine	benzocaine; Ethyl 4-aminobenzoate; 94-09-7; Ethyl aminobenzoate; Ethyl p-aminobenzoate; Americaine; Anesthesin; Anaesthesin; Ethoform; Norcaine; Orthesin; Parathesin; 4-Aminobenzoic acid ethyl ester; Amben ethyl ester; p-Carbethoxyaniline; Anaesthin; Anestezin; Anesthesine; Anesthone; Dermoplast; Hurricaine; Identhesin; Parathesine; Keloform; Norcain; Topcaine; Anaesthan-syngala; Ora-jel; Solarca…	CCOC(=O)C1=CC=C(C=C1)N			No
351	Bergapten	Bergapten; 5-Methoxypsoralen; 484-20-8; bergaptene; Heraclin; Majudin; 4-Methoxy-7H-furo[3,2-g]chromen-7-one; BERGAPTAN; Psoraderm; 5-Mop; 5-Methoxy psoralen; O-Methylbergaptol; 5-Methoxy-6,7-furanocoumarin; 5-Methoxyfuranocoumarin; 7H-Furo[3,2-g][1]benzopyran-7-one, 4-methoxy-; Pentaderm; 4-Methoxy-7H-furo(3,2-g)(1)benzopyran-7-one; 4-methoxyfuro[3,2-g]chromen-7-one; 4-Methoxyfuro[3,2-g]benzopyr…	COC1=C2C=CC(=O)OC2=CC3=C1C=CO3	Cytochrome P450 1A1; Cytochrome P450 1A2	single protein	No
352	betaxolol	betaxolol; 63659-18-7; Betoptic; Kerlone; Betaxololum; Betaxololum [INN-Latin]; Betaxolol [INN:BAN]; SL 75212; ALO-1401-02; 1-[4-[2-(cyclopropylmethoxy)ethyl]phenoxy]-3-(propan-2-ylamino)propan-2-ol; 1-(4-(2-(Cyclopropylmethoxy)ethyl)phenoxy)-3-((1-methylethyl)amino)-2-propanol; CHEBI:3082; SL-75212; KERLEDEX; 2-Propanol, 1-(4-(2-(cyclopropylmethoxy)ethyl)phenoxy)-3-((1-methylethyl)amino)-; NCGC0…	CC(C)NCC(COC1=CC=C(C=C1)CCOCC2CC2)O	Beta-1 adrenergic receptor; Beta-2 adrenergic receptor	single protein	No
353	bicalutamide	bicalutamide; 90357-06-5; Casodex; Cosudex; Calutide; ICI 176334; ICI-176334; Bicalutamide (CDX); N-[4-cyano-3-(trifluoromethyl)phenyl]-3-(4-fluorophenyl)sulfonyl-2-hydroxy-2-methylpropanamide; Bicalutamide (Casodex); CHEMBL409; BRN 5364666; C18H14F4N2O4S; N-(4-cyano-3-(trifluoromethyl)phenyl)-3-((4-fluorophenyl)sulfonyl)-2-hydroxy-2-methylpropanamide; (+-)-4'-Cyano-alpha,alpha,alpha-trifluoro-3-…	CC(CS(=O)(=O)C1=CC=C(C=C1)F)(C(=O)NC2=CC(=C(C=C2)C#N)C(F)(F)F)O	Androgen Receptor	single protein	No
354	bifonazole	bifonazole; 60628-96-8; Mycospor; Bifonazol; Trifonazole; BAY H 4502; Amycor; Azolmen; Bifonazol [INN-Spanish]; Bifonazolum [INN-Latin]; 1-[phenyl-(4-phenylphenyl)methyl]imidazole; 1-((4-Biphenylyl)phenylmethyl)-1H-imidazole; 1-(alpha-(4-Biphenylyl)benzyl)imidazole; (+-)-1-(p,alpha-Diphenylbenzyl)imidazole; Bay H-4502; 1H-Imidazole, 1-([1,1'-biphenyl]-4-ylphenylmethyl)-; 1-(p,alpha-Diphenylbenzyl…	C1=CC=C(C=C1)C2=CC=C(C=C2)C(C3=CC=CC=C3)N4C=CN=C4	Cytochrome P450 17A1; Cytochrome P450 51; Cytochrome P450 3A4	single protein	No
355	bisacodyl	bisacodyl; 603-50-9; Dulcolax; Brocalax; Bicol; Durolax; Fenilaxan; Sanvacual; Dulcolan; Endokolat; Hillcolax; Stadalax; Theralax; Eulaxan; Godalax; Ivilax; Laxadin; Laxans; Laxine; Laxorex; Neolax; Nigalax; Pyrilax; Telemin; Ulcolax; Zetrax; Sk-bisacodyl; Laxanin N; Deficol; LACO; Phenol, 4,4'-(2-pyridinylmethylene)bis-, diacetate (ester); LA96a; (Pyridin-2-ylmethylene)bis(4,1-phenylene) diaceta…	CC(=O)OC1=CC=C(C=C1)C(C2=CC=C(C=C2)OC(=O)C)C3=CC=CC=N3	Hypoxia-inducible factor 1 alpha; Anthrax lethal factor; Signal transducer and activator of transcription 6; G-protein coupled receptor 55; Kappa opioid receptor	single protein	No
356	BML-190	BML-190; 2854-32-2; Indomethacin morpholinylamide; 2-(1-(4-Chlorobenzoyl)-5-methoxy-2-methyl-1H-indol-3-yl)-1-morpholinoethanone; IMMA; BML 190; CHEMBL72631; Ethanone, 2-[1-(4-chlorobenzoyl)-5-methoxy-2-methyl-1H-indol-3-yl]-1-(4-morpholinyl)-; 2-[1-[(4-chlorophenyl)-oxomethyl]-5-methoxy-2-methyl-3-indolyl]-1-(4-morpholinyl)ethanone; SR-01000075946; Bio2_000763; Tocris-1383; Lopac-I-151; Indometh…	CC1=C(C2=C(N1C(=O)C3=CC=C(C=C3)Cl)C=CC(=C2)OC)CC(=O)N4CCOCC4	Cannabinoid CB2 receptor; Nuclear factor NF-kappa-B p105 subunit; Pyruvate kinase isozymes M1/M2	single protein	No
357	57477-39-1	57477-39-1; BRL 54443; BRL-54443; 3-(1-methylpiperidin-4-yl)-1H-indol-5-ol; BRL54443; UNII-Q2DH1CHI0Y; 1H-Indol-5-ol, 3-(1-methyl-4-piperidinyl)-; 5-Hydroxy-3-(1-methylpiperidin-4-yl)-1H-indole; Q2DH1CHI0Y; C14H18N2O; NCGC00015134-01; Tocris-1129; Lopac-B-173; Biomol-NT_000107; Lopac0_000207; BPBio1_001401; GTPL3927; SCHEMBL3546728; ZINC7339; CHEMBL1371156; CHEBI:92321; CTK6I2277; KS-00000SOT; DT…	CN1CCC(CC1)C2=CNC3=C2C=C(C=C3)O			No
358	broxyquinoline	broxyquinoline; 5,7-Dibromoquinolin-8-ol; 521-74-4; 5,7-Dibromo-8-hydroxyquinoline; 5,7-Dibromo-8-quinolinol; Broxyquinolin; Dibromoxin; Dibromoxine; Dibromoxyquinoline; Broxiquinoline; Dibromoquin; Fenilor; Broxykinolin; Dibromoksin; Paramiba; Brodiar; Colepur; Colipar; 5,7-Dibromooxine; Paramibe; Broxichinolinum; 8-QUINOLINOL, 5,7-DIBROMO-; Bromoxine; Brossichinolina [DCIT]; Broxyquinoline [INN…	C1=CC2=C(C(=C(C=C2Br)Br)O)N=C1	Tyrosyl-DNA phosphodiesterase 1; Nuclear receptor ROR-gamma; Heat shock protein HSP 90-alpha; HSP90	single protein	No
359	bufexamac	bufexamac; 2438-72-4; Bufexamic acid; 2-(4-Butoxyphenyl)-N-hydroxyacetamide; Parfenac; Droxaryl; Feximac; Malipuran; Mofenar; Norfemac; Parfenal; 4-Butoxy-N-hydroxybenzeneacetamide; Bufexamaco; Bufexamacum; Flogicid; p-Butoxyphenylacetohydroxamic acid; Paraderm; 4-Butoxyphenylacetohydroxamic acid; Anderm; Flogocid N plastigel; 2-(p-Butoxyphenyl)-acetohydroxamic acid; Acide p-butoxyphenylacethydro…	CCCCOC1=CC=C(C=C1)CC(=O)NO	Arachidonate 5-lipoxygenase	single protein	No
360	Candesartan cilexetil	Candesartan cilexetil; 145040-37-5; Atacand; TCV-116; Amias; Parapres; Kenzen; candesartancilexetil; CANDESARTAN CILEXTIL; TCV 116; Candesartan cilexetil [USAN]; C33H34N6O6; CHEMBL1014; CHEBI:3348; TCY 116; 1-(((Cyclohexyloxy)carbonyl)oxy)ethyl 1-((2'-(2H-tetrazol-5-yl)-[1,1'-biphenyl]-4-yl)methyl)-2-ethoxy-1H-benzo[d]imidazole-7-carboxylate; 1-(cyclohexyloxycarbonyloxy)ethyl 1-((2'-(1H-tetrazol-…	CCOC1=NC2=CC=CC(=C2N1CC3=CC=C(C=C3)C4=CC=CC=C4C5=NNN=N5)C(=O)OC(C)OC(=O)OC6CCCCC6	Ubiquitin carboxyl-terminal hydrolase 2; Angiotensin II type 1a (AT-1a) receptor; Solute carrier organic anion transporter family member 1B1; Type-1 angiotensin II receptor	single protein	No
361	candesartan	candesartan; 139481-59-7; Blopress; CV-11974; 1-((2'-(1H-Tetrazol-5-yl)-[1,1'-biphenyl]-4-yl)methyl)-2-ethoxy-1H-benzo[d]imidazole-7-carboxylic acid; CV 11974; 2-ethoxy-3-[[4-[2-(2H-tetrazol-5-yl)phenyl]phenyl]methyl]benzimidazole-4-carboxylic acid; UNII-S8Q36MD2XX; C24H20N6O3; CHEMBL1016; S8Q36MD2XX; 2-Ethoxy-1-(p-(o-1H-tetrazol-5-ylphenyl)benzyl)-7-benzimidazolecarboxylic acid; CHEBI:3347; 2-et…	CCOC1=NC2=CC=CC(=C2N1CC3=CC=C(C=C3)C4=CC=CC=C4C5=NNN=N5)C(=O)O	Angiotensin II type 1a (AT-1a) receptor; Type-1A angiotensin II receptor; Type-1 angiotensin II receptor; Adenosine A3 receptor	single protein	No
362	carbamazepine	carbamazepine; 298-46-4; Tegretol; Carbamazepen; 5H-Dibenzo[b,f]azepine-5-carboxamide; Carbazepine; Finlepsin; Biston; Equetro; 5H-Dibenz[b,f]azepine-5-carboxamide; Carbamezepine; Tegretal; Epitol; Karbamazepin; Carbatrol; Neurotol; Timonil; Carbamazepin; Stazepine; Telesmin; Lexin; Tegretol-Xr; benzo[b][1]benzazepine-11-carboxamide; Carbamazepina; Carbamazepinum; Amizepin; Bipotrol; Teril; Geigy…	C1=CC=C2C(=C1)C=CC3=CC=CC=C3N2C(=O)N	Prelamin-A/C; MAP kinase ERK2; Sodium channel alpha subunit	single protein; protein family	No
363	carmofur	carmofur; 61422-45-5; HCFU; Mifurol; Yamaful; 1-Hexylcarbamoyl-5-fluorouracil; Carmofur [INN:JAN]; Yamafur; C11H16FN3O3; Carmofurum [INN-Latin]; Hexylcarbamoyl fluorouracil; UNII-HA82M3RAB2; 1(2H)-Pyrimidinecarboxamide, 5-fluoro-N-hexyl-3,4-dihydro-2,4-dioxo-; CCRIS 2759; Uracil, 5-fluoro-1-hexylcarbamoyl-; 5-fluoro-N-hexyl-2,4-dioxo-3,4-dihydropyrimidine-1(2H)-carboxamide; BRN 0888898; HA82M3RAB…	CCCCCCNC(=O)N1C=C(C(=O)NC1=O)F	Prelamin-A/C; Survival motor neuron protein; Acid ceramidase	single protein	No
364	carprofen	carprofen; 53716-49-7; Rimadyl; 2-(6-Chloro-9H-carbazol-2-yl)propanoic acid; Imadyl; Ridamyl; Carprofene; Carprofeno; Carprofenum; Carprofene [INN-French]; Carprofenum [INN-Latin]; 6-Chloro-alpha-methyl-9H-carbazole-2-acetic acid; Carprofeno [INN-Spanish]; Carprofeno [Spanish]; 6-Chloro-alpha-methylcarbazole-2-acetic acid; C15H12ClNO2; Ro 20-5720/000; Ro 20-5720; C 5720; CCRIS 3507; (+-)-6-Chloro…	CC(C1=CC2=C(C=C1)C3=C(N2)C=CC(=C3)Cl)C(=O)O	Cyclooxygenase-2	single protein	No
365	carvedilol	carvedilol; 72956-09-3; Coreg; Dilatrend; Eucardic; Carvedilolum [Latin]; BM 14190; Carvedilolum; 1-(9H-Carbazol-4-yloxy)-3-[[2-(2-methoxyphenoxy)ethyl]amino]-2-propanol; SKF 105517; BM-14190; 1-((9H-Carbazol-4-yl)oxy)-3-((2-(2-methoxyphenoxy)ethyl)amino)propan-2-ol; Coreg CR; DQ 2466; 1-(9H-carbazol-4-yloxy)-3-[2-(2-methoxyphenoxy)ethylamino]propan-2-ol; HSDB 7044; C24H26N2O4; (+-)-1-(Carbazol-4…	COC1=CC=CC=C1OCCNCC(COC2=CC=CC3=C2C4=CC=CC=C4N3)O	Serotonin 1a (5-HT1a) receptor; HERG; Adrenergic receptor alpha-1; Adrenergic receptor alpha-2; Beta-1 adrenergic receptor; Nuclear receptor ROR-gamma; Serotonin 1b (5-HT1b) receptor; Serotonin 2a (5-HT2a) receptor; Serotonin 2b (5-HT2b) receptor; Serotonin 2c (5-HT2c) receptor; Serotonin 4 (5-HT4) receptor; Serotonin 6 (5-HT6) receptor; Serotonin transporter; Alpha-1a adrenergic receptor; Alpha-…	single protein; protein family	No
366	1-Hexadecanol	1-Hexadecanol; cetyl alcohol; Hexadecan-1-ol; 36653-82-4; HEXADECANOL; Cetanol; Palmityl alcohol; Hexadecyl alcohol; n-Cetyl alcohol; Cetaffine; Cetylol; Cetal; Ethal; Ethol; Cetylic alcohol; N-Hexadecanol; n-Hexadecyl alcohol; n-1-Hexadecanol; Loxanwachs SK; Crodacol C; Loxanol K extra; 1-Hexadecyl alcohol; Elfacos C; Loxanol K; Crodacol-CAS; Crodacol-CAT; Siponol wax-A; Atalco C; Cetalol CA; Si…	CCCCCCCCCCCCCCCCO	Prelamin-A/C	single protein	No
367	chlormezanone	chlormezanone; 80-77-3; Chlormethazanone; Trancopal; Chlormethazone; Chlormezanon; Clormetazanone; Clormetazon; Phenarol; dl-Chlormezanone; Clorilax; Miorilax; Myolespen; Rilansyl; Rilaquil; Rilassol; Supotran; Trancote; Alinam; Banabin; Bisina; Tanafol; Rexan; Rilax; Banabin-sintyal; Muskel-Trancopal; Mio-sed; Banabil-sintyal; 2-(4-Chlorophenyl)-3-methyl-1,3-thiazinan-4-one 1,1-dioxide; Chlormez…	CN1C(S(=O)(=O)CCC1=O)C2=CC=C(C=C2)Cl			No
368	chlorothiazide	chlorothiazide; 58-94-6; Diuril; Chlorthiazide; Chlorothiazid; Chlotride; Chlortiazid; Thiazide; Chlorosal; Chlorurit; Saluretil; Warduzide; Alurene; Clotride; Diuresal; Diurilix; Diurite; Diutrid; Salisan; Salunil; Saluric; Yadalan; Flumen; Minzil; Urinex; Neo-Dema; Sk-chlorothiazide; Chlorothiazidum; Aldoclor; Chlorthiazid; Chlorthiazidum; Clorotiazida; 2H-1,2,4-Benzothiadiazine-7-sulfonamide, …	C1=C2C(=CC(=C1Cl)S(=O)(=O)N)S(=O)(=O)N=CN2	Prelamin-A/C; Nonstructural protein 1; Thiazide-sensitive sodium-chloride cotransporter	single protein	No
369	chloroxine	chloroxine; 5,7-Dichloroquinolin-8-ol; 773-76-2; 5,7-Dichloro-8-hydroxyquinoline; Capitrol; 5,7-Dichloro-8-quinolinol; Chlorquinol; Dichloroxin; Quixalin; Chloroxyquinoline; Dichloroquinolinol; Dikhloroskin; Clofuzid; Endiaron; Quinolor; Dichlorohydroxyquinoline; Chlofucid; Quesyl; 5,7-Dichlorooxine; 5,7-Dichloroxine; 5,7-Dichloro-8-oxyquinoline; 8-QUINOLINOL, 5,7-DICHLORO-; Chlorohydroxyquinolin…	C1=CC2=C(C(=C(C=C2Cl)Cl)O)N=C1	Tyrosyl-DNA phosphodiesterase 1; Arachidonate 12-lipoxygenase; Streptokinase A; Nuclear receptor ROR-gamma; HSP90; DNA	single protein; nucleic acid	No
370	chlorpropamide	chlorpropamide; 94-20-2; Chloropropamide; Diabinese; Chlorpropamid; Diabenese; Glucamide; Meldian; Chlorodiabina; Chloronase; Diabeneza; Diabetoral; Adiaben; Catanil; Diabaril; Dynalase; Insulase; Melitase; Diabechlor; Diabenal; Mellinese; Millinese; Asucrol; Glisema; Oradian; Diabet-Pages; Diamel Ex; Clorpropamid; Clorpropamide; Diabexan; Prodiaben; 1-(4-Chlorophenylsulfonyl)-3-propylurea; 4-chl…	CCCNC(=O)NS(=O)(=O)C1=CC=C(C=C1)Cl	Prelamin-A/C; Nuclear factor NF-kappa-B p105 subunit; Ferritin light chain; Sulfonylurea receptor 1, Kir6.2	single protein; protein complex	No
371	chromocarb	chromocarb; 4940-39-0; Chromone-2-carboxylic acid; 4-Oxo-4H-1-benzopyran-2-carboxylic acid; 4-Oxo-4H-chromene-2-carboxylic acid; Atremon; 4-Oxochromene-2-carboxylic acid; Chromonecarboxylic acid; LP-1; 4H-1-BENZOPYRAN-2-CARBOXYLIC ACID, 4-OXO-; Chromocarb [INN:DCF]; Chromocarbe [INN-French]; Chromocarbum [INN-Latin]; Cromocarbo [INN-Spanish]; UNII-FY38S0790W; 4H-1-Benzopyran-2-carboxylicacid, 4-o…	C1=CC=C2C(=C1)C(=O)C=C(O2)C(=O)O			No
372	Tacedinaline	Tacedinaline; 112522-64-2; ci-994; Acetyldinaline; 4-acetamido-N-(2-aminophenyl)benzamide; CI 994; 4-acetylamino-N-(2'-aminophenyl)benzamide; CI994 (Tacedinaline); Tacedinalina; Goe-5549; N-acetyldinaline; Goe 5549; PD 123654; PD-123654; Tacedinaline [USAN:INN]; CI994; Tacedinalina [INN-Spanish]; 4-(Acetylamino)-N-(2-aminophenyl)benzamide; C.I. 994; UNII-UMF554N5FG; UMF554N5FG; CHEBI:90195; Benza…	CC(=O)NC1=CC=C(C=C1)C(=O)NC2=CC=CC=C2N	Histone deacetylase 1; Histone deacetylase 2; Histone deacetylase 3; Histone deacetylase	single protein; protein family	No
373	CICLOPIROX	CICLOPIROX; 29342-05-0; Loprox; Penlac; Ciclopiroxum; HOE 296b; Terit; 2(1H)-Pyridinone, 6-cyclohexyl-1-hydroxy-4-methyl-; Ciclopiroxum [INN-Latin]; HOE-296b; 6-cyclohexyl-1-hydroxy-4-methylpyridin-2(1H)-one; 6-Cyclohexyl-1-hydroxy-4-methyl-2(1H)-pyridone; 6-Cyclohexyl-1-hydroxy-4-methyl-2(1H)-pyridinone; UNII-19W019ZDRJ; 6-cyclohexyl-1-hydroxy-4-methylpyridin-2-one; Ciclopirox (Penlac); EINECS 2…	CC1=CC(=O)N(C(=C1)C2CCCCC2)O	Iron; Aluminium	metal	No
374	cilostazol	cilostazol; 73963-72-1; Pletal; Cilostazole; Pletaal; OPC-13013; Cilostazolum; Cilostazolum [INN-Latin]; OPC 13013; OPC 21; OPC-21; C20H27N5O2; 6-[4-(1-cyclohexyltetrazol-5-yl)butoxy]-3,4-dihydro-1H-quinolin-2-one; 6-(4-(1-Cyclohexyl-1H-tetrazol-5-yl)butoxy)-3,4-dihydro-2(1H)-quinolinone; UNII-N7Z035406B; CHEBI:31401; 3,4-Dihydro-6-(4-(1-cyclohexyl-1H-tetrazol-5-yl)butoxy)-2(1H)-quinolinone; 6-(4…	C1CCC(CC1)N2C(=NN=N2)CCCCOC3=CC4=C(C=C3)NC(=O)CC4	Phosphodiesterase 3; Survival motor neuron protein; Bloom syndrome protein; Phosphodiesterase 3A	protein family; single protein	No
375	cimetidine	cimetidine; 51481-61-9; Tagamet; Eureceptor; Tametin; Dyspamet; Ulcedine; Acinil; Cimetag; Tratul; Ulcedin; Acibilin; Gastromet; Cimetum; Edalene; Ulcimet; Ulcomet; Cimal; Ulhys; Tagamet Hb; Cimetidine Hcl; Tagamet Hb 200; Cimetidina; Ulcomedina; Metracin; Valmagen; SKF-92334; Cimetidinum; Gastrobitan; Ulcestop; Ulcofalk; Evicer; Peptol; SKF 92334; Cimetidinum [INN-Latin]; Cimetidina [INN-Spanish…	CC1=C(N=CN1)CSCCNC(=NC)NC#N	Histamine H2 receptor; Potassium-transporting ATPase; Survival motor neuron protein; Muscarinic acetylcholine receptor M1; Solute carrier family 22 member 1	single protein; protein complex	No
376	cinoxacin	cinoxacin; 28657-80-9; Cinobac; Compound 64716; Cinobactin; Cinoxacine; Cinoxacino; Cinoxacinum; Uronorm; Cinx; Cinoxacine [INN-French]; Cinoxacinum [INN-Latin]; Cinoxacino [INN-Spanish]; UNII-LMK22VUH23; 1-Ethyl-6,7-methylenedioxy-4(1H)-oxocinnoline-3-carboxylic acid; NSC 304467; MLS000069630; C12H10N2O5; EINECS 249-133-8; 1-ethyl-4-oxo-[1,3]dioxolo[4,5-g]cinnoline-3-carboxylic acid; BRN 1084304…	CCN1C2=CC3=C(C=C2C(=O)C(=N1)C(=O)O)OCO3	Prelamin-A/C; Nonstructural protein 1; Bloom syndrome protein; Bacterial DNA gyrase	single protein; protein complex	No
377	Ciprofibrate	Ciprofibrate; 52214-84-3; Lipanor; 2-(4-(2,2-dichlorocyclopropyl)phenoxy)-2-methylpropanoic acid; Ciprofibratum; Ciprofibrato; Modalim; 2-[4-(2,2-Dichlorocyclopropyl)phenoxy]-2-methylpropanoic acid; Win-35833; Ciprofibratum [INN-Latin]; Ciprofibrato [INN-Spanish]; C13H14Cl2O3; Propanoic acid, 2-[4-(2,2-dichlorocyclopropyl)phenoxy]-2-methyl-; WIN 35833; CCRIS 173; EINECS 257-744-6; BRN 1984981; 2-…	CC(C)(C(=O)O)OC1=CC=C(C=C1)C2CC2(Cl)Cl	Peroxisome proliferator-activated receptor alpha	single protein	No
378	clinofibrate	clinofibrate; 30299-08-2; Lipoclin; Clinofibrate [INN:JAN]; Clinofibratum [INN-Latin]; Clinofibrato [INN-Spanish]; UNII-0374EZJ8CU; S 8527; S-8527; BRN 2230067; 0374EZJ8CU; butanoic acid, 2,2'-[cyclohexylidenebis(4,1-phenyleneoxy)]bis[2-methyl-; C28H36O6; NCGC00167453-01; NCGC00167453-02; 2,2'-(4,4'-Cyclohexylidenediphenoxy)-2,2'-dimethyldibutyric acid; 2,2'-(Cyclohexylidenebis(4,1-phenyleneoxy))…	CCC(C)(C(=O)O)OC1=CC=C(C=C1)C2(CCCCC2)C3=CC=C(C=C3)OC(C)(CC)C(=O)O			No
379	clofazimine	clofazimine; 2030-63-9; Lamprene; Lampren; Chlofazimine; Clofazimina; Clofaziminum; B 663 (Pharmaceutical); Clofaziminum [INN-Latin]; Clofazimina [INN-Spanish]; NSC-141046; B-663; G 30320; N,5-bis(4-chlorophenyl)-3-propan-2-yliminophenazin-2-amine; C27H22Cl2N4; UNII-D959AE5USF; B 663 (VAN); 3-(p-Chloranilino)-10-(p-chlorphenyl)-2,10-dihydro-2-(isopropylimino)-phenazin; B 663; 3-(p-Chloranilino)-1…	CC(C)N=C1C=C2C(=NC3=CC=CC=C3N2C4=CC=C(C=C4)Cl)C=C1NC5=CC=C(C=C5)Cl			No
380	clotrimazole	clotrimazole; 23593-75-1; Lotrimin; Canesten; Mycelex; Clotrimazol; Mycosporin; Empecid; Mykosporin; Gyne lotrimin; Chlotrimazole; Trimysten; 1-(o-Chlorotrityl)imidazole; Mycelex G; Rimazole; Mycelex 7; Tibatin; Mono-baycuten; Lotrimin AF Cream; Mycelex Troches; Gyne-Lotrimin; Lotrimin AF Solution; Mycelex OTC; Canestine; Pedisafe; Veltrim; Gynix; Lotrimin Af; Trivagizole 3; Desamix F; Mycelex-G;…	C1=CC=C(C=C1)C(C2=CC=CC=C2)(C3=CC=CC=C3Cl)N4C=CN=C4	Cytochrome P450 17A1; Cytochrome P450 3A4; Intermediate conductance calcium-activated potassium channel protein 4; Cytochrome P450 51; Cytochrome P450 19A1; Prelamin-A/C; Cytochrome P450 2C9; 14-alpha sterol demethylase; Lanosterol 14-alpha demethylase; ATP-dependent molecular chaperone HSP82; Cytochrome P450 2C19; Dopamine D3 receptor; Mu opioid receptor; Thromboxane-A synthase; Voltage-gated L-…	single protein	No
381	clozapine	clozapine; 5786-21-0; Leponex; Clozapin; CLOZARIL; Fazaclo; Clorazil; Iprox; Clozapina; Clozapinum; HF-1854; Clozapinum [INN-Latin]; Clozapina [INN-Spanish]; W-801; HF 1854; 8-Chloro-11-(4-methyl-1-piperazinyl)-5H-dibenzo[b,e][1,4]diazepine; 8-chloro-11-(4-methylpiperazin-1-yl)-5H-dibenzo[b,e][1,4]diazepine; UNII-J60AR2IKIC; C18H19ClN4; CCRIS 9171; HSDB 6478; 3-chloro-6-(4-methylpiperazin-1-yl)-5…	CN1CCN(CC1)C2=C3C=CC=CC3=NC4=C(N2)C=C(C=C4)Cl CN1CCN(CC1)C2=NC3=C(C=CC(=C3)Cl)NC4=CC=CC=C42	Serotonin 2 (5-HT2) receptor; Dopamine D2 receptor; Dopamine D4 receptor; Adrenergic receptor alpha-1; Adrenergic receptor alpha; Serotonin 1a (5-HT1a) receptor; Dopamine D3 receptor; Serotonin 6 (5-HT6) receptor; Serotonin 7 (5-HT7) receptor; Serotonin 5a (5-HT5a) receptor; Muscarinic acetylcholine receptor; Dopamine D1 receptor; Alpha-1a adrenergic receptor; Serotonin 2a (5-HT2a) receptor; Sero…	protein family; single protein; selectivity group; protein complex; protein complex group	No
382	cyclandelate	cyclandelate; 456-59-7; Cyclospasmol; Cyclolyt; Cyclomandol; Ciclospasmol; Spasmocyclon; Spasmocyclone; Capilan; Clandilon; Dilatan; Perebral; Saiclate; Sancyclan; Sepyron; Spasmione; Arto-espasmol; 3,3,5-Trimethylcyclohexyl mandelate; Ciclandelato; 3,5,5-Trimethylcyclohexyl amygdalate; 3,5,5-Trimethylcyclohexyl mandelate; Cyclandelatum; Cyclandelatum [INN-Latin]; Ciclandelato [INN-Spanish]; Mand…	CC1CC(CC(C1)(C)C)OC(=O)C(C2=CC=CC=C2)O			No
383	dibenzothiophene	dibenzothiophene; 132-65-0; Diphenylene sulfide; Dibenzo[b,d]thiophene; 9-Thiafluorene; alpha-Thiafluorene; 2,2'-Biphenylylene sulfide; Dibenzo(b,d)thiophene; Dibenzothiophene [USAN]; UNII-Z3D4AJ1R48; [1,1'-Biphenyl]-2,2'-diyl sulfide; .alpha.-Thiafluorene; CCRIS 5307; HSDB 7409; Dibenzothiophene, 98%; NSC 2843; EINECS 205-072-9; (1,1'-Biphenyl)-2,2'-diyl sulfide; AI3-00043; Z3D4AJ1R48; CHEBI:236…	C1=CC=C2C(=C1)C3=CC=CC=C3S2			No
384	domperidone	domperidone; 57808-66-9; Motilium; Nauzelin; Domperidonum; Domperidon; Domperidona; C22H24ClN5O2; Domperidonum [INN-Latin]; Domperidona [INN-Spanish]; 4-(5-Chloro-2-oxo-1-benzimidazolinyl)-1-[3-(2-oxobenzimidazolinyl)propyl]piperidine; R-33812; NSC299589; KW-5338; R 33,812; Domperidone (Motilium); 5-Chloro-1-(1-(3-(2-oxo-1-benzimidazolinyl)propyl)-4-piperidyl)-2-benzimidazolinone; EINECS 260-968-…	C1CN(CCC1N2C3=C(C=C(C=C3)Cl)NC2=O)CCCN4C5=CC=CC=C5NC4=O	Dopamine D2 receptor; HERG; Dopamine D3 receptor; Nuclear factor NF-kappa-B p105 subunit; Alpha-1a adrenergic receptor; Alpha-1b adrenergic receptor; Alpha-1d adrenergic receptor; Alpha-2b adrenergic receptor; Alpha-2c adrenergic receptor; Histamine H1 receptor; Serotonin 2a (5-HT2a) receptor; Serotonin 2c (5-HT2c) receptor; Dopamine receptor D2 and D3	single protein; selectivity group	No
385	droperidol	droperidol; 548-73-2; Droleptan; Inapsine; Dehydrobenzperidol; Dridol; Properidol; Sintodril; Sintosian; Inapsin; Vetkalm; Halkan; Deidrobenzperidolo; DHBP; Inopsin; Innovar; Inappin; Innovan; McN-JR-4749; Inoval; Dehidrobenzperidol; Droperidolum; Droperidolo; Thalamanol; Dihidrobenzperidol; Dehydrobenzoperidol; Droperidolo [DCIT]; R-4749; McN-JR 4749; Droperidolum [INN-Latin]; component of Innov…	C1CN(CC=C1N2C3=CC=CC=C3NC2=O)CCCC(=O)C4=CC=C(C=C4)F	HERG; Sodium channel alpha subunits; brain (Types I, II, III); Alpha-1a adrenergic receptor; Alpha-1b adrenergic receptor; Alpha-1d adrenergic receptor; Alpha-2b adrenergic receptor; Alpha-2c adrenergic receptor; Dopamine D1 receptor; Dopamine D2 receptor; Dopamine D3 receptor; Histamine H1 receptor; Muscarinic acetylcholine receptor M4; Serotonin 1a (5-HT1a) receptor; Serotonin 2a (5-HT2a) recep…	single protein; protein family	No
386	dropropizine	dropropizine; 17692-31-8; 3-(4-phenylpiperazin-1-yl)propane-1,2-diol; Dipropizine; Ditustat; Catabex; (+-)-Dropropizine; Larylin; Tussilex; Katril; Ribex; (+/-)-DROPROPIZINE; Dropropizin; 1,2-Propanediol, 3-(4-phenyl-1-piperazinyl)-; Dropropizinum [INN-Latin]; Dropropizina [INN-Spanish]; 3-(4-Phenyl-1-piperazinyl)-1,2-propanediol; Dropropizine [INN:BAN:DCF]; CCRIS 3154; Dropropizine (R,S); EINECS…	C1CN(CCN1CC(CO)O)C2=CC=CC=C2			No
387	dyphylline	dyphylline; Diprophylline; 479-18-5; 7-(2,3-Dihydroxypropyl)theophylline; Diphylline; Lufyllin; Neothylline; Diprophyllin; Glyphylline; Aristophyllin; Diprofilline; Dipropylline; Neutrafillina; Neutraphyllin; Neutraphylline; Neutroxantina; Propyphyllin; Protheophylline; Synthophylline; Corphyllin; Diprofillin; Glyphyllin; Neophyllin; Neophyl; Hidroxiteofillina; Neostenovasan; Silbephylline; Asthm…	CN1C2=C(C(=O)N(C1=O)C)N(C=N2)CC(CO)O	Phosphodiesterase 4; Phosphodiesterase 3A	protein family; single protein	No
388	ebastine	ebastine; 90729-43-4; Kestine; Ebastel; Ebastin; Kestin; Evastel; Bactil; Ebastinum [Latin]; LAS W-090; Ebastina [Spanish]; UNII-TQD7Q784P1; RP 64305; 4-(4-benzhydryloxypiperidin-1-yl)-1-(4-tert-butylphenyl)butan-1-one; 1-(4-tert-butylphenyl)-4-[4-(diphenylmethoxy)piperidin-1-yl]butan-1-one; CHEMBL305660; TQD7Q784P1; 4-Diphenylmethoxy-1-(3-(4-tert-butylbenzoyl)propyl)piperidine; C32H39NO2; LAS-W-…	CC(C)(C)C1=CC=C(C=C1)C(=O)CCCN2CCC(CC2)OC(C3=CC=CC=C3)C4=CC=CC=C4	Histamine H1 receptor; Adrenergic receptor alpha-1; Serotonin 1a (5-HT1a) receptor; Dopamine D2 receptor; HERG; Alpha-1b adrenergic receptor; Alpha-1d adrenergic receptor; Alpha-2a adrenergic receptor; Alpha-2b adrenergic receptor; Alpha-2c adrenergic receptor; Norepinephrine transporter; Dopamine D1 receptor; Dopamine D3 receptor; Dopamine D4 receptor; Dopamine transporter; Muscarinic acetylchol…	single protein; protein family	No
389	EMBELIN	EMBELIN; 550-24-3; Embelic acid; Emberine; 2,5-dihydroxy-3-undecylcyclohexa-2,5-diene-1,4-dione; 2,5-Dihydroxy-3-undecyl-1,4-benzoquinone; 2,5-Dihydroxy-3-undecyl-p-benzoquinone; 2,5-Dihydroxy-3-undecyl-2,5-cyclohexadiene-1,4-dione; UNII-SHC6U8F5ER; NSC 91874; CHEBI:4778; NSC91874; EINECS 208-979-8; SHC6U8F5ER; BRN 1885786; p-Benzoquinone, 2,5-dihydroxy-3-undecyl-; Embelin, Embelia ribes; SR-0100…	CCCCCCCCCCCC1=C(C(=O)C=C(C1=O)O)O	Inhibitor of apoptosis protein 3; MAP kinase ERK2; Arachidonate 5-lipoxygenase; Macrophage-expressed gene 1 protein; G-protein coupled receptor 84; Prostaglandin E synthase	single protein	No
390	emodin	emodin; 518-82-1; Emodol; Frangula emodin; Schuttgelb; Rheum emodin; 1,3,8-trihydroxy-6-methylanthracene-9,10-dione; Archin; Frangulic acid; 3-Methyl-1,6,8-trihydroxyanthraquinone; Persian Berry Lake; 9,10-Anthracenedione, 1,3,8-trihydroxy-6-methyl-; 1,3,8-Trihydroxy-6-methylanthraquinone; 6-Methyl-1,3,8-trihydroxyanthraquinone; 1,3,8-Trihydroxy-6-methyl-9,10-anthraquinone; C.I. Natural Yellow 14…	CC1=CC(=C2C(=C1)C(=O)C3=CC(=CC(=C3C2=O)O)O)O	Estrogen receptor alpha; Casein kinase II alpha; Prelamin-A/C; Endoplasmic reticulum-associated amyloid beta-peptide-binding protein; Casein kinase II alpha/beta; Casein kinase II	single protein; protein complex; protein complex group	No
391	etodolac	etodolac; 41340-25-4; Etodolic acid; Lodine; Ultradol; Lodine XL; Etodolaco; Etodolacum; Ramodar; AY 24236; AY-24236; Etodolacum [INN-Latin]; Etodolaco [INN-Spanish]; AY-24,236; Edolan; CCRIS 3923; 1,3,4,9-Tetrahydro-1,8-diethylpyrano(3,4-b)indole-1-acetic acid; 1,8-Diethyl-1,3,4,9-tetrahydropyrano(3,4-b)indole-1-acetic acid; 2-(1,8-diethyl-4,9-dihydro-3H-pyrano[3,4-b]indol-1-yl)acetic acid; Pyra…	CCC1=CC=CC2=C1NC3=C2CCOC3(CC)CC(=O)O	Bloom syndrome protein; Cyclooxygenase-2	single protein	No
392	famciclovir	famciclovir; 104227-87-4; Famvir; BRL-42810; Famciclovirum; 2-(2-(2-Amino-9H-purin-9-yl)ethyl)propane-1,3-diyl diacetate; Famciclovirum [INN-Latin]; BRL 42810; Famciclovir (Famvir); [2-(acetyloxymethyl)-4-(2-aminopurin-9-yl)butyl] acetate; UNII-QIC03ANI02; CHEBI:4974; FCV; C14H19N5O4; 9-[4-acetoxy-3-(acetoxymethyl)but-1-yl]-2-aminopurine; QIC03ANI02; 2-[(acetyloxy)methyl]-4-(2-amino-9H-purin-9-yl…	CC(=O)OCC(CCN1C=NC2=CN=C(N=C21)N)COC(=O)C	Human herpesvirus 1 DNA polymerase	single protein	No
393	Famprofazone	Famprofazone; 22881-35-2; Famprofazon; Famprofazonum; Famprofazone [INN:BAN]; Famprofazonum [INN-Latin]; Famprofazona [INN-Spanish]; C24H31N3O; EINECS 245-284-9; BRN 5768367; 3H-Pyrazol-3-one, 1,2-dihydro-1-methyl-4-(1-methylethyl)-5-[[methyl(1-methyl-2-phenylethyl)amino]methyl]-2-phenyl-; Antipyrine, 4-isopropyl-3-(alpha-(methyl-(1-phenyl-2-propyl)amino))-; 3-(N-Methyl-(alpha-methyl-beta-phenyl)…	CC(C)C1=C(N(N(C1=O)C2=CC=CC=C2)C)CN(C)C(C)CC3=CC=CC=C3	Inositol monophosphatase 1	single protein	No
394	felodipine	felodipine; 72509-76-3; Plendil; Flodil; Renedil; Feloday; Munobal; Splendil; dl-Felodipine; Perfudal; Prevex; Hydac; Modip; Agon; Plendil ER; Felodipina; Felogard; Penedil; Preslow; Munobal Retard; Plendil Retard; Plendil Depottab; Felodipinum; Felodipinum [INN-Latin]; Felodipina [INN-Spanish]; Felodur ER; AGON SR; C18H19Cl2NO4; 3-ethyl 5-methyl 4-(2,3-dichlorophenyl)-2,6-dimethyl-1,4-dihydropyr…	CCOC(=O)C1=C(NC(=C(C1C2=C(C(=CC=C2)Cl)Cl)C(=O)OC)C)C	Adenosine A3 receptor; Mineralocorticoid receptor; Voltage-gated L-type calcium channel	single protein; protein family	No
395	fenbendazole	fenbendazole; 43210-67-9; Panacur; Fenbendazol; Phenbendasol; Fenbendazolum; Safe-Guard; Methyl 5-(phenylthio)-2-benzimidazolecarbamate; Safe-quard; Hoe 881v; 2-(Methoxycarbonylamino)-5-(phenylthio)benzimidazole; methyl [5-(phenylsulfanyl)-1H-benzimidazol-2-yl]carbamate; Fenbendazol [INN-Spanish]; Fenbendazolum [INN-Latin]; methyl N-(6-phenylsulfanyl-1H-benzimidazol-2-yl)carbamate; UNII-621BVT9M3…	COC(=O)NC1=NC2=C(N1)C=C(C=C2)SC3=CC=CC=C3	Prelamin-A/C; Cytochrome P450 1A2	single protein	No
396	fenofibrate	fenofibrate; 49562-28-9; Procetofen; Lipantil; Tricor; Lipanthyl; Fenobrate; Lipidil; Secalip; Antara; Finofibrate; Lipoclar; Lipofene; Proctofene; Triglide; Fenogal; Lipirex; Sedufen; Elasterin; Fenoglide; Fenotard; Protolipan; Ankebin; Lipidex; Lipifen; Lipofen; Liposit; Lipsin; Nolipax; Elasterate; Procetofene; Luxacor; Fenofibratum [INN-Latin]; Fenofibrato [INN-Spanish]; propan-2-yl 2-[4-(4-c…	CC(C)OC(=O)C(C)(C)OC1=CC=C(C=C1)C(=O)C2=CC=C(C=C2)Cl	Peroxisome proliferator-activated receptor gamma; Fatty acid-binding protein, liver; Peroxisome proliferator-activated receptor alpha; Muscarinic acetylcholine receptor M1; Serotonin 2a (5-HT2a) receptor	single protein	No
397	flopropione	flopropione; 2295-58-1; 2',4',6'-Trihydroxypropiophenone; Phloropropiophenone; Cospanon; Phloropropionone; Propiophloroglucine; Flopropion; Argobyl; Chlonarin; Ecapron; Gasstenon; Labroda; Labrodax; Supanate; Supazlun; Labrodax supanate; 1-Propanone, 1-(2,4,6-trihydroxyphenyl)-; 1-(2,4,6-trihydroxyphenyl)propan-1-one; Propionylphloroglucinol; 1-(2,4,6-Trihydroxyphenyl)-1-propanone; 2,4,6-Trihydro…	CCC(=O)C1=C(C=C(C=C1O)O)O			No
398	fluconazole	fluconazole; 86386-73-4; Diflucan; Triflucan; Biozolene; Elazor; Biocanol; Fluconazol; Fungata; Fluconazolum; Flucazol; Flucostat; Flukezol; Flunizol; Pritenzol; Zonal; UK 49858; Alflucoz; Oxifugol; 2-(2,4-DIFLUOROPHENYL)-1,3-DI(1H-1,2,4-TRIAZOL-1-YL)PROPAN-2-OL; Canzol; Cryptal; Dimycon; Flusol; Forcan; Syscan; Zoltec; Baten; Mutum; Zemyc; 2-(2,4-Difluorophenyl)-1,3-bis(1H-1,2,4-triazol-1-yl)pro…	C1=CC(=C(C=C1F)F)C(CN2C=NC=N2)(CN3C=NC=N3)O	Prelamin-A/C; Lanosterol 14-alpha demethylase; Sterol 14-alpha demethylase; Cytochrome P450 51	single protein	No
399	5-Fluorocytosine	5-Fluorocytosine; flucytosine; 2022-85-7; Ancobon; Ancotil; 5-Fluorocystosine; 5-FC; Flucytosin; Fluocytosine; 5-Fluorocytosin; Fluorcytosine; Alcobon; 4-Amino-5-fluoropyrimidin-2(1H)-one; Flucytosinum; 4-Amino-5-fluoro-2(1H)-pyrimidinone; Ro 2-9915; Cytosine, 5-fluoro-; 2(1H)-Pyrimidinone, 4-amino-5-fluoro-; 5-Flurocytosine; 5-Flucytosine; 2-Hydroxy-4-amino-5-fluoropyrimidine; 5-fluoro cytosine;…	C1=NC(=O)NC(=C1F)N	ATP-dependent molecular chaperone HSP82; Thymidylate synthase	single protein	No
400	flufenamic acid	flufenamic acid; 530-78-9; Arlef; Fluphenamic acid; Nichisedan; Achless; Flufacid; Fullsafe; Lanceat; Paraflu; Plostene; Tecramine; Parlef; Parlif; Surika; Flufenaminsaeure; N-(3-Trifluoromethylphenyl)anthranilic acid; Reumajust A; Acido flufenamico; 2-((3-(Trifluoromethyl)phenyl)amino)benzoic acid; Ristogen; Sastridex; Ansatin; Meralen; 2-{[3-(trifluoromethyl)phenyl]amino}benzoic acid; Fluore-20…	C1=CC=C(C(=C1)C(=O)O)NC2=CC=CC(=C2)C(F)(F)F	Prelamin-A/C; Thyroid stimulating hormone receptor; Aldo-keto-reductase family 1 member C3; Aldo-keto reductase family 1 member C2; Cyclooxygenase-2; Aldo-keto reductase family 1 member B10; Aldo-keto reductase family 1 member C1	single protein	No
401	flumequine	flumequine; 42835-25-6; Apurone; Flumigal; Flumiquil; Flumisol; Imequyl; Flumix; 9-Fluoro-5-methyl-1-oxo-1,5,6,7-tetrahydropyrido[3,2,1-ij]quinoline-2-carboxylic acid; R 802 (bactericide); Flumequinum [INN-Latin]; Flumequino [INN-Spanish]; HSDB 7034; R 802; EINECS 255-962-6; MLS000069546; R-802; CHEBI:85269; 9-fluoro-6,7-dihydro-5-methyl-1-oxo-1h,5h-benzo[ij]quinolizine-2-carboxylic acid; NCGC000…	CC1CCC2=C3N1C=C(C(=O)C3=CC(=C2)F)C(=O)O			No
402	flurbiprofen	flurbiprofen; 5104-49-4; Ansaid; Froben; Antadys; Cebutid; Flurofen; Anside; 2-(2-fluorobiphenyl-4-yl)propanoic acid; 3-Fluoro-4-phenylhydratropic acid; Flubiprofen; Flugalin; Ocufen; Flurbiprofene [INN-French]; Flurbiprofenum [INN-Latin]; 2-(3-fluoro-4-phenylphenyl)propanoic acid; Flurbiprofeno [INN-Spanish]; BTS 18322; C15H13FO2; FP 70; BTS-18322; 2-Fluoro-alpha-methyl-(1,1'-biphenyl)-4-acetic …	CC(C1=CC(=C(C=C1)C2=CC=CC=C2)F)C(=O)O	Cyclooxygenase-1; Cyclooxygenase-2; Cyclooxygenase	single protein; protein family	No
403	furosemide	furosemide; 54-31-9; Frusemide; Lasix; Furosemid; Furanthril; Errolon; Fusid; Aisemide; Beronald; Desdemin; Frusemin; Fuluvamide; Furanthryl; Furantril; Fursemide; Lowpstron; Macasirool; Prefemin; Rosemide; Trofurit; Fulsix; Furesis; Katlex; Lasilix; Radonna; Seguril; Transit; Lasex; Salix; Urex; Eutensin; Frusetic; Fursemid; Promedes; Frusid; Lazix; Frusemid; Frusenex; Furanturil; Furosedon; Pro…	C1=COC(=C1)CNC2=CC(=C(C=C2C(=O)O)S(=O)(=O)N)Cl	Carbonic anhydrase I; Carbonic anhydrase II; Carbonic anhydrase IV; Carbonic anhydrase VA; Carbonic anhydrase VB; Carbonic anhydrase VI; Carbonic anhydrase VII; Carbonic anhydrase IX; Carbonic anhydrase XII; Carbonic anhydrase XIII; Carbonic anhydrase XIV; Sodium-(potassium)-chloride cotransporter 2	single protein	No
404	gemfibrozil	gemfibrozil; 25812-30-0; 5-(2,5-Dimethylphenoxy)-2,2-dimethylpentanoic acid; Lopid; Decrelip; Jezil; Lipur; Bolutol; Apo-Gemfibrozil; Gemfibromax; Cholespid; Clearol; Fibratol; Fibrocit; Gemfibril; Gemlipid; Hipolixan; Lipazil; Litarek; Trialmin; Ausgem; Pilder; CI-719; Gemfibrozilo; Gemfibrozilum; Ipolipid; Lanaterom; Lifibron; Normolip; Progemzal; Renabrazin; Synbrozil; Taborcil; Brozil; Elmoga…	CC1=CC(=C(C=C1)C)OCCCC(C)(C)C(=O)O	Transthyretin; Peroxisome proliferator-activated receptor alpha	single protein	No
405	glafenine	glafenine; Glaphenine; Glafenin; 3820-67-5; Glycerylaminophenaquine; Glaphenin; Glicafan; Glifanan; Glifan; Dolomate; Glafenina; Glifanar; Privadol; Glafeninum; 2,3-Dihydroxypropyl 2-((7-chloroquinolin-4-yl)amino)benzoate; Alicidon; Adalgur [French]; CHEBI:31653; Glafeninum [INN-Latin]; Glafenina [INN-Spanish]; Glafenine [INN:DCF:JAN]; 2,3-Dihydroxypropyl N-(7-chloro-4-quinolyl) anthranilate; 4-(…	C1=CC=C(C(=C1)C(=O)OCC(CO)O)NC2=C3C=CC(=CC3=NC=C2)Cl	Cyclooxygenase	protein family	No
406	gliclazide	gliclazide; 21187-98-4; Glimicron; Gliclazidum [INN-Latin]; Gliclazida [INN-Spanish]; Diamicron; C15H21N3O3S; Nordialex; 1-(3-Azabicyclo(3.3.0)oct-3-yl)-3-(p-tolylsulfonyl)urea; CHEBI:31654; 1-(Hexahydrocyclopenta(c)pyrrol-2(1H)-yl)-3-(p-tolylsulfonyl)urea; S-852; 1-(3,3a,4,5,6,6a-hexahydro-1H-cyclopenta[c]pyrrol-2-yl)-3-(4-methylphenyl)sulfonylurea; S-1702; Gliclazida; N-(4-Methylbenzenesulfonyl…	CC1=CC=C(C=C1)S(=O)(=O)NC(=O)NN2CC3CCCC3C2			No
407	glimepiride	glimepiride; 93479-97-1; Amaryl; Glimepirid; Amarel; Glimepirida; Glimepiridum; Endial; Hoe-490; Glimepride; cis-Glimepiride; Glimepiridum [Latin]; HOE 490; Glimepirida [Spanish]; UNII-24T6XIR2MZ; CCRIS 7083; CHEBI:5383; 4-ethyl-3-methyl-N-[2-[4-[(4-methylcyclohexyl)carbamoylsulfamoyl]phenyl]ethyl]-5-oxo-2H-pyrrole-1-carboxamide; 684286-46-2; UNII-6KY687524K; 1-((p-(2-(3-Ethyl-4-methyl-2-oxo-3-py…	CCC1=C(CN(C1=O)C(=O)NCCC2=CC=C(C=C2)S(=O)(=O)NC(=O)NC3CCC(CC3)C)C	Cytochrome P450 2C9	single protein	No
408	glipizide	glipizide; 29094-61-9; Glucotrol; Glydiazinamide; Melizide; Glibenese; Glucozide; Glupizide; Sucrazide; Dipazide; Glupitel; Mindiab; Minidiab; Minodiab; Napizide; Ozidia; Glucotrol XL; Glibetin; Glucolip; Aldiab; Digrin; Glican; Glidiab; Glipid; Minidab; Glyde; Gluco-Rite; Glide; Glipizida; Glipizidum; Glipizidum [INN-Latin]; Glipizida [INN-Spanish]; Metaglip; CP 28720; K 4024; C21H27N5O4S; K-402…	CC1=NC=C(N=C1)C(=O)NCCC2=CC=C(C=C2)S(=O)(=O)NC(=O)NC3CCCCC3	Prelamin-A/C; Nuclear factor NF-kappa-B p105 subunit; Cytochrome P450 2C19; Sulfonylurea receptor 1, Kir6.2	single protein; protein complex	No
409	glyburide	glyburide; Glibenclamide; 10238-21-8; Glybenclamide; Glynase; Micronase; Diabeta; Daonil; Euglucon; Maninil; Semi-daonil; Apo-Glibenclamide; Euglucon 5; Azuglucon; Bastiverit; Benclamin; Betanase; Duraglucon; Euglucan; Euglykon; Glibenil; Glucolon; Neogluconin; Orabetic; Prodiabet; Renabetic; Yuglucon; Dibelet; Gilemal; Glibens; Glibil; Glimel; Glimide; Humedia; Libanil; Suraben; Tiabet; Adiab; G…	COC1=C(C=C(C=C1)Cl)C(=O)NCCC2=CC=C(C=C2)S(=O)(=O)NC(=O)NC3CCCCC3	Sulfonylurea receptor 2, Kir6.2; Sulfonylurea receptor 1, Kir6.2; Thyroid stimulating hormone receptor	protein complex; single protein	No
410	go 6983	go 6983; 133053-19-7; Go6983; Goe 6983; Go-6983; Go-6893; 3-[1-[3-(Dimethylamino)propyl]-5-methoxy-1H-indol-3-yl]-4-(1H-indol-3-yl)-1H-pyrrole-2,5-dione; Goe-6983; G? 6983; 3-(1-(3-(dimethylamino)propyl)-5-methoxy-1H-indol-3-yl)-4-(1H-indol-3-yl)-1H-pyrrole-2,5-dione; 3-[1-[3-(dimethylamino)propyl]-5-methoxyindol-3-yl]-4-(1H-indol-3-yl)pyrrole-2,5-dione; G&ouml; 6983; 1H-Pyrrole-2,5-dione, 3-[1-[…	CN(C)CCCN1C=C(C2=C1C=CC(=C2)OC)C3=C(C(=O)NC3=O)C4=CNC5=CC=CC=C54			No
411	guaifenesin	guaifenesin; 93-14-1; Guaiphenesin; Guaiacol glyceryl ether; Glycerol guaiacolate; GLYCERYL GUAIACOLATE; Guaiphenesine; Methphenoxydiol; Aeronesin; Breonesin; Bronchol; Aresol; Propanosedyl; Calmipan; Cortussin; Dorassin; Flartussin; Guaiacuran; Guaiacurane; Guaiamar; Guaianesin; Guaiphesin; Myocaine; Myoscain; Creson; Gaiamar; Hytuss; Mucinex; Myocain; Reduton; Dilyn; 3-(2-methoxyphenoxy)propane…	COC1=CC=CC=C1OCC(CO)O			No
412	ha14-1	ha14-1; 65673-63-4; Ethyl 2-amino-6-bromo-4-(1-cyano-2-ethoxy-2-oxoethyl)-4H-chromene-3-carboxylate; HA 14-1; Ethyl [2-amino-6-bromo-4-(1-cyano-2-ethoxy-2-oxoethyl)]-4H-chromene-3-carboxylate; 2-oxo-2-(2-(tritylamino)thiazol-5-yl)acetic acid; Ethyl 2-amino-6-bromo-4-(1-cyano-2-ethoxy-2-oxoethyl)-4H-1-benzopyran-3-carboxylate; 2-amino-6-bromo-4-(1-cyano-2-ethoxy-2-oxoethyl)-4H-1-benzopyran-3-carbo…	CCOC(=O)C1=C(OC2=C(C1C(C#N)C(=O)OCC)C=C(C=C2)Br)N			No
413	haloperidol	haloperidol; 52-86-8; Haldol; Aloperidin; Serenace; Aloperidol; Brotopon; Eukystol; Einalon S; Aloperidolo; Galoperidol; Halojust; Halopoidol; Serenase; Serenelfi; Ulcolind; Uliolind; Vesalium; Halopal; Linton; Mixidol; Pernox; Sernas; Sernel; Dozic; Aldo; Lealgin compositum; Keselan; Peluces; Bioperidolo; Haldol Solutab; McN-JR-1625; Haloperidolum; Aloperidon; Fortunan; 4-[4-(4-chlorophenyl)-4-h…	C1CN(CCC1(C2=CC=C(C=C2)Cl)O)CCCC(=O)C3=CC=C(C=C3)F	Dopamine D2 receptor; Adrenergic receptor alpha; Serotonin 2 (5-HT2) receptor; Sigma opioid receptor; Dopamine D3 receptor; Dopamine D4 receptor; Dopamine D1 receptor; Serotonin 2a (5-HT2a) receptor; Serotonin 7 (5-HT7) receptor; Adrenergic receptor alpha-1; Dopamine receptor; Serotonin 1a (5-HT1a) receptor; HERG; Histamine H1 receptor; Human immunodeficiency virus type 1 protease; Human rhinovir…	single protein; protein family; selectivity group	No
414	hexestrol	hexestrol; Dihydrodiethylstilbestrol; Hexoestrolum; Vitestrol; 5635-50-7; Exestrol; Stilbestrol, dihydro-; 4,4'-(1,2-Diethylethylene)diphenol; Hexanestrol; Synoestrolum; Cycloestrol; Phenol, 4,4'-(1,2-diethyl-1,2-ethanediyl)bis-; Esestrolo [DCIT]; 4,4'-(hexane-3,4-diyl)diphenol; Hexestrolum [INN-Latin]; Hexane, 3,4-bis(4-hydroxyphenyl)-; Dihydrostilbestrol; EINECS 227-082-2; 3,4-Bis(p-hydroxyphen…	CCC(C1=CC=C(C=C1)O)C(CC)C2=CC=C(C=C2)O	Tyrosyl-DNA phosphodiesterase 1	single protein	No
415	hydrochlorothiazide	hydrochlorothiazide; 58-93-5; Esidrix; HCTZ; Hypothiazide; Oretic; Dichlotiazid; Hidrotiazida; Hydrochlorothiazid; Hydrochlorthiazide; Hydrodiuretic; Hydrosaluric; Servithiazid; Aquarills; Aquarius; Dichlotride; Diclotride; Disalunil; Hypothiazid; Idrotiazide; Maschitt; Megadiuril; Newtolide; Thiuretic; Vetidrex; Drenol; Esidrex; Hidril; Hydril; Nefrix; Chlorosulthiadil; Hidrochlortiazid; Hydro-D…	C1NC2=CC(=C(C=C2S(=O)(=O)N1)S(=O)(=O)N)Cl	Prelamin-A/C; Thyroid hormone receptor beta-1; Carbonic anhydrase I; Carbonic anhydrase II; Astrosclerin-3; AGAP002992-PA; Carbonate dehydratase; Carbonic anhydrase, alpha family; Thiazide-sensitive sodium-chloride cotransporter	single protein	No
416	ibuprofen	ibuprofen; 15687-27-1; 2-(4-Isobutylphenyl)propanoic acid; Brufen; Motrin; Advil; Nurofen; Dolgit; Liptan; Nuprin; Anflagen; Buburone; Butylenin; Ibumetin; Ibuprocin; Medipren; Ebufac; Lamidon; Mynosedin; Apsifen; Epobron; Haltran; Roidenin; Trendar; Adran; Andran; Bluton; Nobfen; Nobgen; PediaProfen; Rufen; 2-[4-(2-methylpropyl)phenyl]propanoic acid; Nobfelon; Brufort; Inabrin; Pantrop; Rebugen;…	CC(C)CC1=CC=C(C=C1)C(C)C(=O)O	Prostaglandin G/H synthase (cyclooxygenase); Cyclooxygenase-2; Prelamin-A/C; Nuclear factor NF-kappa-B p105 subunit; Cyclooxygenase-1; Cyclooxygenase	protein family; single protein	No
417	lidocaine	lidocaine; 137-58-6; Lignocaine; Xylocaine; 2-(Diethylamino)-N-(2,6-dimethylphenyl)acetamide; Lidoderm; Anestacon; Esracaine; Duncaine; Alphacaine; Cappicaine; Gravocain; Isicaina; L-Caine; Leostesin; Maricaine; Xylocain; Xylocitin; Solcain; Isicaine; Xylestesin; Rucaina; Xilina; Xycaine; Xylotox; Cito optadren; Lida-Mantle; Dalcaine; 2-(Diethylamino)-2',6'-acetoxylidide; Xyloneural (free base); …	CCN(CC)CC(=O)NC1=C(C=CC=C1C)C	Aldehyde dehydrogenase 1A1; Beta-lactamase AmpC; Sodium channel alpha subunit	single protein; protein family	No
418	idebenone	idebenone; 58186-27-9; Idebenona; Idebenonum; CV 2619; CV-2619; Idebenonum [Latin]; Idebenona [Spanish]; Idebenone [INN:JAN]; 2-(10-hydroxydecyl)-5,6-dimethoxy-3-methylcyclohexa-2,5-diene-1,4-dione; UNII-HB6PN45W4J; BRN 2001459; 2-(10-Hydroxydecyl)-5,6-dimethoxy-3-methyl-1,4-benzoquinone; 6-(10-Hydroxydecyl)-2,3-dimethoxy-5-methyl-1,4-benzoquinone; HB6PN45W4J; 2-(10-Hydroxydecyl)-5,6-dimethoxy-3-…	CC1=C(C(=O)C(=C(C1=O)OC)OC)CCCCCCCCCCO	Cytochrome P450 2C19	single protein	No
419	indapamide	indapamide; 26807-65-8; Noranat; Lozol; Tertensif; Veroxil; Indaflex; Arifon; Fludex; Indamol; Natrilix; Pressurai; Bajaten; Ipamix; Tandix; Indapamida; Metindamide; Cormil; Damide; Indapamidum; Indapamidum [INN-Latin]; Indapamida [INN-Spanish]; SE-1520; 1-(4-Chloro-3-sulfamoylbenzamido)-2-methylindoline; SE 1520; RHC 2555; USV 2555; 4-chloro-N-(2-methyl-2,3-dihydroindol-1-yl)-3-sulfamoylbenzamid…	CC1CC2=CC=CC=C2N1NC(=O)C3=CC(=C(C=C3)Cl)S(=O)(=O)N	Carbonic anhydrase IV; Carbonic anhydrase VA; Carbonic anhydrase VB; Carbonic anhydrase VII; Carbonic anhydrase IX; Carbonic anhydrase XII; Carbonic anhydrase XIII; Carbonic anhydrase II; Survival motor neuron protein; Carbonic anhydrase VI; Carbonic anhydrase XIV; Carbonic anhydrase III; Carbonic anhydrase I; Thiazide-sensitive sodium-chloride cotransporter	single protein	No
420	Indole-3-carbinol	Indole-3-carbinol; 700-06-1; 3-Indolemethanol; INDOLE-3-METHANOL; (1H-Indol-3-yl)methanol; 1H-indol-3-ylmethanol; 3-Hydroxymethylindole; 1H-Indole-3-methanol; 3-Indolylcarbinol; Indinol; 3-(Hydroxymethyl)indole; 3-Indole methanol; Indole 3 carbinol; (1H-Indol-3-yl)-methanol; CCRIS 3261; I3C; UNII-C11E72455F; EINECS 211-836-2; MFCD00005632; NSC 525801; BRN 0121323; AI3-60090; CHEBI:24814; Preventi…	C1=CC=C2C(=C1)C(=CN2)CO			No
421	indomethacin	indomethacin; 53-86-1; indometacin; Indocin; Indometacine; Indomethacine; Indocid; Metindol; Amuno; Indomethazine; Imbrilon; Tannex; Indomethacinum; Artracin; Artrinovo; Artrivia; Confortid; Idomethine; Indomecol; Indoptic; Indoptol; Inflazon; Infrocin; Metartril; Methazine; Mikametan; Reumacide; Sadoreum; Dolovin; Inacid; Indacin; Indomed; Indomee; Lausit; Metacen; Mobilan; Indo-rectolmin; Indo-…	CC1=C(C2=C(N1C(=O)C3=CC=C(C=C3)Cl)C=CC(=C2)OC)CC(=O)O	Cyclooxygenase-2; Cyclooxygenase-1; Cyclooxygenase; Prostaglandin G/H synthase (cyclooxygenase); Prostaglandin-H2 D-isomerase; Thromboxane-A synthase; G protein-coupled receptor 44; Interleukin-8; Aldo-keto-reductase family 1 member C3; Androgen Receptor; Serum albumin; Cytochrome c oxidase subunit 2	single protein; protein family	No
422	ipriflavone	ipriflavone; 35212-22-7; Osten; Osteofix; Yambolap; 7-Isopropoxyisoflavone; Iprosten; Ipriflavonum; Ipriflavona; Osteoquine; Quinogin; 7-Isopropoxy-3-phenyl-4H-1-benzopyran-4-one; Ipriflavone (Osteofix); Ipriflavone [INN:JAN]; 3-phenyl-7-propan-2-yloxychromen-4-one; Osten (TN); Osteochin; 7-isopropoxy-3-phenyl-4H-chromen-4-one; TC 80; Ipriflavonum [INN-Latin]; Ipriflavona [INN-Spanish]; 7-(1-Meth…	CC(C)OC1=CC2=C(C=C1)C(=O)C(=CO2)C3=CC=CC=C3	Ras-related protein Rab-9A; Signal transducer and activator of transcription 1-alpha/beta; Niemann-Pick C1 protein	single protein	No
423	irbesartan	irbesartan; 138402-11-6; Avapro; Aprovel; Karvea; SR-47436; BMS-186295; BMS 186295; SR 47436; UNII-J0E2756Z7N; C25H28N6O; CHEMBL1513; 2-butyl-3-{[2'-(1H-tetrazol-5-yl)biphenyl-4-yl]methyl}-1,3-diazaspiro[4.4]non-1-en-4-one; 8-butyl-7-[[4-[2-(2H-tetrazol-5-yl)phenyl]phenyl]methyl]-7,9-diazaspiro[4.4]non-8-en-6-one; CHEBI:5959; J0E2756Z7N; 2-butyl-3-[[4-[2-(2H-tetrazol-5-yl)phenyl]phenyl]methyl]-1,…	CCCCC1=NC2(CCCC2)C(=O)N1CC3=CC=C(C=C3)C4=CC=CC=C4C5=NNN=N5	Type-1B angiotensin II receptor; Type-1 angiotensin II receptor; Angiotensin II receptor (AT-1) type-1; Angiotensin II receptor; Prelamin-A/C; Lysosomal alpha-glucosidase	single protein; protein family	No
424	Irsogladine	Irsogladine; 57381-26-7; dicloguamine; 6-(2,5-Dichlorophenyl)-1,3,5-triazine-2,4-diamine; Irsogladine [INN]; 1,3,5-Triazine-2,4-diamine, 6-(2,5-dichlorophenyl)-; Irsogladinum [Latin]; Irsogladina [Spanish]; UNII-QBX79NZC1D; 2,4-Diamino-6-(2,5-dichlorophenyl)-1,3,5-triazine; QBX79NZC1D; 2,4-Diamino-6-(2,5-dichlorophenyl)-s-triazine; Irsogladine (INN); Irsogladine, Irsogladine maleate; Irsogladina;…	C1=CC(=C(C=C1Cl)C2=NC(=NC(=N2)N)N)Cl			No
425	isradipine	isradipine; 75695-93-1; DynaCirc; Isradipin; Lomir; Isrodipine; Prescal; Esradin; Dynacirc CR; Clivoten; Dynacrine; Isradipinum [Latin]; Isradipino [Spanish]; Rebriden; (+-)-Isradipine; DynaCire; PN 200-110; PN-200-110; DynaCire CR; (+/-)-Isradipine; Isradipine (Dynacirc); PN 200; C19H21N3O5; 3,5-Pyridinedicarboxylic acid, 4-(4-benzofurazanyl)-1,4-dihydro-2,6-dimethyl-, methyl 1-methylethyl ester…	CC1=C(C(C(=C(N1)C)C(=O)OC(C)C)C2=CC=CC3=NON=C32)C(=O)OC	Voltage-gated L-type calcium channel alpha-1D subunit; Voltage-gated L-type calcium channel alpha-1C subunit; Voltage-gated L-type calcium channel	single protein; protein family	No
426	WHI-P154	WHI-P154; 211555-04-3; jak3 inhibitor ii; WHI-P 154; 2-Bromo-4-[(6,7-dimethoxyquinazolin-4-yl)amino]phenol; 2-bromo-4-((6,7-dimethoxyquinazolin-4-yl)amino)phenol; C16H14BrN3O3; 2-Bromo-4-[(6,7-dimethoxy-4-quinazolinyl)amino]phenol; CHEMBL473773; SCHEMBL29651; GTPL5993; WHIP-154; CTK7A0026; AOB4069; DTXSID60274407; EX-A445; HMS3229G09; HMS3651J21; BCP09619; ZINC1488362; BDBM50248764; s2867; 4-[(3&…	COC1=C(C=C2C(=C1)C(=NC=N2)NC3=CC(=C(C=C3)O)Br)OC			No
427	Ketanserin	Ketanserin; 74050-98-9; Ketanserin tartrate; Ketanserinum; Ketaserin; Ketanserina; Ketanserine; 3-(2-(4-(4-Fluorobenzoyl)piperidin-1-yl)ethyl)quinazoline-2,4(1H,3H)-dione; Ketanserine [INN-French]; Ketanserinum [INN-Latin]; Ketanserina [INN-Spanish]; C22H22FN3O3; R-41468; UNII-97F9DE4CT4; R 41468; [3H]-Ketanserin; R 41,468; R-41,468; 3-[2-[4-(4-fluorobenzoyl)piperidin-1-yl]ethyl]-1H-quinazoline-2…	C1CN(CCC1C(=O)C2=CC=C(C=C2)F)CCN3C(=O)C4=CC=CC=C4NC3=O	Serotonin 2a (5-HT2a) receptor; Adrenergic receptor alpha-1; Histamine H1 receptor; Serotonin 2 (5-HT2) receptor; Dopamine D2 receptor; Serotonin 2c (5-HT2c) receptor; Serotonin receptor 2a and 2c (5HT2A and 5HT2C); Dopamine D4 receptor; Serotonin 1d (5-HT1d) receptor; Sigma opioid receptor; Serotonin 1a (5-HT1a) receptor; Aldehyde dehydrogenase 1A1; 15-hydroxyprostaglandin dehydrogenase [NAD+]; …	single protein; protein family; selectivity group	No
428	ketoprofen	ketoprofen; 22071-15-4; 2-(3-Benzoylphenyl)propanoic acid; Orudis; 2-(3-Benzoylphenyl)propionic acid; Ketoprofene; m-Benzoylhydratropic acid; Profenid; Oruvail; Actron; 3-Benzoylhydratropic acid; Alrheumat; Alrheumun; Capisten; Epatec; Aneol; Orudis (TN); Orudis KT; Ketoprofeno; Ketoprophene; RP-19583; racemic-Ketoprofen; 2-[3-(phenylcarbonyl)phenyl]propanoic acid; RP 19583; 2-(m-Benzoylphenyl)pr…	CC(C1=CC=CC(=C1)C(=O)C2=CC=CC=C2)C(=O)O	Cyclooxygenase-2; Cyclooxygenase-1; Prelamin-A/C; Survival motor neuron protein; Solute carrier family 22 member 6; Cyclooxygenase	single protein; protein family	No
429	ketorolac	ketorolac; 74103-06-3; 5-Benzoyl-2,3-dihydro-1H-pyrrolizine-1-carboxylic acid; Ketorolaco; Ketorolacum [Latin]; Ketorolaco [Spanish]; Ketoralac; Ketorolacum; (+-)-Ketorolac; 66635-83-4; Ketorolac [INN:BAN]; rac-ketorolac; RS 37619; Toradol (TN); (+-)-5-Benzoyl-2,3-dihydro-1H-pyrrolizine-1-carboxylic acid; CHEBI:76223; Macril; 5-(phenylcarbonyl)-2,3-dihydro-1H-pyrrolizine-1-carboxylic acid; RS-376…	C1CN2C(=CC=C2C(=O)C3=CC=CC=C3)C1C(=O)O	Prostaglandin-H2 D-isomerase; Cyclooxygenase-1; Cyclooxygenase-2	single protein	No
430	kinetin	kinetin; 525-79-1; 6-Furfurylaminopurine; 6-Furfuryladenine; 6-(Furfurylamino)purine; N6-Furfuryladenine; N-Furfuryladenine; Cytokinin; N-(furan-2-ylmethyl)-9H-purin-6-amine; N-(furan-2-ylmethyl)-7H-purin-6-amine; Cytex; N6-(Furfurylamino)purine; Furfuryl(purin-6-yl)amine; 1H-PURIN-6-AMINE, N-(2-FURANYLMETHYL)-; Kinetin (plant hormone); Adenine, N-furfuryl-; Kinetin (VAN); n(6)-furfuryladenine; C…	C1=COC(=C1)CNC2=NC=NC3=C2NC=N3			No
431	beta-Lapachone	beta-Lapachone; 4707-32-8; lapachone; Lapachone, beta-; 2,2-Dimethyl-3,4-dihydro-2H-benzo[h]chromene-5,6-dione; ARQ 501; .beta.-Lapachone; ARQ-501; 3,4-Dihydro-2,2-dimethyl-2H-naphtho[1,2-B]pyran-5,6-dione; UNII-6N4FA2QQ6A; NSC 26326; NSC-26326; 3,4-Dihydro-2,2-dimethyl-2H-naphtho(1,2-b)pyran-5,6-dione; 2H-Naphtho[1,2-b]pyran-5,6-dione, 3,4-dihydro-2,2-dimethyl-; SL 11001; 2,2-dimethyl-3,4-dihydr…	CC1(CCC2=C(O1)C3=CC=CC=C3C(=O)C2=O)C	Prelamin-A/C; Tyrosyl-DNA phosphodiesterase 2; Indoleamine 2,3-dioxygenase; Carboxylesterase 2	single protein	No
432	loratadine	loratadine; 79794-75-5; Claritin; Loratidine; Alavert; Clarityn; Lisino; Clarityne; Loracert; Loradex; Bonalerg; Claritine; Fristamin; Histaloran; Lertamine; Lorastine; Loratyne; Civeran; Loranox; Versal; Allertidin; Polaratyne; Aerotina; Alerpriv; Anhissen; Biloina; Claratyne; Clarinase; Lesidas; Loradif; Lorantis; Loraver; Lorfast; Loritine; Lowadina; Nularef; Optimin; Restamine; Rhinase; Rinom…	CCOC(=O)N1CCC(=C2C3=C(CCC4=C2N=CC=C4)C=C(C=C3)Cl)CC1	HERG; Histamine H1 receptor; Cytochrome P450 2C19; Inositol monophosphatase 1; Cytochrome P450 2C9; Serotonin 2b (5-HT2b) receptor	single protein	No
433	154447-36-6	154447-36-6; LY294002; LY 294002; LY-294002; 2-(4-Morpholinyl)-8-phenyl-4H-1-benzopyran-4-one; 2-morpholino-8-phenyl-4H-chromen-4-one; 2-morpholin-4-yl-8-phenyl-4H-chromen-4-one; UNII-31M2U1DVID; 2-(morpholin-4-yl)-8-phenyl-4H-chromen-4-one; 31M2U1DVID; 2-MORPHOLIN-4-YL-7-PHENYL-4H-CHROMEN-4-ONE; CHEMBL98350; 4H-1-Benzopyran-4-one, 2-(4-morpholinyl)-8-phenyl-; CHEBI:65329; 15447-36-6; LY2; 4H-1-B…	C1COCCN1C2=CC(=O)C3=C(O2)C(=CC=C3)C4=CC=CC=C4	PI3-kinase p110-alpha subunit; PI3-kinase p110-beta subunit; Serine/threonine-protein kinase PIM1; PI3-kinase p110-delta subunit; Serine/threonine-protein kinase mTOR; Cytochrome P450 1A2; Serotonin 2a (5-HT2a) receptor; Serotonin 2c (5-HT2c) receptor; PI3-kinase p110-gamma subunit; DNA-dependent protein kinase	single protein	No
434	m344	m344; 251456-60-7; 4-(dimethylamino)-n-[7-(hydroxyamino)-7-oxoheptyl]benzamide; M 344; Histone Deacetylase Inhibitor III; N-Hydroxy-7-(4-dimethylaminobenzoyl)aminoheptanamide; Benzamide, 4-(dimethylamino)-N-[7-(hydroxyamino)-7-oxoheptyl]-; M-344; 4-(dimethylamino)-N-(7-(hydroxyamino)-7-oxoheptyl)benzamide; 4-Dimethylamino-N-(6-hydroxycarbamoylhexyl)benzamide; CHEMBL140000; D 237;MS 344; 4-(Dimeth…	CN(C)C1=CC=C(C=C1)C(=O)NCCCCCCC(=O)NO	Histone deacetylase HD2; Histone deacetylase; Histone deacetylase 1; Histone deacetylase 6; Leukotriene A4 hydrolase	single protein; protein family	No
435	malotilate	malotilate; 59937-28-9; Malotilatum; NKK 105; Diisopropyl 1,3-dithiol-2-ylidenemalonate; NKK-105; Malotilatum [INN-Latin]; Malotilato [INN-Spanish]; dipropan-2-yl 2-(1,3-dithiol-2-ylidene)propanedioate; UNII-RV59PND975; Malotilate [USAN:INN:JAN]; EINECS 261-987-3; Kantec; CL-1500; Diisopropyl-1,3-dithiol-2-ylidenemalonate; RV59PND975; 1,3-Dithiol-2-ylidenepropanedioic acid, bis(1-methylethyl) est…	CC(C)OC(=O)C(=C1SC=CS1)C(=O)OC(C)C			No
436	manidipine	manidipine; 89226-50-6; Franidipine; 120092-68-4; Manidipine 6300; Artedil; Iperten; 3-(2-(4-Benzhydrylpiperazin-1-yl)ethyl) 5-methyl 2,6-dimethyl-4-(3-nitrophenyl)-1,4-dihydropyridine-3,5-dicarboxylate; Manidipine [INN]; Manidipine (Manyper); C35H38N4O6; CV 4093; CHEMBL312176; Manidipine (INN); 2-(4-Diphenylmethyl-1-piperazinyl)ethyl methyl-1,4-dihydro-2,6-dimethyl-4-(3-nitrophenyl)-3,5-pyridine…	CC1=C(C(C(=C(N1)C)C(=O)OCCN2CCN(CC2)C(C3=CC=CC=C3)C4=CC=CC=C4)C5=CC(=CC=C5)[N+](=O)[O-])C(=O)OC			No
437	edaravone	edaravone; 89-25-8; 3-METHYL-1-PHENYL-2-PYRAZOLIN-5-ONE; 1-Phenyl-3-methyl-5-pyrazolone; Norphenazone; Radicut; MCI-186; Methylphenylpyrazolone; Developer Z; Norantipyrine; Phenylmethylpyrazolone; C.I. Developer 1; Phenyl methyl pyrazolone; Radicava; 1-Phenyl-3-methyl-5-oxo-2-pyrazoline; 3H-Pyrazol-3-one, 2,4-dihydro-5-methyl-2-phenyl-; 1-Phenyl-3-methylpyrazolone; 3-Methyl-1-phenyl-1H-pyrazol-5(…	CC1=NN(C(=O)C1)C2=CC=CC=C2	Survival motor neuron protein; Anthrax lethal factor	single protein	No
438	mefenamic acid	mefenamic acid; 61-68-7; Ponstel; 2-[(2,3-dimethylphenyl)amino]benzoic acid; Ponstan; Mephenamic acid; Parkemed; Coslan; Mefacit; Ponalar; Methenamic acid; 2-((2,3-Dimethylphenyl)amino)benzoic acid; Mephenaminic acid; Mefenaminsaeure; Bonabol; Lysalgo; Tanston; Vialidon; Bafameritin-M; Tamany Bonsan; Ponstan forte; Acide mefenamique; Namphen; Pontal; Mefanamic acid; Bafhameritin-M; 2-(2,3-Dimethy…	CC1=C(C(=CC=C1)NC2=CC=CC=C2C(=O)O)C	Tyrosyl-DNA phosphodiesterase 1; Cyclooxygenase-1; Cyclooxygenase-2; Aldo-keto-reductase family 1 member C3; Aldo-keto reductase family 1 member C2; Aldo-keto reductase family 1 member C1; Myeloperoxidase; Cyclooxygenase	single protein; protein family	No
439	menadione	menadione; 58-27-5; Vitamin K3; 2-Methyl-1,4-naphthoquinone; Menaphthone; 2-methylnaphthalene-1,4-dione; Kayquinone; 2-Methylnaphthoquinone; 2-Methyl-1,4-naphthalenedione; Thyloquinone; Kappaxin; Klottone; Panosine; Kayklot; Kolklot; Menaphthon; Menadion; Kanone; Kipca; Aquinone; Kaergona; Kativ-G; Mitenone; Prokayvit; Aquakay; Hemodal; Karcon; Kareon; Kaykot; Koaxin; Mitenon; Synkay; K-Thrombyl;…	CC1=CC(=O)C2=CC=CC=C2C1=O	Indoleamine 2,3-dioxygenase; Putative fructose-1,6-bisphosphate aldolase; Aldehyde oxidase; Cytochrome P450 1A2; Monoamine oxidase B	single protein	No
440	methazolamide	methazolamide; 554-57-4; Neptazane; Methenamide; Neptazaneat; Naptazane; N-(3-methyl-5-sulfamoyl-1,3,4-thiadiazol-2-ylidene)acetamide; Metazolamide [DCIT]; C5H8N4O3S2; Metazolamida [INN-Spanish]; Methazolamidum [INN-Latin]; (Z)-methazolamide; UNII-W733B0S9SD; CHEBI:6822; HSDB 3269; EINECS 209-066-7; L584601; BRN 0232387; UNII-DA43GW06P1; MLS000028532; CHEMBL288100; DA43GW06P1; W733B0S9SD; Acetami…	CC(=O)N=C1N(N=C(S1)S(=O)(=O)N)C			No
441	methenamine	methenamine; Hexamethylenetetramine; 100-97-0; Hexamine; Urotropine; Hexamethylenamine; Hexamethylene tetramine; 1,3,5,7-Tetraazaadamantane; Aminoform; Methenamin; Urotropin; Hexamethylenetetraamine; Formamine; HMTA; Uritone; Aminoformaldehyde; Ammonioformaldehyde; Ammoform; Antihydral; Cystamin; Cystogen; Duirexol; Hexaform; Hexaloids; Metramine; Resotropin; Uratrine; Urodeine; Xametrin; Formin;…	C1N2CN3CN1CN(C2)C3			No
442	methocarbamol	methocarbamol; 532-03-6; Robaxin; Lumirelax; Parabaxin; Metocarbamolo; Etroflex; Methocal; Metocarbamol; Metofenia; Miolaxene; Miorilas; Myolaxene; Neuraxin; Reflexyn; Relestrid; Romethocarb; Surquetil; Tresortil; Avetil; Delaxin; Miowas; Perilax; Robinax; Metofenina; Guaiacol glyceryl ether carbamate; Guaiphenesin carbamate; Guaiphenesine carbamate; Glycerylguaiacolate carbamate; Glycerylguajaco…	COC1=CC=CC=C1OCC(COC(=O)N)O	Survival motor neuron protein; Carbonic anhydrase I	single protein	No
443	nocodazole	nocodazole; 31430-18-9; Oncodazole; R 17934; Nocodazolum; Nocidazole; Nocodazol; NSC 238159; C14H11N3O3S; Nocodazole [USAN:INN]; Nocodazol [INN-Spanish]; Nocodazolum [INN-Latin]; R 17,934; UNII-SH1WY3R615; Methyl 5-(2-thenoyl)-2-benzimidazolecarbamate; Methyl N-(5-thenoyl-2-benzimidazolyl)carbamate; R17934; NSC-238159; Methyl [5-(2-thienylcarbonyl)-1H-benzimidazol-2-yl]carbamate; R-17934; Methyl …	COC(=O)NC1=NC2=C(N1)C=C(C=C2)C(=O)C3=CC=CS3	Tubulin; Prelamin-A/C; Nuclear factor NF-kappa-B p105 subunit; Huntingtin; Thyroid stimulating hormone receptor; Hypoxia-inducible factor 1 alpha; CREB-binding protein; Serine/threonine-protein kinase mTOR; Anthrax lethal factor; Bloom syndrome protein; Thrombopoietin; Neuropeptide S receptor; Geminin; Cytochrome P450 1A2; Tyrosine-protein kinase ABL	protein family; protein complex group; single protein	No
444	meticrane	meticrane; 1084-65-7; Arresten; Fontiliz; 6-Methylthiochroman-7-sulfonamide 1,1-dioxide; C10H13NO4S2; Meticranum [INN-Latin]; Meticrano [INN-Spanish]; UNII-I7EKN1924Q; Meticrane [INN:DCF:JAN]; EINECS 214-112-4; E-103-E; SD 17102; I7EKN1924Q; 6-Methyl-7-sulfamido-thiochroman-1,1-dioxide; Thiochroman-7-sulfonamide, 6-methyl-, 1,1-dioxide; NCGC00016561-01; 6-methyl-1,1-dioxo-3,4-dihydro-2H-thiochrom…	CC1=C(C=C2C(=C1)CCCS2(=O)=O)S(=O)(=O)N	Prelamin-A/C	single protein	No
445	metolazone	metolazone; 17560-51-9; Zaroxolyn; Diulo; Mykrox; Microx; Metalozone; Metenix; Oldren; 7-Chloro-2-methyl-4-oxo-3-(o-tolyl)-1,2,3,4-tetrahydroquinazoline-6-sulfonamide; Metolazona; Metolazonum; Metolazonum [INN-Latin]; Metolazona [INN-Spanish]; 7-Chloro-1,2,3,4-tetrahydro-2-methyl-3-(2-methylphenyl)-4-oxo-6-quinazolinesulfonamide; SR 720-22; SR-720-22; Metolazone (Zaroxolyn); 2-Methyl-3-o-tolyl-6-…	CC1NC2=CC(=C(C=C2C(=O)N1C3=CC=CC=C3C)S(=O)(=O)N)Cl	Carbonic anhydrase VII; Thiazide-sensitive sodium-chloride cotransporter	single protein	No
446	miconazole	miconazole; 22916-47-8; Monistat; Monistat IV; Daktarin IV; Miconazol; Miconazolo; Miconazolum; Minostate; Dactarin; MJR 1762; Miconazolum [INN-Latin]; Vusion; Miconazolo [DCIT]; Monistat-Derm; Florid(nitrate); 1-[2-(2,4-Dichlorophenyl)-2-[(2,4-dichlorophenyl)methoxy]ethyl]-1H-imidazole; Miconazol [INN-Spanish]; 1-(2-((2,4-Dichlorobenzyl)oxy)-2-(2,4-dichlorophenyl)ethyl)-1H-imidazole; Brentan; R …	C1=CC(=C(C=C1Cl)Cl)COC(CN2C=CN=C2)C3=C(C=C(C=C3)Cl)Cl	Cytochrome P450 19A1; Cytochrome P450 17A1; Cytochrome P450 3A4; Cytochrome P450 51; Prelamin-A/C; Cytochrome P450 2C19; Cytochrome P450 2D6; Cytochrome P450 2C9; Lanosterol 14-alpha demethylase; Muscarinic acetylcholine receptor M1; Muscarinic acetylcholine receptor M3; Muscarinic acetylcholine receptor M4; Serotonin transporter; Thromboxane-A synthase; Cytochrome P450 2J2; Cytochrome P450 121	single protein	No
447	mirtazapine	mirtazapine; 85650-52-8; Remeron; Mepirzepine; Remergil; 61337-67-5; Zispin; Remergon; Mirtazepine; Rexer; 6-Azamianserin; Remeron SolTab; Mepirzapin; Mirtazipine; Promyrtil; Norset; Mirtazapina; Avanza; ORG 3770; Mirtazapinum; Mirtazapinum [INN-Latin]; Mirtazapina [INN-Spanish]; 2-Methyl-1,2,3,4,10,14b-hexahydropyrazino[2,1-a]pyrido[2,3-c][2]benzazepine; Org-3770; Mirtazapine [USAN:INN:BAN]; 1,2…	CN1CCN2C(C1)C3=CC=CC=C3CC4=C2N=CC=C4	Serotonin 2a (5-HT2a) receptor; Alpha-2a adrenergic receptor; Alpha-2b adrenergic receptor; Alpha-2c adrenergic receptor; Serotonin 2c (5-HT2c) receptor; Norepinephrine transporter; Serotonin 7 (5-HT7) receptor; Histamine H1 receptor; Adrenergic receptor alpha-1; Cytochrome P450 2C19; Cytochrome P450 2D6; Cytochrome P450 2C9; Adrenergic receptor alpha-2	single protein; protein family	No
448	moclobemide	moclobemide; 71320-77-9; Aurorix; Moclobemid; Manerix; Moclamine; Moclaime; Moclobemidum; Moclamide; Moclobemida; Moclobemidum [INN-Latin]; Moclobemida [INN-Spanish]; p-Chloro-N-(2-morpholinoethyl)benzamide; Moclobemide (Ro 111163); 4-chloro-N-[2-(morpholin-4-yl)ethyl]benzamide; 4-Chlor-N-(2-morpholinoethyl)benzamid; 4-chloro-N-(2-morpholinoethyl)benzamide; 4-chloro-N-(2-morpholin-4-ylethyl)benza…	C1COCCN1CCNC(=O)C2=CC=C(C=C2)Cl	Monoamine oxidase A	single protein	No
449	Entinostat	Entinostat; 209783-80-2; ms-275; SNDX-275; MS 275; MS-27-275; SNDX 275; Entinostat (MS-275); MS 27-275; MS275; pyridin-3-ylmethyl N-[[4-[(2-aminophenyl)carbamoyl]phenyl]methyl]carbamate; UNII-1ZNY4FKK9H; Entinostat (MS-275,SNDX-275); 1ZNY4FKK9H; pyridin-3-ylmethyl 4-((2-aminophenyl)carbamoyl)benzylcarbamate; BAY 86-5274; N-(2-aminophenyl)-4-(N-(pyridin-3-ylmethoxycarbonyl)aminomethyl)benzamide; C…	C1=CC=C(C(=C1)N)NC(=O)C2=CC=C(C=C2)CNC(=O)OCC3=CN=CC=C3	Histone deacetylase 1; Histone deacetylase; Histone deacetylase 2; Histone deacetylase 3; Histone deacetylase 4; Cytochrome P450 3A4; Histone deacetylase 8; Histone deacetylase 11	single protein; protein family	No
450	nabumetone	nabumetone; 42924-53-8; Relafen; 4-(6-methoxynaphthalen-2-yl)butan-2-one; Arthaxan; Nabumetona; Relifex; nabumeton; Listran; Relifen; 4-(6-Methoxy-2-naphthyl)-2-butanone; Consolan; Mebutan; Balmox; Relif; Dolsinal; Flambate; Unimetone; Prodac; Nabumetonum [INN-Latin]; Nabumetonum; Nabuser; 4-(6-Methoxy-2-naphthalenyl)-2-butanone; BRL-14777; UNII-LW0TIW155Z; BRL 14777; MLS000069541; 4-(2-Methoxyna…	CC(=O)CCC1=CC2=C(C=C1)C=C(C=C2)OC	Prelamin-A/C; Cytochrome P450 1A2; Monoamine oxidase A; Cyclooxygenase-2	single protein	No
451	nadifloxacin	nadifloxacin; 124858-35-1; OPC-7251; Acuatim; Nadixa; S-Nadifloxacin; Opc 7251; C19H21FN2O4; Nadifloxacine [INN-French]; Nadifloxacinum [INN-Latin]; Nadifloxacino [INN-Spanish]; jinofloxacin; NDFX; CCRIS 4066; CHEBI:31889; NCGC00164620-01; Nadifloxacine; Nadifloxacino; Nadifloxacinum; DSSTox_CID_26483; DSSTox_RID_81654; DSSTox_GSID_46483; (+-)-9-Fluoro-6,7-dihydro-8-(4-hydroxypiperidino)-5-methyl…	CC1CCC2=C3N1C=C(C(=O)C3=CC(=C2N4CCC(CC4)O)F)C(=O)O	Prelamin-A/C	single protein	No
452	naftopidil	naftopidil; 57149-07-2; KT-611; Flivas; Avishot; Naftopidil [INN]; Naftopidilum [Latin]; Naftopidil (Flivas); BM-15275; C24H28N2O3; 1-(4-(2-methoxyphenyl)piperazin-1-yl)-3-(naphthalen-1-yloxy)propan-2-ol; Naftopidil (unspecified); BRN 0629965; CHEMBL142635; 4-(2-methoxyphenyl)-alpha-[(1-naphthalenyloxy)methyl]-1-piperazineethanol; NCGC00015718-06; (+-)-1-(4-(2-Methoxyphenyl)piperazinyl)-3-(1-naph…	COC1=CC=CC=C1N2CCN(CC2)CC(COC3=CC=CC4=CC=CC=C43)O	Adrenergic receptor alpha-1; Beta-2 adrenergic receptor; Alpha-1a adrenergic receptor; Prelamin-A/C; Alpha-1b adrenergic receptor; Alpha-1d adrenergic receptor	protein family; single protein	No
453	nalidixic acid	nalidixic acid; 389-08-2; Nalidixate; Nalidixin; Nevigramon; Uronidix; NegGram; Innoxalon; Nalidixan; Nalitucsan; Sicmylon; Unaserus; Nalidic acid; Nalidixinic acid; Wintomylon; Dixiben; Dixinal; Jicsron; Nalurin; Naxuril; Nogram; Urisal; Cybis; Nalix; 1-Ethyl-7-methyl-4-oxo-1,4-dihydro-1,8-naphthyridine-3-carboxylic acid; Nalidicron; Betaxina; Kusnarin; Narigix; Nicelate; Specifen; Specifin; Ura…	CCN1C=C(C(=O)C2=C1N=C(C=C2)C)C(=O)O	Prelamin-A/C; Bacterial DNA gyrase	single protein; protein complex	No
454	naratriptan	naratriptan; 121679-13-8; N-methyl-2-[3-(1-methylpiperidin-4-yl)-1H-indol-5-yl]ethanesulfonamide; UNII-QX3KXL1ZA2; N-methyl-2-(3-(1-methylpiperiden-4-yl)indole-5-yl)ethanesulfonamide; QX3KXL1ZA2; 1H-Indole-5-ethanesulfonamide, N-methyl-3-(1-methyl-4-piperidinyl)-; CHEMBL1278; N-methyl-2-[3-(1-methyl-4-piperidyl)-1H-indol-5-yl]-ethanesulfonamide; CHEBI:7478; Colatan; naratriptanum; Naramig (TN); N…	CNS(=O)(=O)CCC1=CC2=C(C=C1)NC=C2C3CCN(CC3)C	Serotonin 1d (5-HT1d) receptor; Serotonin 1a (5-HT1a) receptor; Serotonin 1b (5-HT1b) receptor	single protein	No
455	nevirapine	nevirapine; 129618-40-2; Viramune; BI-RG-587; Nevirapine anhydrous; Viramune XR; 11-Cyclopropyl-4-methyl-5,11-dihydro-6H-dipyrido[3,2-b:2',3'-e][1,4]diazepin-6-one; NVP; BIRG 0587; UNII-99DK7FVK1H; 11-Cyclopropyl-5,11-dihydro-4-methyl-6H-dipyrido(3,2-b:2',3'-e)(1,4)diazepin-6-one; 11-CYCLOPROPYL-5,11-DIHYDRO-4-METHYL-6H-DIPYRIDO[3,2-B:2',3'-E][1,4]DIAZEPIN-6-ONE; Nevirapine (Viramune); BIRG-0587;…	CC1=C2C(=NC=C1)N(C3=C(C=CC=N3)C(=O)N2)C4CC4	Human immunodeficiency virus type 1 reverse transcriptase; Human immunodeficiency virus type 1 protease; Reverse transcriptase; Prelamin-A/C	single protein	No
456	Nialamide	Nialamide; Nialamid; Niamidal; Niamid; 51-12-7; Niaquitil; Niazin; Psicodisten; Novazid; Nuredal; Nyazin; Surgex; Mygal; BEIH; Delmoneurina; Isalizina; Espril; Delmoneurinaesprilisalizina; Nialamidum [INN-Latin]; Nialamida [INN-Spanish]; N-(2-(Benzylcarbamyl)ethylamino)isonicotinamide; 2-(2-(Benzylcarbamyl)ethyl)hydrazide isonicotinic acid; UNII-T2Q0RYM725; 2-(2-(Benzylcarbamoyl)ethyl)hydrazide i…	C1=CC=C(C=C1)CNC(=O)CCNNC(=O)C2=CC=NC=C2	Cruzipain; Monoamine oxidase	single protein; protein family	No
457	nifedipine	nifedipine; 21829-25-4; Adalat; Procardia; Procardia XL; Adalat CC; Cordipin; Corinfar; Fenihidine; Citilat; Oxcord; Fenihidin; dimethyl 2,6-dimethyl-4-(2-nitrophenyl)-1,4-dihydropyridine-3,5-dicarboxylate; Adalate; Nifediac; Bay-a-1040; Afeditab CR; Coracten; Hexadilat; Introcar; Kordafen; Nifedical; Tibricol; Adapine; Anifed; Pidilat; Sepamit; Zenusin; Orix; Adalat LA; Nifedipinum; Afeditab; Ni…	CC1=C(C(C(=C(N1)C)C(=O)OC)C2=CC=CC=C2[N+](=O)[O-])C(=O)OC	Voltage-gated L-type calcium channel alpha-1C subunit; Voltage-gated L-type calcium channel alpha-1D subunit; Voltage-gated L-type calcium channel; Transient receptor potential cation channel subfamily A member 1; Thyroid stimulating hormone receptor; Hypoxia-inducible factor 1 alpha; Beta-lactamase AmpC; Cytochrome P450 1A2; C-C chemokine receptor type 2; Voltage-dependent L-type calcium channel…	single protein; protein family	No
458	nifenazone	nifenazone; 2139-47-1; Niapyrin; Nicazane; Nicodone; Nifenazon; Nicofesone; Nicophesone; Nicophezon; Nicotazone; Nikofezon; Phenicazone; Thylin; Nicopyron; Nicoreumal; Nicoron; Nicozone; Nikodon; Anicotinoylantipyrine; Nicotinoylaminoantipyrine; N-Antipyrinylnicotinamide; C17H16N4O2; 4-(Nicotinamido)antipyrine; Nicotinamide, N-antipyrinyl-; 4-(Nicotinoylamino)antipyrine; Nicotinic acid 4-antipyri…	CC1=C(C(=O)N(N1C)C2=CC=CC=C2)NC(=O)C3=CN=CC=C3	Prelamin-A/C; Tyrosyl-DNA phosphodiesterase 1	single protein	No
459	niflumic acid	niflumic acid; 4394-00-7; Nifluril; Forenol; Landruma; Actol; Nifluminic acid; Acido niflumico; Acide niflumique; Acide niflumique [INN-French]; Acido niflumico [INN-Spanish]; Acidum niflumicum [INN-Latin]; 2-{[3-(trifluoromethyl)phenyl]amino}pyridine-3-carboxylic acid; Acide niflumique [French]; Acido niflumico [Italian]; UP 83; 2-[3-(trifluoromethyl)anilino]pyridine-3-carboxylic acid; 2-(3-(Tri…	C1=CC(=CC(=C1)NC2=C(C=CC=N2)C(=O)O)C(F)(F)F	Pyruvate kinase isozymes M1/M2; Cyclooxygenase-2; Transthyretin	single protein	No
460	nilvadipine	nilvadipine; 75530-68-6; Escor; Nivadil; Nivadipine; FR-34235; Nilvadipinum [Latin]; Nilvadipino [Spanish]; FR 34235; FK 235; Nilvadipine [USAN:INN:JAN]; Nilvadipine (ARC029); FK-235; BRN 3572609; SK&F-102362; SK&F 102,362; CL-287389; CL 287,389; C19H19N3O6; NCGC00167435-01; CL-287,389; 5-Isopropyl 3-methyl 2-cyano-1,4-dihydro-6-methyl-4-(m-nitrophenyl)-3,5-pyridinedicarboxylate; 5-isopropyl 3-me…	CC1=C(C(C(=C(N1)C#N)C(=O)OC)C2=CC(=CC=C2)[N+](=O)[O-])C(=O)OC(C)C	Voltage-gated L-type calcium channel; Pregnane X receptor	protein family; single protein	No
461	nimesulide	nimesulide; 51803-78-2; N-(4-Nitro-2-phenoxyphenyl)methanesulfonamide; Mesulid; Aulin; Flogovital; Sulidene; Nimed; 4-NITRO-2-PHENOXYMETHANESULFONANILIDE; R-805; Nisulid; Methanesulfonamide, N-(4-nitro-2-phenoxyphenyl)-; Nimesulidum [INN-Latin]; Nimesulida [INN-Spanish]; R 805; UNII-V4TKW1454M; 4-Nitro-2-phenoxy-methanesulfonanilide; 4'-Nitro-2'-phenoxymethanesulfonanilide; EINECS 257-431-4; 4'-N…	CS(=O)(=O)NC1=C(C=C(C=C1)[N+](=O)[O-])OC2=CC=CC=C2	Cyclooxygenase-2; Prelamin-A/C; Thyroid stimulating hormone receptor	single protein	No
462	nimodipine	nimodipine; 66085-59-4; Nimotop; Periplum; Nimodipino; Nimodipinum; Admon; Nimodipinum [INN-Latin]; Nimodipino [INN-Spanish]; BAY e 9736; Bay-e-9736; Bay-E 9736; Nimodipine-d7; DRG-0139; Isopropyl 2-methoxyethyl 1,4-dihydro-2,6-dimethyl-4-(m-nitrophenyl)-3,5-pyridinedicarboxylate; CHEBI:7575; Nimodipine (Nimotop); 3,5-Pyridinedicarboxylic acid, 1,4-dihydro-2,6-dimethyl-4-(3-nitrophenyl)-, 2-metho…	CC1=C(C(C(=C(N1)C)C(=O)OC(C)C)C2=CC(=CC=C2)[N+](=O)[O-])C(=O)OCCOC	Transient receptor potential cation channel subfamily A member 1; Prelamin-A/C; Cytochrome P450 2C9; Pregnane X receptor; Voltage-dependent L-type calcium channel subunit alpha-1C; Voltage-gated L-type calcium channel alpha-1C subunit; Mineralocorticoid receptor; Voltage-gated L-type calcium channel	single protein; protein family	No
463	nitrendipine	nitrendipine; 39562-70-4; Baypress; Bayotensin; Nidrel; Nitrendipin; Nitrendipinum; Nitrendipino; Bylotensin; Deiten; Bay-e-5009; BAY e 5009; Nitrendipinum [INN-Latin]; Nitrendipino [INN-Spanish]; 3-ethyl 5-methyl 2,6-dimethyl-4-(3-nitrophenyl)-1,4-dihydropyridine-3,5-dicarboxylate; 1,4-Dihydro-2,6-dimethyl-4-(3-nitrophenyl)-3,5-pyridinedicarboxylic acid ethyl methyl ester; CHEBI:7582; C18H20N2O6…	CCOC(=O)C1=C(NC(=C(C1C2=CC(=CC=C2)[N+](=O)[O-])C(=O)OC)C)C	Voltage-gated L-type calcium channel alpha-1C subunit; Voltage-gated L-type calcium channel; Inositol monophosphatase 1; Cytochrome P450 2C9	single protein; protein family	No
464	olanzapine	olanzapine; 132539-06-1; Zyprexa; Zyprexa Zydis; Olansek; Zalasta; Zyprexa Intramuscular; Zyprexa Velotab; LY-170053; 2-Methyl-4-(4-methylpiperazin-1-yl)-10H-benzo[b]thieno[2,3-e][1,4]diazepine; Zypadhera; Lanzac; LY 170053; 2-methyl-4-(4-methylpiperazin-1-yl)-10H-thieno[2,3-b][1,5]benzodiazepine; 2-Methyl-4-(4-methyl-1-piperazinyl)-10H-thieno[2,3-b][1,5]benzodiazepine; Olanzapin; C17H20N4S; 2-me…	CC1=CC2=C(NC3=CC=CC=C3N=C2S1)N4CCN(CC4)C CC1=CC2=C(S1)NC3=CC=CC=C3N=C2N4CCN(CC4)C	Dopamine D1 receptor; Dopamine D2 receptor; Serotonin 2 (5-HT2) receptor; Muscarinic acetylcholine receptor; Histamine H1 receptor; Adrenergic receptor alpha-1; Adrenergic receptor alpha-2; Serotonin 2a (5-HT2a) receptor; Dopamine D3 receptor; Muscarinic acetylcholine receptor M1; Dopamine D4 receptor; Serotonin 2c (5-HT2c) receptor; HERG; Alpha-2a adrenergic receptor; Alpha-2c adrenergic recepto…	single protein; protein family; protein complex group; selectivity group	No
465	omeprazole	omeprazole; 73590-58-6; Prilosec; Losec; Esomeprazole; Antra; Omeprazon; Audazol; Omapren; Omepral; Parizac; Zegerid; Mopral; Miol; Belmazol; Ceprandal; Dizprazol; Dudencer; Emeproton; Epirazole; Gastrimut; Gastroloc; Gibancer; Indurgan; Inhibitron; Inhipump; Logastric; Pepticum; Peptilcer; Prazidec; Sanamidol; Secrepina; Ulcometion; Mepral; Miracid; Omeprol; Omezol; Omisec; Omizac; Ompanyt; Ozok…	CC1=CN=C(C(=C1OC)C)CS(=O)C2=NC3=C(N2)C=C(C=C3)OC	Potassium-transporting ATPase	protein complex	No
466	oxaprozin	oxaprozin; 21256-18-8; Daypro; 3-(4,5-Diphenyl-1,3-oxazol-2-yl)propanoic acid; Alvo; 3-(4,5-Diphenyloxazol-2-yl)propanoic acid; Oxaprozine; Oxaprozinum; Deflam; Voir; Oxaprozine [INN-French]; Oxaprozinum [INN-Latin]; WY-21743; Oxaprozina [INN-Spanish]; Oxaprozina; 4,5-Diphenyl-2-oxazolepropionic acid; WY-21,743; 4,5-Diphenyl-2-oxazolepropanoic acid; 2-Oxazolepropanoic acid, 4,5-diphenyl-; WY 2174…	C1=CC=C(C=C1)C2=C(OC(=N2)CCC(=O)O)C3=CC=CC=C3	Prelamin-A/C; Cyclooxygenase-1; Cyclooxygenase	single protein; protein family	No
467	Oxethazaine	Oxethazaine; Oxetacaine; 126-27-2; Oxethacaine; Mucaine; Oxaethacainum; Oxaine; Betalgil; Muthesa; Stomacain; Topicain; Oxethacaina [Italian]; oxethazine; Tepilta; Oxetacainum [INN-Latin]; Oxetacaina [INN-Spanish]; UNII-IP8QT76V17; CCRIS 4692; EINECS 204-780-5; FH 099; WY 806; BRN 2404063; CHEMBL127592; IP8QT76V17; CHEBI:31947; Wy-806; Oxetacaine (INN); Oxetacaine [INN]; 2,2'-((2-Hydroxyethyl)imi…	CC(C)(CC1=CC=CC=C1)N(C)C(=O)CN(CCO)CC(=O)N(C)C(C)(C)CC2=CC=CC=C2	Prelamin-A/C	single protein	No
468	Oxibendazole	Oxibendazole; 20559-55-1; Loditac; Filaribits Plus; Anthelcide EQ; Oxibendazolo; Oxibendazolum [INN-Latin]; Oxibendazolo [INN-Spanish]; UNII-022N12KJ0X; Methyl 5-propoxy-2-benzimidazolecarbamate; C12H15N3O3; Methyl 5-n-propoxy-2-benzimidazole carbamate; EINECS 243-877-7; SKF 30310; SK&F 30310; 5-Propoxy-2-benzimidazolecarbamic acid methyl ester; methyl N-(6-propoxy-1H-benzimidazol-2-yl)carbamate;…	CCCOC1=CC2=C(C=C1)N=C(N2)NC(=O)OC	Nonstructural protein 1	single protein	No
469	PD168393	PD168393; 194423-15-9; PD-168393; pd 168393; 4-[(3-Bromophenyl)amino]-6-acrylamidoquinazoline; UNII-3R996Y9T0I; n-{4-[(3-bromophenyl)amino]quinazolin-6-yl}prop-2-enamide; N-[4-(3-bromoanilino)quinazolin-6-yl]prop-2-enamide; N-(4-((3-bromophenyl)amino)quinazolin-6-yl)acrylamide; CHEMBL285063; 3R996Y9T0I; C17H13BrN4O; N-[4-(3-Bromo-phenylamino)-quinazolin-6-yl]-acrylamide; 2-Propenamide, N-(4-((3-b…	C=CC(=O)NC1=CC2=C(C=C1)N=CN=C2NC3=CC(=CC=C3)Br	Epidermal growth factor receptor erbB1; Receptor protein-tyrosine kinase erbB-2; Tyrosine-protein kinase SRC; Receptor protein-tyrosine kinase erbB-4; Tyrosine-protein kinase BMX; Epidermal growth factor receptor; Tyrosine-protein kinase FYN	single protein; protein family	No
470	167869-21-8	167869-21-8; PD98059; PD 98059; 2-(2-amino-3-methoxyphenyl)-4H-chromen-4-one; PD 98,059; 2-(2-amino-3-methoxyphenyl)chromen-4-one; PD-98059; 2-(2-Amino-3-methoxyphenyl)-4H-1-benzopyran-4-one; 2'-AMINO-3'-METHOXYFLAVONE; PD-098059; 4H-1-Benzopyran-4-one, 2-(2-Amino-3-methoxyphenyl)-; UNII-SJE1IO5E3I; SJE1IO5E3I; CHEMBL35482; C16H13NO3; CHEBI:77954; 2-(2-Amino-3-methoxy-phenyl)-chromen-4-one; SR-01…	COC1=CC=CC(=C1N)C2=CC(=O)C3=CC=CC=C3O2	Cyclooxygenase-1; Thrombopoietin; Cytochrome P450 1A2	single protein	No
471	penciclovir	penciclovir; 39809-25-1; Denavir; Penciclovirum; Vectavir; Penciclovirum [INN-Latin]; BRL 39123; BRL-39123; Pencyclovir; 9-(4-Hydroxy-3-(hydroxymethyl)butyl)guanine; 2-amino-9-[4-hydroxy-3-(hydroxymethyl)butyl]-3H-purin-6-one; Penciceovir; Penciclovir [USAN:INN:BAN]; UNII-359HUE8FJC; 9-(4-HYDROXY-3-(HYDROXYMETHYL)BUT-1-YL)GUANINE; CCRIS 9213; PE2; C10H15N5O3; 9-(4-hydroxy-3-hydroxymethylbut-1-yl)…	C1=NC2=C(N1CCC(CO)CO)NC(=NC2=O)N	Human herpesvirus 1 DNA polymerase	single protein	No
472	phenindione	phenindione; 83-12-5; 2-Phenyl-1,3-indandione; 2-Phenyl-1H-indene-1,3(2H)-dione; Dindevan; Rectadione; Phenylindanedione; Phenylindione; Athrombon; Diophindane; Emandione; Fenhydren; Phenhydren; Phenillin; Phenyline; Theradione; Danedion; Fenilin; Hedulin; Pindione; Danilone; Diadilan; Emandion; Eridione; Fenindion; Hemolidione; Phenylen; Phenylin; Tromazal; Bindan; Dineval; Indema; Trombol; Indo…	C1=CC=C(C=C1)C2C(=O)C3=CC=CC=C3C2=O	Vitamin k epoxide reductase complex subunit 1 isoform 1	single protein	No
473	phenylbutazone	phenylbutazone; 50-33-9; 4-Butyl-1,2-diphenylpyrazolidine-3,5-dione; Butazolidine; Fenilbutazona; Phenylbutazonum; Butazolidin; Diphenylbutazone; Butapirazol; Butapyrazole; Butacote; Butadion; Azolid; Bute; Alkabutazona; Butapirazole; Chembutazone; Fenibutazona; Fenylbutazon; Intrabutazone; Mephabutazon; Mephabutazone; Phenylbutazon; Praecirheumin; Scanbutazone; Alqoverin; Anpuzone; Anuspiramin; …	CCCCC1C(=O)N(N(C1=O)C2=CC=CC=C2)C3=CC=CC=C3	Prelamin-A/C; Tyrosyl-DNA phosphodiesterase 1; Nonstructural protein 1; Neuropeptide S receptor; Cyclooxygenase	single protein; protein family	No
474	PMSF	PMSF; Phenylmethylsulfonyl fluoride; phenylmethanesulfonyl fluoride; 329-98-6; Benzylsulfonyl fluoride; Benzenemethanesulfonyl fluoride; alpha-TOLUENESULFONYL FLUORIDE; Phenylmethylsulfonylfluoride; Benzylsulphonyl fluoride; alpha-Toluenesulphonyl fluoride; NSC 88499; Phenylmethylsulphonyl fluoride; UNII-57KD15003I; EINECS 206-350-2; MFCD00007424; BRN 2088311; CHEBI:8102; CHEMBL190503; .alpha.-To…	C1=CC=C(C=C1)CS(=O)(=O)F	Anandamide amidohydrolase	single protein	No
475	phloretin	phloretin; 60-82-2; Dihydronaringenin; Phloretol; 3-(4-Hydroxyphenyl)-1-(2,4,6-trihydroxyphenyl)propan-1-one; 3-(4-Hydroxyphenyl)-1-(2,4,6-trihydroxyphenyl)-1-propanone; 1-Propanone, 3-(4-hydroxyphenyl)-1-(2,4,6-trihydroxyphenyl)-; NSC 407292; UNII-S5J5OE47MK; MFCD00002288; CCRIS 7459; beta-(p-Hydroxyphenyl)phloropropiophenone; 2',4',6'-Trihydroxy-3-(p-hydroxyphenyl)propiophenone; 2',4',6'-Trihyd…	C1=CC(=CC=C1CCC(=O)C2=C(C=C(C=C2O)O)O)O	Prelamin-A/C; Estrogen receptor alpha	single protein	No
476	MOXONIDINE	MOXONIDINE; 75438-57-2; Norcynt; Nucynt; moxonidin; Cynt; 4-chloro-N-(4,5-dihydro-1H-imidazol-2-yl)-6-methoxy-2-methylpyrimidin-5-amine; Physiotens; Moxonidinum [Latin]; Moxonidina [Spanish]; BE 5895; UNII-CC6X0L40GW; BDF 5895; Lomox; 4-Chloro-N-(4,5-dihydro-1H-imidazol-2-yl)-6-methoxy-2-methyl-5-pyrimidinamine; LY 326869; BDF5895; BE-5895; 4-chloro-N-imidazolidin-2-ylidene-6-methoxy-2-methylpyri…	CC1=NC(=C(C(=N1)Cl)NC2=NCCN2)OC	Alpha-2a adrenergic receptor; Alpha-2b adrenergic receptor; Nischarin; Prelamin-A/C; Serotonin 1a (5-HT1a) receptor; Adrenergic receptor alpha-2	single protein; protein family	No
477	pimobendan	pimobendan; 74150-27-9; pimobendane; Acardi; dl-Pimobendan; Vetmedin; (-)-Pimobendan; Pimobendanum; d-Pimobendan; l-Pimobendan; Racemic pinobendan; UD-CG 115 BS; (+)-Pimobendan; UD-CG 115; Pimobendan, (-)-; Pimobendan (Vetmedin); Pimobendan [INN-Spanish]; Pimobendane [INN-French]; Pimobendanum [INN-Latin]; UNII-613JXV89SU; UNII-9HTU209Z0N; (+)-UD-CG 115BS; (-)-UD-CG 115BS; BRN 4207330; CHEMBL2464…	CC1CC(=O)NN=C1C2=CC3=C(C=C2)N=C(N3)C4=CC=C(C=C4)OC	Phosphodiesterase 3	protein family	No
478	Pioglitazone	Pioglitazone; 111025-46-8; Actos; 105355-27-9; Pioglitazona; Pioglitazonum; Glustin; Zactos; Pioglitazonum [INN-Latin]; Pioglitazona [INN-Spanish]; Duetact; U 72107; Pioglitazone [INN:BAN]; AD-4833; 5-(4-(2-(5-ethylpyridin-2-yl)ethoxy)benzyl)thiazolidine-2,4-dione; CHEBI:8228; Pioglitazone (Actos); HSDB 7322; 5-{4-[2-(5-ethylpyridin-2-yl)ethoxy]benzyl}-1,3-thiazolidine-2,4-dione; Actos (TN); 5-[[…	CCC1=CN=C(C=C1)CCOC2=CC=C(C=C2)CC3C(=O)NC(=O)S3	Peroxisome proliferator-activated receptor gamma; CDGSH iron-sulfur domain-containing protein 1; Monoamine oxidase B; Carbonic anhydrase II; Bile salt export pump	single protein	No
479	piracetam	piracetam; 7491-74-9; 2-(2-oxopyrrolidin-1-yl)acetamide; Nootropil; 2-Oxo-1-pyrrolidineacetamide; 1-Pyrrolidineacetamide, 2-oxo-; Nootropyl; Pyracetam; Normabrain; Gabacet; Pyramem; Ciclofalina; Genogris; Pirazetam; Pirroxil; Euvifor; Nootron; 2-Pyrrolidinoneacetamide; 2-Oxo-pyrrolidine acetamide; 2-Pyrrolidoneacetamide; UCB 6215; Naofukang [Chinese]; 1-Acetamido-2-pyrrolidinone; 2-(2-oxo-pyrroli…	C1CC(=O)N(C1)CC(=O)N			No
480	piromidic acid	piromidic acid; 19562-30-2; Bactramyl; Enterol; Panacid; Reelon; Urisept; Zaomeal; Actrun C; Gastrurol; Pirodal; Septural; Uropir; PD 93; UNII-3I12WH4EWF; Piromidic acid [INN:JAN]; Acide piromidique [INN-French]; Acido piromidico [INN-Spanish]; Acidum piromidicum [INN-Latin]; PD-93; EINECS 243-161-4; NSC 291120; BRN 0625004; 3I12WH4EWF; NSC291120; 8-ethyl-5-oxo-2-(pyrrolidin-1-yl)-5,8-dihydropyri…	CCN1C=C(C(=O)C2=CN=C(N=C21)N3CCCC3)C(=O)O			No
481	PJ34	PJ34; 344458-19-1; pj-34; N~2~,N~2~-DIMETHYL-N~1~-(6-OXO-5,6-DIHYDROPHENANTHRIDIN-2-YL)GLYCINAMIDE; CHEMBL372303; 2-(dimethylamino)-N-(6-oxo-5H-phenanthridin-2-yl)acetamide; 2-(dimethylamino)-N-(6-oxo-5,6-dihydrophenanthridin-2-yl)acetamide; P34; Acetamide, N-(5,6-dihydro-6-oxo-2-phenanthridinyl)-2-(dimethylamino)-; PJ34 free base; PJ34(free base); 1xk9; SCHEMBL422317; ZINC8960; BDBM27497; CTK1B7…	CN(C)CC(=O)NC1=CC2=C(C=C1)NC(=O)C3=CC=CC=C32	Poly [ADP-ribose] polymerase-1; Poly [ADP-ribose] polymerase 3; Tankyrase-2; Tankyrase-1; Poly [ADP-ribose] polymerase 12; Poly [ADP-ribose] polymerase 2; Poly [ADP-ribose] polymerase 4	single protein	No
482	potassium iodide	potassium iodide; 7681-11-0; Potassium iodide (KI); Pima; Kali iodide; Thyro-Block; Knollide; Kisol; Asmofug E; Potassium diiodide; Dipotassium diiodide; Potassium monoiodide; Kaliumiodid; Joptone; Potide; Kalii iodidum; Iodure de potassium; Potassium iodide (K2I2); Potassium iodide (K(I2)); Tripotassium triiodide; Caswell No. 694; K1-N; Potassium iodide (K3I3); UNII-1C4QK22F9J; MFCD00011405; HSD…	[K+].[I-]			No
483	172889-27-9	172889-27-9; pp2; PP 2; 1-(tert-butyl)-3-(4-chlorophenyl)-1H-pyrazolo[3,4-d]pyrimidin-4-amine; AG 1879; 1-tert-butyl-3-(4-chlorophenyl)-1H-pyrazolo[3,4-d]pyrimidin-4-amine; 1-tert-butyl-3-(4-chlorophenyl)pyrazolo[3,4-d]pyrimidin-4-amine; AGL 1879; 4-Amino-5-(4-chlorophenyl)-7-(t-butyl)pyrazolo[3,4-d]pyrimidine; AG-1879; PP 2 (AG 1879); C15H16ClN5; CHEMBL406845; CHEBI:78331; 1qpe; 3-(4-chloropheny…	CC(C)(C)N1C2=C(C(=N1)C3=CC=C(C=C3)Cl)C(=NC=N2)N	Tyrosine-protein kinase LCK; Tyrosine-protein kinase SRC; Tyrosine-protein kinase ABL; Tyrosine-protein kinase HCK; Epidermal growth factor receptor erbB1; Casein kinase I delta; Serine/threonine-protein kinase RIPK2; Cytochrome P450 1A2; c-Jun N-terminal kinase 3; Dual specificity mitogen-activated protein kinase kinase 1; Dual specificity mitogen-activated protein kinase kinase 2; MAP kinase p3…	single protein	No
484	Pranlukast	Pranlukast; 103177-37-3; Ono-1078; pranlukast hydrate; N-[4-oxo-2-(2H-tetrazol-5-yl)chromen-8-yl]-4-(4-phenylbutoxy)benzamide; UNII-TB8Z891092; CCN 00401; RS 411; CHEMBL21333; Azlaire; 150821-03-7; 4-Oxo-8-(4-(4-phenylbutoxy)benzoylamino)-2-(tetrazol-5-yl)-4H-1-benzopyran; TB8Z891092; NCGC00181765-01; N-(4-OXO-2-(1H-TETRAZOL-5-YL)-4H-CHROMEN-8-YL)-4-(4-PHENYLBUTOXY)BENZAMIDE; N-(4-oxo-2-(2H-tetra…	C1=CC=C(C=C1)CCCCOC2=CC=C(C=C2)C(=O)NC3=CC=CC4=C3OC(=CC4=O)C5=NNN=N5	Cysteinyl leukotriene receptor; Cysteinyl leukotriene receptor 1	protein family; single protein	No
485	pranoprofen	pranoprofen; 52549-17-4; Niflan; pyranoprofen; 2-(5H-chromeno[2,3-b]pyridin-7-yl)propanoic acid; Pranoprofen [INN:JAN]; Pranoprofene [INN-French]; Pranoprofenum [INN-Latin]; Pranoprofeno [INN-Spanish]; Y-8004; BRN 0889798; 2-(5H-(1)Benzopyrano(2,3-b)pyridin-7-yl)propionic acid; CHEMBL367463; (2S)-2-(5H-chromeno[2,3-b]pyridin-7-yl)propanoic acid; 2-(5H-(1)Benzopyrano(2,3-b)pyridin-7yl)propionic ac…	CC(C1=CC2=C(C=C1)OC3=C(C2)C=CC=N3)C(=O)O	Cyclooxygenase-1	single protein	No
486	prilocaine	prilocaine; 721-50-6; Propitocaine; Citanest; Propanamide, N-(2-methylphenyl)-2-(propylamino)-; Prilocainum; N-(2-Methylphenyl)-2-(propylamino)propanamide; Astra 1515; o-Methyl-2-propylaminopropionanilide; Prilocaina; prilocaine base; 2-(Propylamino)-o-propionotoluidide; Astra 1512; Prilocainum [INN-Latin]; o-Propionotoluidide, 2-(propylamino)-; o-Methyl-alpha-propylaminopropionanilide; Prilocain…	CCCNC(C)C(=O)NC1=CC=CC=C1C	Sodium channel alpha subunit	protein family	No
487	pyrimethamine	pyrimethamine; 58-14-0; Daraprim; 5-(4-chlorophenyl)-6-ethylpyrimidine-2,4-diamine; Chloridine; Diaminopyritamin; Ethylpyrimidine; Pirimetamin; Chloridin; Chloridyn; Pirimecidan; Pirimetamina; Pyrimethamin; Malocide; Primethamine; Darachlor; Erbaprelina; Khloridin; Tindurin; Malocid; 5-(4-CHLOROPHENYL)-6-ETHYL-2,4-PYRIMIDINEDIAMINE; Darapram; Daraprime; Malacid; Maloprim; 2,4-Pyrimidinediamine, 5…	CCC1=C(C(=NC(=N1)N)N)C2=CC=C(C=C2)Cl	Dihydrofolate reductase; Bifunctional dihydrofolate reductase-thymidylate synthase; Multidrug and toxin extrusion protein 1	single protein	No
488	rebamipide	rebamipide; 90098-04-7; Proamipide; Mucosta; 111911-87-6; OPC-12759; Pramipide; Rebamipide [INN:JAN]; Rebamipidum [INN-Latin]; Rebamipide hydrate; OPC 12759; CCRIS 3585; 2-[(4-chlorobenzoyl)amino]-3-(2-oxo-1H-quinolin-4-yl)propanoic acid; 2-(4-Chlorobenzoylamino)-3-(1,2-dihydro-2-oxo-4-quinolyl)propionic acid; 2-(4-chlorobenzamido)-3-(2-oxo-1,2-dihydroquinolin-4-yl)propanoic acid; 139344-42-6; NC…	C1=CC=C2C(=C1)C(=CC(=O)N2)CC(C(=O)O)NC(=O)C3=CC=C(C=C3)Cl			No
489	rimantadine	rimantadine; 13392-28-4; 1-(1-Adamantyl)ethanamine; 1-(Adamantan-1-yl)ethanamine; 1-(adamantan-1-yl)ethan-1-amine; alpha-Methyl-1-adamantanemethylamine; alpha-Methyladamantanemethylamine; Rimantadine [INN:BAN]; Rimantadinum [INN-Latin]; 1-(1-Adamantyl)ethylamin; Remantadine; Rimantadina [INN-Spanish]; 1-Adamantan-1-yl-ethylamine; RIMANTADIN; HSDB 7438; CHEMBL959; BRN 2715740; 1-Adamantanemethylam…	CC(C12CC3CC(C1)CC(C3)C2)N	Matrix protein 2; Influenza virus A matrix protein M2	single protein	No
490	rofecoxib	rofecoxib; 162011-90-7; Vioxx; Ceoxx; MK 966; 4-[4-(methylsulfonyl)phenyl]-3-phenylfuran-2(5H)-one; 4-(4-(Methylsulfonyl)phenyl)-3-phenylfuran-2(5H)-one; MK 0966; MK-0966; 4-[4-(methylsulfonyl)phenyl]-3-phenyl-2(5H)-furanone; MK-966; MK0966; UNII-0QTW8Z7MCR; 3-(4-methylsulfonylphenyl)-4-phenyl-2H-furan-5-one; Rofecoxib (Vioxx); Rofecoxib-d5; CCRIS 8967; C17H14O4S; HSDB 7262; 3-phenyl-4-[4-(methyl…	CS(=O)(=O)C1=CC=C(C=C1)C2=C(C(=O)OC2)C3=CC=CC=C3	Cyclooxygenase-2	single protein	No
491	rolipram	rolipram; 61413-54-5; ZK 62711; Rolipramum [Latin]; (+/-)-Rolipram; (R,S)-rolipram; Rolipramum; 4-[3-(Cyclopentyloxy)-4-methoxyphenyl]-2-pyrrolidinone; Adeo; 4-(3-(cyclopentyloxy)-4-methoxyphenyl)pyrrolidin-2-one; 4-[3-(cyclopentyloxy)-4-methoxyphenyl]pyrrolidin-2-one; Rolipram [USAN:INN]; ZK-62711; 4-(3-(Cyclopentyloxy)-4-methoxyphenyl)-2-pyrrolidinone; 4-(3-cyclopentyloxy-4-methoxyphenyl)pyrrol…	COC1=C(C=C(C=C1)C2CC(=O)NC2)OC3CCCC3	Phosphodiesterase 4; Phosphodiesterase 4B; Phosphodiesterase 5A; Phosphodiesterase 4D; Phosphodiesterase 4A; Bloom syndrome protein; Phosphodiesterase 4C; TNF-alpha	protein family; single protein	No
492	ronidazole	ronidazole; 7681-76-7; Ronidazol; Ridzol; Ridzol P; Ridazole; Dugro; (1-Methyl-5-nitro-1H-imidazol-2-yl)methyl carbamate; (1-Methyl-5-nitroimidazol-2-yl)methyl carbamate; Ronidazolum; Ronidazol-pharmachim; Ronidazol [INN-Spanish]; Ronidazolum [INN-Latin]; C6H8N4O4; 1H-Imidazole-2-methanol, 1-methyl-5-nitro-, carbamate (ester); UNII-E01R4M1063; Ronidazol-pharmachim [Bulgarian]; EINECS 231-675-1; B…	CN1C(=CN=C1COC(=O)N)[N+](=O)[O-]	Prelamin-A/C	single protein	No
493	Stavudine (d4T)	Stavudine (d4T); Stavudin; 1-[5-(hydroxymethyl)-2,5-dihydrofuran-2-yl]-5-methyl-1,2,3,4-tetrahydropyrimidine-2,4-dione; 26638-87-9; SMR000018784; NSC163661; NSC-163661; 1-(5-(hydroxymethyl)-2,5-dihydrofuran-2-yl)-5-methylpyrimidine-2,4(1H,3H)-dione; 1-[5-(hydroxymethyl)-2,5-dihydrofuran-2-yl]-5-methylpyrimidine-2,4(1h,3h)-dione; ACMC-209hh0; Oprea1_305252; MLS000061738; MLS000103441; CHEMBL418334…	CC1=CN(C(=O)NC1=O)C2C=CC(O2)CO			No
494	Salsalate	Salsalate; sasapyrine; 552-94-3; Salicylsalicylic acid; Disalicylic acid; Disalcid; 2-Carboxyphenyl salicylate; Sasapyrinum; Saloxium; Salicyloylsalicylic acid; Diacesal; Diplosal; Sasapirin; Sasapyrin; Disalyl; Nobacid; Salical; Salina; Salysal; o-Salicylsalicylic acid; Sal Ester Sal; Disalicylsaeure; Salicylic acid, salicylate; 2-(2-hydroxybenzoyl)oxybenzoic acid; Benzoic acid, 2-hydroxy-, 2-ca…	C1=CC=C(C(=C1)C(=O)OC2=CC=CC=C2C(=O)O)O			No
495	scriptaid	scriptaid; 287383-59-9; Scriptide; 6-(1,3-Dioxo-1H-benzo[de]isoquinolin-2(3H)-yl)-N-hydroxyhexanamide; GCK 1026; GNF-PF-2024; 6-(1,3-dioxobenzo[de]isoquinolin-2-yl)-N-hydroxyhexanamide; Scriptide;GCK1026; 6-(1,3-Dioxo-1H,3H-benzo[de]isoquinolin-2-yl)-hexanoic acid hydroxyamide; CHEMBL96051; SB-556629; 1h-benz[de]isoquinoline-2(3h)-hexanamide, n-hydroxy-1,3-dioxo-; N-Hydroxy-1,3-dioxo-1H-benz[de]i…	C1=CC2=C3C(=C1)C(=O)N(C(=O)C3=CC=C2)CCCCCC(=O)NO	Histone deacetylase 1; Histone deacetylase 2; Histone deacetylase 3; Histone deacetylase 5; Histone deacetylase 6; Histone deacetylase 8; Histone deacetylase 4; Histone deacetylase 9; Histone deacetylase 10; Menin/Histone-lysine N-methyltransferase MLL; Histone deacetylase 3/Nuclear receptor corepressor 2 (HDAC3/NCoR2); Histone deacetylase	single protein; protein protein interaction; protein complex; protein family	No
496	sulfadiazine	sulfadiazine; 68-35-9; Sulphadiazine; Sulfapyrimidine; Sulfadiazin; Adiazine; Sulfazine; Sulfadiazene; Adiazin; Debenal; Liquadiazine; Sulfapyrimidin; Pyrimal; 2-Sulfanilamidopyrimidine; Cremodiazine; Spofadrizine; Theradiazine; Cremotres; Deltazina; Diazolone; Eskadiazine; Microsulfon; Neotrizine; Palatrize; Piridisir; Quadetts; Quadramoid; Sanodiazine; Sterazine; Sulfatryl; Sulfolex; Sulfonsol;…	C1=CN=C(N=C1)NS(=O)(=O)C2=CC=C(C=C2)N	Prelamin-A/C; Bacterial dihydropteroate synthase	single protein	No
497	sotalol	sotalol; 3930-20-9; beta-Cardone; Sotalolum; DL-Sotalol; Sotalol [INN:BAN]; Sotalolum [INN-Latin]; MJ-1999; N-(4-(1-Hydroxy-2-(isopropylamino)ethyl)phenyl)methanesulfonamide; .beta.-Cardone; 4'-(1-Hydroxy-2-(isopropylamino)ethyl)methane sulfonanilide; CCRIS 4204; CHEMBL471; N-[4-[1-hydroxy-2-(propan-2-ylamino)ethyl]phenyl]methanesulfonamide; 4'-(1-Hydroxy-2-isopropylaminoethyl)methanesulfonanilid…	CC(C)NCC(C1=CC=C(C=C1)NS(=O)(=O)C)O	Beta-2 adrenergic receptor; Prelamin-A/C; Beta-1 adrenergic receptor	single protein	No
498	Sodium 4-phenylbutyrate	Sodium 4-phenylbutyrate; SODIUM PHENYLBUTYRATE; 1716-12-7; sodium 4-phenylbutanoate; Buphenyl; TriButyrate; Ammonaps; Benzenebutanoic acid, sodium salt; 4PBA; 4-phenylbutyric acid sodium; UNII-NT6K61736T; sodium;4-phenylbutanoate; NSC 657802; CHEBI:75316; NT6K61736T; DSSTox_CID_20948; DSSTox_RID_79606; DSSTox_GSID_40948; 4-Phenylbutyrate, Na; C10H11NaO2; CAS-1716-12-7; 4-Phenylbutyric Acid Sodium…	C1=CC=C(C=C1)CCCC(=O)[O-].[Na+]	Glutamine	small molecule	No
499	sulfadimethoxine	sulfadimethoxine; Sulphadimethoxine; 122-11-2; Sulfadimethoxin; Sulfadimethoxydiazine; Sulfadimetoxin; Albon; Dimetazina; Sulfadimetoxina; Agribon; Deposul; Madribon; 4-Amino-N-(2,6-dimethoxy-4-pyrimidinyl)benzenesulfonamide; Sulfadimethoxinum; 4-amino-N-(2,6-dimethoxypyrimidin-4-yl)benzenesulfonamide; Arnosulfan; Bactrovet; Diasulfa; Diasulfyl; Dimethoxysulfadiazine; Madrigid; Madriqid; Madroxin…	COC1=NC(=NC(=C1)NS(=O)(=O)C2=CC=C(C=C2)N)OC	Prelamin-A/C; Anthrax lethal factor; Serotonin 6 (5-HT6) receptor; Bacterial dihydropteroate synthase	single protein	No
500	sulfaguanidine	sulfaguanidine; 57-67-0; Sulfaguanidin; Sulphaguanidine; Sulfaguine; Guanicil; Sulfanilguanidine; Sulfoguanidine; Sulfaguanil; Sulfanilylguanidine; Sulfoguanil; Sulfoguanyl; Abiguanil; Guanidan; Sulfentidine; Aterian; Ganidan; Guamide; Orgaguanidon; Sulfaguanidinum; Sulfoguenil; Sulfoquanidine; N1-Amidinosulfanilamide; Resulfon; Suganyl; Diacta; Ruocid; Sulgin; N-Guanylsulfanilamide; S-Guanidine;…	C1=CC(=CC=C1N)S(=O)(=O)N=C(N)N	Thrombin; Prelamin-A/C	single protein	No
501	sulfamerazine	sulfamerazine; 127-79-7; Sulphamerazine; Sulfamerazin; Sulfamethyldiazine; Cremomerazine; Methylsulfazine; Sulfameradine; Mebacid; Mesulfa; Metilsulfadiazin; 2-Sulfa-4-methylpyrimidine; Methylpyrimal; Metilsulfazin; Sulfamerazina; Sulfamerazinum; Kelamerazine; Percoccide; Pyralcid; Septacil; Septosyl; Solumedin; Sumedine; Romezin; Veta-Merazine; 4-amino-N-(4-methylpyrimidin-2-yl)benzenesulfonamid…	CC1=NC(=NC=C1)NS(=O)(=O)C2=CC=C(C=C2)N	Cytochrome P450 2C9; Bacterial dihydropteroate synthase	single protein	No
502	sulfamethazine	sulfamethazine; Sulfadimidine; 57-68-1; Sulfadimethyldiazine; Sulfamezathine; Sulphamethazine; Sulfadimerazine; Sulphamezathine; Sulfadimezine; Sulfadimidin; Sulphadimidine; 4-amino-N-(4,6-dimethylpyrimidin-2-yl)benzenesulfonamide; Sulfadimethylpyrimidine; Sulphadimethylpyrimidine; Sulfadimesin; Sulfadimesine; Sulfadimezin; Sulfametazyny; Sulfamethiazine; Sulphamethasine; Sulphamidine; Sulphodime…	CC1=CC(=NC(=N1)NS(=O)(=O)C2=CC=C(C=C2)N)C	Survival motor neuron protein; Bacterial dihydropteroate synthase	single protein	No
503	sulfamethizole	sulfamethizole; 144-82-1; Sulfamethizol; Sulphamethizole; Rufol; Sulfamethylthiadiazole; Thiosulfil; Proklar; Sulfamethizolum; Sulfametizol; Sulfurine; 4-Amino-N-(5-methyl-1,3,4-thiadiazol-2-yl)benzenesulfonamide; Sulfapyelon; Urolucosil; Ayerlucil; Lucosil; Methazol; Microsul; Renasul; Salimol; Sulfstat; Tetracid; Thidicur; Ultrasul; Urocydal; Urodiaton; Urosulfin; Famet; Uroz; Sulfa gram; Thios…	CC1=NN=C(S1)NS(=O)(=O)C2=CC=C(C=C2)N	Bacterial dihydropteroate synthase	single protein	No
504	sulfamethoxazole	sulfamethoxazole; 723-46-6; Sulphamethoxazole; Gantanol; Sulfisomezole; Sulfamethoxazol; Metoxal; Sulfamethylisoxazole; 4-Amino-N-(5-methyl-3-isoxazolyl)benzenesulfonamide; Simsinomin; Radonil; Sinomin; Sulphamethoxazol; Sulpha-methoxizole; Bactrim; Sulfamethalazole; Azo-gantanol; Sulphamethylisoxazole; Urobak; Sulfamethoxizole; 3-Sulfanilamido-5-methylisoxazole; 4-amino-N-(5-methylisoxazol-3-yl)…	CC1=CC(=NO1)NS(=O)(=O)C2=CC=C(C=C2)N	Dihydrofolate reductase; Human immunodeficiency virus type 1 protease; Bacterial dihydropteroate synthase	single protein	No
505	sulfamethoxypyridazine	sulfamethoxypyridazine; 80-35-3; Sulphamethoxypyridazine; Midicel; Sulfapyridazine; Sulfalex; Sulfametoxipiridazine; Spofadazine; Sulfdurazin; Longin; 3-Sulfa-6-methoxypyridazine; Depovernil; Lederkyn; Lisulfen; Petrisul; Piridolo; Quinoseptyl; Retasulfin; Sulfametoxipiridazina; Sulfozona; Sultirene; Altezol; Davosin; Lentac; Medicel; Midikel; Myasul; Opinsul; Paramid; Retamid; Slosul; Vinces; Du…	COC1=NN=C(C=C1)NS(=O)(=O)C2=CC=C(C=C2)N	Prelamin-A/C; Survival motor neuron protein; Bacterial dihydropteroate synthase	single protein	No
506	sulfanilamide	sulfanilamide; 4-Aminobenzenesulfonamide; 63-74-1; Sulphanilamide; Sulfamine; Sulphonamide; Sulfonylamide; p-Aminobenzenesulfonamide; Prontosil Album; Bacteramid; Streptasol; p-Sulfamoylaniline; Sulfonamide P; p-Aminobenzenesulfamide; Benzenesulfonamide, 4-amino-; Estreptocida; Exoseptoplix; Streptoclase; p-Sulfamidoaniline; Prontylin; Sulfamidyl; Sulfanalone; Sulfanidyl; Sulfanil; Sulfocidine; S…	C1=CC(=CC=C1N)S(=O)(=O)N	Carbonic anhydrase II; Carbonic anhydrase IX; Carbonic anhydrase XIII; Carbonic anhydrase XII; Carbonic anhydrase VII; Carbonic anhydrase; Carbonic anhydrase 1; Carbonic anhydrase VI; Alpha carbonic anhydrase; Carbonic anhydrase III; Thyroid stimulating hormone receptor; Carbonic anhydrase 2; Delta carbonic anhydrase; Carbonic anhydrase I; AGAP002992-PA; Carbonate dehydratase; Carbonic anhydrase,…	single protein	No
507	sulfapyridine	sulfapyridine; 144-83-2; Sulphapyridine; 2-Sulfapyridine; Sulfidin; 2-Sulfanilamidopyridine; Sulfidine; 2-Sulfanilylaminopyridine; Streptosilpyridine; Coccoclase; Eubasinum; Piridazol; Pyridazol; Eubasin; Haptocil; Plurazol; Relbapiridina; Pyriamid; Septipulmon; Thioseptal; Adiplon; Dagenan; Trianon; Ronin; 2-Sulfanilamidopyridin; N-2-Pyridylsulfanilamide; Solfapiridina; Sulfapiridina; Sulfapyrid…	C1=CC=NC(=C1)NS(=O)(=O)C2=CC=C(C=C2)N			No
508	sulfathiazole	sulfathiazole; 72-14-0; Sulphathiazole; Sulfathiazol; 2-Sulfanilamidothiazole; Sulfanilamidothiazole; Thiazamide; Norsulfazole; 2-Sulfonamidothiazole; Norsulfasol; 2-(Sulfanilylamino)thiazole; Neostrepsan; Sulfocerol; Thiozamide; Sulzol; 2-Sulfanilamidothiazol; 4-Amino-N-(thiazol-2-yl)benzenesulfonamide; 2-(p-Aminobenzenesulfonamido)thiazole; Azoquimiol; Azoseptale; Norsulfazol; Poliseptil; Sanot…	C1=CC(=CC=C1N)S(=O)(=O)NC2=NC=CS2	Bacterial dihydropteroate synthase	single protein	No
509	sulfisoxazole	sulfisoxazole; Sulfafurazole; 127-69-5; Sulphafurazole; Sulfisoxazol; Sulfafurazol; Sulfaisoxazole; Sulfofurazole; Sulfisoxasole; Sulphaisoxazole; Gantrisin; Sulfadimethylisoxazole; Alphazole; Amidoxal; Sulfalar; Sulfoxol; Sulfisoxazole dialamine; Sulphafurazolum; Renosulfan; Sulfasoxazole; Sulfisonazole; Accuzole; Soxomide; Sulfazin; Sulfizin; Sulsoxin; Sosol; Roxosul tablets; Sulphafurazol; Sul…	CC1=C(ON=C1C)NS(=O)(=O)C2=CC=C(C=C2)N	Endothelin receptor ET-A; Thyroid stimulating hormone receptor; Cytochrome P450 2C19; Bacterial dihydropteroate synthase	single protein	No
510	suprofen	suprofen; 40828-46-4; Profenal; Sutoprofen; Maldocil; Suprol; Masterfen; p-2-Thenoylhydratropic acid; Suprofenum; Suprofene; Suprocil; Suprofene [INN-French]; Suprofenum [INN-Latin]; 4-(2-Thenoyl)hydratropsaeure; 2-(4-(2-Thenoyl)phenyl)propionsaeure; TN 762; 2-[4-(thiophene-2-carbonyl)phenyl]propanoic acid; alpha-Methyl-4-(2-thienylcarbonyl)benzeneacetic acid; (+-)-2-(p-(2-Thenoyl)phenyl)propioni…	CC(C1=CC=C(C=C1)C(=O)C2=CC=CS2)C(=O)O	Cyclooxygenase-1; Cyclooxygenase	single protein; protein family	No
511	Gatifloxacin	Gatifloxacin; 112811-59-3; Tequin; Zymar; Gatiflo; AM-1155; Gatiquin; Gatispan; Gatilox; Zymaxid; Gaity; AM 1155; CG 5501; BMS-206584; Gatifloxacin [USAN:INN]; Gatifloxacine; 1-Cyclopropyl-6-fluoro-1,4-dihydro-8-methoxy-7-(3-methyl-1-piperazinyl)-4-oxo-3-quinolinecarboxylic acid; gatifloxacin anhydrous; GTFX; BMS 206584-01; 1-Cyclopropyl-1,4-dihydro-6-fluoro-8-methoxy-7-(3-methyl-1-piperazinyl)-4…	CC1CN(CCN1)C2=C(C=C3C(=C2OC)N(C=C(C3=O)C(=O)O)C4CC4)F	DNA gyrase; Streptokinase A; Topoisomerase IV	protein complex; single protein	No
512	tazarotene	tazarotene; 118292-40-3; Tazorac; Zorac; Ethyl 6-((4,4-dimethylthiochroman-6-yl)ethynyl)nicotinate; Avage; AGN-190168; Fabior; AGN 190168; Tazarotene (Avage); UNII-81BDR9Y8PS; C21H21NO2S; 81BDR9Y8PS; CHEMBL1657; CHEBI:32184; 3-Pyridinecarboxylic acid, 6-((3,4-dihydro-4,4-dimethyl-2H-1-benzothiopyran-6-yl)ethynyl)-, ethyl ester; NCGC00167525-01; ethyl 6-(2-(4,4-dimethylthiochroman-6-yl)ethynyl)nic…	CCOC(=O)C1=CN=C(C=C1)C#CC2=CC3=C(C=C2)SCCC3(C)C	Retinoic acid receptor alpha; Retinoic acid receptor beta; Retinoic acid receptor gamma; Retinoic acid receptor	single protein; protein family	No
513	tegafur	tegafur; Ftorafur; 17902-23-7; Futraful; Fluorofur; Sinoflurol; Citofur; Florafur; Fental; Neberk; Coparogin; Franroze; Furafluor; Furflucil; Furofutran; Nitobanil; Exonal; Fulfeel; Lifril; Sunfral; Lamar; Riol; Tefsiel C; FT-207; Phthorafur; 1-(2-Tetrahydrofuryl)-5-fluorouracil; 5-Fluoro-1-(tetrahydro-2-furyl)uracil; Racemic Ftorafur; Phthorafur [Czech]; 5-fluoro-1-(tetrahydrofuran-2-yl)pyrimidi…	C1CC(OC1)N2C=C(C(=O)NC2=O)F			No
514	terfenadine	terfenadine; 50679-08-8; Seldane; Ternadin; Triludan; Teldane; Allerplus; Teldanex; Aldaban; Terdin; Terfenadina; Terfen; RMI 9918; RMI-9918; Terfenadinum [INN-Latin]; Terfenadina [INN-Spanish]; C32H41NO2; MDL 9918; HSDB 6508; MDL-9918; EINECS 256-710-8; BRN 5857899; 1-(4-tert-butylphenyl)-4-[4-[hydroxy(diphenyl)methyl]piperidin-1-yl]butan-1-ol; alpha-[4-(1,1-Dimethylethyl)phenyl]-4-(hydroxydiphe…	CC(C)(C)C1=CC=C(C=C1)C(CCCN2CCC(CC2)C(C3=CC=CC=C3)(C4=CC=CC=C4)O)O	HERG; Histamine H1 receptor; Cytochrome P450 3A4; Prelamin-A/C; Microtubule-associated protein tau; Alpha-2c adrenergic receptor; C-C chemokine receptor type 5; Dopamine D3 receptor; Dopamine transporter; Serotonin 2a (5-HT2a) receptor; Serotonin 2b (5-HT2b) receptor; Serotonin 2c (5-HT2c) receptor; Serotonin 6 (5-HT6) receptor; Neurokinin 2 receptor; Sodium channel protein type V alpha subunit; …	single protein; protein family	No
515	theobromine	theobromine; 83-67-0; 3,7-Dimethylxanthine; Diurobromine; Teobromin; Theosalvose; Theostene; Santheose; Thesodate; Thesal; 3,7-dimethylpurine-2,6-dione; 3,7-Dimethyl-3,7-dihydro-1H-purine-2,6-dione; Theobromin; Xanthine, 3,7-dimethyl-; 3,7-Dihydro-3,7-dimethyl-1H-purine-2,6-dione; 1H-Purine-2,6-dione, 3,7-dihydro-3,7-dimethyl-; SC 15090; 2,6-Dihydroxy-3,7-dimethylpurine; Theobromine (natural); FE…	CN1C=NC2=C1C(=O)NC(=O)N2C	MAP kinase ERK2; Muscarinic acetylcholine receptor M1	single protein	No
516	tioconazole	tioconazole; 65899-73-2; Vagistat; Trosyl; Vagistat-1; Trosyd; Gyno-trosyd; Fungibacid; Tioconazolum; Zoniden; Tioconazol [INN-Spanish]; Tioconazolum [INN-Latin]; Tz-3; UK-20349; C16H13Cl3N2OS; UK 20349; EINECS 265-973-8; BRN 0573867; Tioconazol; CHEBI:77898; 1-(2,4-Dichloro-beta-((2-chloro-3-thenyl)-oxy)phenethyl)imidazole; (+-)-1-(2,4-Dichloro-beta-((2-chloro-3-ethenyl)oxy)phenethyl)imidazole; …	C1=CC(=C(C=C1Cl)Cl)C(CN2C=CN=C2)OCC3=C(SC=C3)Cl	Cytochrome P450 17A1; Cytochrome P450 51	single protein	No
517	tiopronin	tiopronin; 1953-02-2; N-(2-Mercaptopropionyl)glycine; Acadione; Captimer; Thiopronine; Mucolysin; Capen; Thiopronin; Epatiol; Thiola; Sutilan; Thiosol; Thiolpropionamidoacetic acid; 2-(2-sulfanylpropanoylamino)acetic acid; Tiopronin (Thiola); Tioglis; Vincol; Glycine, N-(2-mercapto-1-oxopropyl)-; Meprin (detoxicant); N-(2-Mercapto-1-oxopropyl)glycine; Tiopronine [INN-French]; Tioproninum [INN-Lat…	CC(C(=O)NCC(=O)O)S	Tyrosyl-DNA phosphodiesterase 1	single protein	No
518	tolbutamide	tolbutamide; 64-77-7; Orinase; Artosin; Tolbutamid; Aglicid; Arkozal; Diabetol; Dolipol; Rastinon; Tolumid; Diaben; Orabet; 1-Butyl-3-tosylurea; Tolylsulfonylbutylurea; Willbutamide; Butamide; Diabetamid; Diabuton; Diasulfon; Dirastan; Glyconon; Ipoglicone; Pramidex; Tolbusal; Artozin; Butamid; Drabet; Mobenol; Oralin; Orezan; Orinaz; Oterben; Toluina; Toluvan; 1-Butyl-3-(p-tolylsulfonyl)urea; Sk…	CCCCNC(=O)NS(=O)(=O)C1=CC=C(C=C1)C	Prelamin-A/C; Muscarinic acetylcholine receptor M1; Sulfonylurea receptor 1, Kir6.2	single protein; protein complex	No
519	tolnaftate	tolnaftate; 2398-96-1; Tinactin; Tolnaphthate; Tonoftal; Sporiline; Tinaderm; Tolsanil; Aftate; Chinofungin; Dermoxin; Focusan; Tinavet; Pitrex; Naphthiomate T; Phytoderm; Timoped; Tritin; HI-Alazin; Fungistop; Tolnaftato; Tolnaftatum; Sorgoa; Dungistop; Tniaderm; Separin; Tolnaftato [DCIT]; Naphthiomate-T; Hi-alarzin; O-2-Naphthyl m,N-dimethylthiocarbanilate; Tolnaftatum [INN-Latin]; Sch 10144; …	CC1=CC(=CC=C1)N(C)C(=S)OC2=CC3=CC=CC=C3C=C2	Cytochrome P450 2C19	single protein	No
520	trichlormethiazide	trichlormethiazide; Trichloromethiazide; 133-67-5; Naqua; Metahydrin; Trichlormetazid; Achletin; Trichlormethiazid; Diu-Hydrin; Chlopolidine; Hydrotrichlorothiazide; Aponorin; Cretonin; Diurazida; Diuroral; Fluitran; Gangesol; Intromene; Isestran; Schebitran; Triflumen; Diurese; Esmarin; Flurese; Flutra; Nakva; Triclordiuride; Anistadin; Carvacron; Kubacron; Tachionin; Tolcasone; Trichlorex; Euri…	C1=C2C(=CC(=C1Cl)S(=O)(=O)N)S(=O)(=O)NC(N2)C(Cl)Cl	Carbonic anhydrase I; Carbonic anhydrase II; Carbonic anhydrase IV; Carbonic anhydrase VA; Carbonic anhydrase VB; Carbonic anhydrase VII; Carbonic anhydrase IX; Carbonic anhydrase XII; Carbonic anhydrase XIII; Thiazide-sensitive sodium-chloride cotransporter	single protein	No
521	tropicamide	tropicamide; 1508-75-4; Mydriacyl; Mydriaticum; Mydriafair; Tropicacyl; Minims tropicamide; Bistropamide; Epitromina; Tropikamid; Mydrum; Tropicamidum; Visumidriatic; Tropimil; N-ethyl-3-hydroxy-2-phenyl-N-(pyridin-4-ylmethyl)propanamide; Ro 1-7683; Tropicamidum [INN-Latin]; Tropicamida [INN-Spanish]; N-Ethyl-2-phenyl-N-(4-pyridylmethyl)hydracrylamide; N-Ethyl-N-(4-pyridylmethyl)tropamid; N-Ethyl…	CCN(CC1=CC=NC=C1)C(=O)C(CO)C2=CC=CC=C2	Endonuclease 4; Bloom syndrome protein; Cytochrome P450 2C19; Cytochrome P450 2C9; Muscarinic acetylcholine receptor M1; Muscarinic acetylcholine receptor M2; Muscarinic acetylcholine receptor M3; Muscarinic acetylcholine receptor M4; Muscarinic acetylcholine receptor M5	single protein	No
522	troxipide	troxipide; 30751-05-4; 3,4,5-Trimethoxy-N-(3-piperidyl)benzamide; Troxipidum [Latin]; Benzamide, 3,4,5-trimethoxy-N-3-piperidinyl-; KU-54; Troxipida [Spanish]; Troxipide [INN:JAN]; 3-(3,4,5-Trimethoxybenzamido)piperidine; 3,4,5-trimethoxy-n-piperidin-3-ylbenzamide; 99777-81-8; BRN 0493078; C15H22N2O4; NCGC00183029-01; Aplace; DSSTox_CID_3725; 3,4,5-trimethoxy-N-(piperidin-3-yl)benzamide; (+-)-3,4…	COC1=CC(=CC(=C1OC)OC)C(=O)NC2CCCNC2			No
523	Malonoben	Malonoben; tyrphostin A9; 10537-47-0; Tyrphostin 9; 2-(3,5-Di-tert-butyl-4-hydroxybenzylidene)malononitrile; NSC 242557; Malonoben [ANSI]; GCP 5126; ENT 27910; Caswell No. 291AA; SF 6847; AG 17; UNII-87TE8MRS65; Gulf S-15126; (3,5-Di-t-butyl-4-hydroxybenzylidene)malononitrile; S-15126; EPA Pesticide Chemical Code 537200; 3,5-di-t-Butyl-4-hydroxy-benzylidenemalononitrile; BRN 2700764; Tyrphostin 9…	CC(C)(C)C1=CC(=CC(=C1O)C(C)(C)C)C=C(C#N)C#N	Ras-related protein Rab-9A; Survival motor neuron protein; Thyroid stimulating hormone receptor; Hypoxia-inducible factor 1 alpha; Inositol monophosphatase 1; Muscarinic acetylcholine receptor M1; Geminin; Cytochrome P450 2C9	single protein	No
524	venlafaxine	venlafaxine; 93413-69-5; Elafax; D,L-Venlafaxine; Venlafaxina; Venlafaxinum; 1-(2-(dimethylamino)-1-(4-methoxyphenyl)ethyl)cyclohexanol; Venlafaxine [INN:BAN]; Venlafaxinum [INN-Latin]; Venlafaxin; Venlafaxina [INN-Spanish]; 1-[2-(Dimethylamino)-1-(4-methoxyphenyl)ethyl]cyclohexanol; 1-[2-(dimethylamino)-1-(4-methoxyphenyl)ethyl]cyclohexan-1-ol; Efectin; CHEBI:9943; HSDB 6699; NCGC00095109-01; Cy…	CN(C)CC(C1=CC=C(C=C1)OC)C2(CCCCC2)O	Serotonin transporter; Norepinephrine transporter; Dopamine transporter; Alpha-1a adrenergic receptor; Transporter; Prelamin-A/C	single protein	No
525	Pirinixic acid	Pirinixic acid; 50892-23-4; WY-14643; [4-Chloro-6-(2,3-xylidino)-2-pyrimidinylthio]acetic acid; WY-14,643; WY14643; Wy 14643; WY-14643 (Pirinixic Acid); Wyeth 14,643; (4-Chloro-6-(2,3-xylidino)-2-pyrimidinylthio)acetic acid; Pirinixic acid [INN]; UNII-86C4MRT55A; C14H14ClN3O2S; CCRIS 133; NSC 310038; Acide pirinixique [INN-French]; Acido pirinixico [INN-Spanish]; Acidum pirinixicum [INN-Latin]; N…	CC1=C(C(=CC=C1)NC2=CC(=NC(=N2)SCC(=O)O)Cl)C	Peroxisome proliferator-activated receptor alpha	single protein	No
526	zaltoprofen	zaltoprofen; 74711-43-6; 2-(10-oxo-10,11-dihydrodibenzo[b,f]thiepin-2-yl)propanoic acid; Soleton; 89482-00-8; CN 100; CN-100; Zaltoprofen (unspecified); C17H14O3S; EINECS 277-973-5; 2-(10,11-Dihydro-10-oxodibenzo[b,f]thiepin-2-yl)propionic Acid; 2-(6-oxo-5H-benzo[b][1]benzothiepin-3-yl)propanoic acid; 10,11-Dihydro-alpha-methyl-10-oxodibenzo(b,f)thiepin-2-acetic acid; NCGC00183878-01; (+-)-2-(10,…	CC(C1=CC2=C(C=C1)SC3=CC=CC=C3C(=O)C2)C(=O)O			No
527	ZM 336372	ZM 336372; 208260-29-1; ZM336372; ZM-336372; 3-(dimethylamino)-N-(3-(4-hydroxybenzamido)-4-methylphenyl)benzamide; N-[5-(3-Dimethylaminobenzamido)-2-methylphenyl]-4-hydroxybenzamide; CHEMBL186526; 3-(dimethylamino)-N-[3-[(4-hydroxybenzoyl)amino]-4-methylphenyl]benzamide; Benzamide, 3-(dimethylamino)-N-[3-[(4-hydroxybenzoyl)amino]-4-methylphenyl]-; Bio1_001346; compound 1 [PMID: 15454231]; BiomolK…	CC1=C(C=C(C=C1)NC(=O)C2=CC(=CC=C2)N(C)C)NC(=O)C3=CC=C(C=C3)O	MAP kinase p38 alpha; Serine/threonine-protein kinase RAF; Serine/threonine-protein kinase B-raf; Tyrosine-protein kinase LCK; Inositol monophosphatase 1	single protein	No
528	Guanidine hydrochloride	Guanidine hydrochloride; 50-01-1; Guanidinium chloride; guanidine HCl; Guanidine, monohydrochloride; GUANIDINE MONOHYDROCHLORIDE; Aminoformamidine hydrochloride; Aminomethanamidine hydrochloride; Guanidine chloride; Guanidine (hydrochloride); Iminourea hydrochloride; Carbamidine hydrochloride; Guanidinium hydrochloride; UNII-3YQC9ZY4YB; USAF EK-749; Guanidine, hydrochloride (1:1); EINECS 200-002-…	C(=N)(N)N.Cl	Voltage-gated potassium channel	protein family	No
529	CORTISONE ACETATE	CORTISONE ACETATE; Cortisone 21-acetate; 50-04-4; Cortone acetate; Incortin; Biocort acetate; Artriona; Cortadren; Scheroson; Cortisyl; Adreson; Irisone acetate; Cortelan; Cortistab; Ricortex; Corlin; Cortogen acetate; Compound E acetate; Pregn-4-ene-3,11,20-trione, 21-(acetyloxy)-17-hydroxy-; Cortisone monoacetate; NSC 49420; Cortisone, 21-acetate; Cortilen; UNII-883WKN7W8X; Cortisone (acetate);…	CC(=O)OCC(=O)C1(CCC2C1(CC(=O)C3C2CCC4=CC(=O)CCC34C)C)O	Glucocorticoid receptor	single protein	No
530	hydrocortisone	hydrocortisone; Cortisol; 50-23-7; Acticort; Cetacort; Hydrasson; Hydrocortisyl; Cobadex; Hydrocortone; Cortef; Hycort; Hytone; Signef; 17-Hydroxycorticosterone; Optef; Kendall's compound F; Cortanal; Cortenema; Corticreme; Cortifan; Cortiment; Cortispray; Cortonema; Dermacort; Dermolate; Efcorbin; Efcortelan; Ficortril; Genacort; Hycortol; Hycortole; Permicort; Proctocort; Tarcortin; Traumaide; …	CC12CCC(=O)C=C1CCC3C2C(CC4(C3CCC4(C(=O)CO)O)C)O	Corticosteroid binding globulin; Testis-specific androgen-binding protein; Nuclear factor NF-kappa-B p105 subunit; Survival motor neuron protein; Hypoxia-inducible factor 1 alpha; Muscarinic acetylcholine receptor M1; Glucocorticoid receptor; Mineralocorticoid receptor	single protein	No
531	estriol	estriol; Oestriol; 50-27-1; Trihydroxyestrin; Estratriol; Ovestin; Ovestrion; Destriol; Tridestrin; Theelol; Aacifemine; Oestratriol; Orestin; 16alpha-Hydroxyestradiol; Ortho-Gynest; Deuslon-A; Hemostyptanon; Hormomed; Klimoral; Oestriolum; Orgastyptin; Overstin; Thulol; Triovex; Holin; 16alpha,17beta-Estriol; Gynaesan; Hormonin; Stiptanon; Synapause; Triodurin; Estriel; Trihydroxyoestrin; Follic…	CC12CCC3C(C1CC(C2O)O)CCC4=C3C=CC(=C4)O	Testis-specific androgen-binding protein; Estrogen receptor alpha; Estrogen receptor beta	single protein	No
532	estradiol	estradiol; beta-Estradiol; 17beta-Estradiol; 50-28-2; Oestradiol; Dihydrofolliculin; Estrace; Ovocyclin; Vivelle; progynon; Dihydrotheelin; Dihydroxyestrin; Aquadiol; Diogynets; Gynergon; Gynoestryl; Diogyn; Oestroglandol; Aerodiol; Corpagen; Dimenformon; Estrovite; Femestral; Follicyclin; Ginosedol; Macrodiol; Oestergon; Ovahormon; Ovasterol; Ovastevol; Perlatanol; Primofol; Profoliol; Altrad; B…	CC12CCC3C(C1CCC2O)CCC4=C3C=CC(=C4)O	Estrogen receptor; Estrogen receptor alpha; Estrogen receptor beta; Androgen Receptor; Testis-specific androgen-binding protein; Estrogen-related receptor alpha; Estrogen-related receptor beta; G-protein coupled estrogen receptor 1; Survival motor neuron protein; Bloom syndrome protein; Cytochrome P450 3A4; Aldehyde oxidase	protein family; single protein	No
533	Adiphenine hydrochloride	Adiphenine hydrochloride; 50-42-0; ADIPHENINE HCL; Patrovina; Sentiv; Spasnil; Trasentin hydrochloride; Adiphenine chloride; Adiphen hydrochloride; Adiphenine (hydrochloride); Difacil hydrochloride; Vegantin; Adifenin hydrochloride; Diphacil hydrochloride; Trasentine hydrochloride; Transentine hydrochloride; Adipheninium chloratum; Spasmolytin hydrochloride; Diphenylacetic acid 2-(diethylamino)et…	CCN(CC)CCOC(=O)C(C1=CC=CC=C1)C2=CC=CC=C2.Cl	Muscarinic acetylcholine receptor; Survival motor neuron protein; Inositol monophosphatase 1	protein family; single protein	No
534	reserpine	reserpine; 50-55-5; Serpalan; Serpasil; Serpivite; Apoplon; Hypersil; Alserin; Deserpine; Elserpine; Hiserpia; Raunervil; Raupasil; Rausedil; Rausedyl; Rauwasedin; Reserpin; Serpanray; Resine; Rivasin; Sandril; Serpate; (-)-Reserpine; Rau-Sed; Ascoserpina; Austrapine; Bioserpine; Enipresser; Eskaserpine; Helfoserpin; Hiposerpil; Maviserpin; Mayserpine; Mephaserpin; Purserpine; Rauserpine; Reserpa…	COC1C(CC2CN3CCC4=C(C3CC2C1C(=O)OC)NC5=C4C=CC(=C5)OC)OC(=O)C6=CC(=C(C(=C6)OC)OC)OC	P-glycoprotein 1; Synaptic vesicular amine transporter	single protein	No
535	D-Sorbitol	D-Sorbitol; sorbitol; D-Glucitol; 50-70-4; glucitol; L-Gulitol; (-)-Sorbitol; Glucarine; Diakarmon; Multitol; Sorbilande; Sorbostyl; D-(-)-Sorbitol; Esasorb; Karion; Neosorb; Nivitin; Siosan; Sorbite; Sorbol; Cholaxine; Sionit; Sionite; Sionon; Karion instant; Sorbitol F; Sorbex Rp; Sorbitol FP; D-Sorbol; Sionit K; Sorbex M; Sorbex R; Sorbex S; Sorbex X; Sorbitol syrup C; Hexahydric alcohol; Sorb…	C(C(C(C(C(CO)O)O)O)O)O			No
536	PROCAINE HYDROCHLORIDE	PROCAINE HYDROCHLORIDE; 51-05-8; Procaine Hcl; Novocain; Gerovital H3; 2-(diethylamino)ethyl 4-aminobenzoate hydrochloride; geriocaine; Atoxicocaine; Chlorocaine; Neotonocaine; Allocaine; Aminocaine; Anadolor; Anesthesol; Anestil; Bernocaine; Ethocaine; Eugerase; Herocaine; Irocaine; Juvocaine; Kerocaine; Lactocaine; Naucaine; Neocaine; Novocainum; Omnicain; Paracain; Planocaine; Scurocaine; Sevi…	CCN(CC)CCOC(=O)C1=CC=C(C=C1)N.Cl	Bloom syndrome protein; Sodium channel alpha subunit	single protein; protein family	No
537	Tiratricol	Tiratricol; 51-24-1; Triac; 3,3',5-TRIIODOTHYROACETIC ACID; Triiodothyroacetic acid; 2-[4-(4-hydroxy-3-iodophenoxy)-3,5-diiodophenyl]acetic acid; UNII-29OQ9EU4R1; Tiratricol [INN]; 3',3,5-Triiodothyroacetic acid; CHEMBL41632; 29OQ9EU4R1; Triacana; Benzeneacetic acid, 4-(4-hydroxy-3-iodophenoxy)-3,5-diiodo-; Tiratricol (INN); CAS-51-24-1; NCGC00016227-01; Teatrois; Tiratricol, 3,3',5-triiodothyroa…	C1=CC(=C(C=C1OC2=C(C=C(C=C2I)CC(=O)O)I)I)O	Thyroid hormone receptor beta-1; Thyroid hormone receptor alpha	single protein	No
538	Isoprenaline hydrochloride	Isoprenaline hydrochloride; 51-30-9; ISOPROTERENOL HYDROCHLORIDE; Isuprel; Isoprenaline HCl; Euspiran; Isoproterenol HCl; Aerolone; Aerotrol; Izadrin; Vapo-Iso; DL-Isoprenaline hydrochloride; DL-Isoproterenol hydrochloride; Isuprel hydrochloride; Asthpul; Norisodrine hydrochloride; dl-Isadrine hydrochloride; Isopropylarterenol hydrochloride; NSC 37745; (+-)-Isoproterenol hydrochloride; Norisodrin…	CC(C)NCC(C1=CC(=C(C=C1)O)O)O.Cl	Thyroid stimulating hormone receptor; MAP kinase ERK2; Fructose-bisphosphate aldolase A; Putative fructose-1,6-bisphosphate aldolase; Bloom syndrome protein; Endoplasmic reticulum-associated amyloid beta-peptide-binding protein; Beta-2 adrenergic receptor; Adrenergic receptor beta	single protein; protein family	No
539	Epinephrine bitartrate	Epinephrine bitartrate; 51-42-3; Epinephrine acid tartrate; Bronitin Mist; Adrenaline acid tartrate; Adrenaline bitartrate; L-Adrenaline tartrate; l-Epinephrine tartrate; Asthmahaler; Epinephrine d-bitartrate; Bronkaid Mist Suspension; l-Adrenaline bitartrate; (-)-Adrenaline tartrate; l-Adrenaline d-bitartrate; Primatene Mist Suspension; l-Epinephrine bitartrate; l-Epinephrine d-bitartrate; EPINE…	CNCC(C1=CC(=C(C=C1)O)O)O.C(C(C(=O)O)O)(C(=O)O)O			No
540	Histamine dihydrochloride	Histamine dihydrochloride; 56-92-8; Histamine 2HCl; 2-(1H-Imidazol-4-yl)ethanamine dihydrochloride; Ceplene; 1H-Imidazole-4-ethanamine dihydrochloride; 1H-Imidazole-4-ethanamine, dihydrochloride; peremin; 2-(1H-Imidazol-4-yl)ethylamine dihydrochloride; Histaminedium dichloride; Histamine chloride; Histamine dichloride; 2-(4-Imidazolyl)ethylamine dihydrochloride; UNII-3POA0Q644U; MFCD00012703; 2-I…	C1=C(NC=N1)CCN.Cl.Cl	Histamine H4 receptor; Histamine H2 receptor	single protein	No
541	L-thyroxine	L-thyroxine; levothyroxine; 51-48-9; thyroxine; thyroxin; Tetraiodothyronine; Thyrax; synthroid; 3,3',5,5'-Tetraiodo-L-thyronine; Thyratabs; Thyreoideum; Thyroxinal; Thyroxine iodine; Levothyroxin; (-)-Thyroxine; L-Thyroxin; 3,5,3',5'-Tetraiodo-L-thyronine; L-T4; Thyroxine (l); DL-Thyroxin; Levothyroxine sodium; levothroid; t4; Thyroxine (VAN); 3,5,3',5'-Tetraiodothyronine; Laevothyroxinum; O-(4-…	C1=C(C=C(C(=C1I)OC2=CC(=C(C(=C2)I)O)I)I)CC(C(=O)O)N	Prelamin-A/C	single protein	No
542	prednisone	prednisone; 53-03-2; Dehydrocortisone; Decortin; Deltasone; Meticorten; Orasone; Rectodelt; Ultracorten; Dacortin; Encorton; 1,2-Dehydrocortisone; Deltacortisone; Deltacortone; Ancortone; Colisone; Decortancyl; Decortisyl; Deltison; Encortone; Paracort; Prednilonga; Prednison; Sterapred; Cortan; Liquid Pred; Di-Adreson; Bicortone; Cortidelt; Dekortin; Diadreson; Enkorton; Hostacortin; Lisacort; P…	CC12CC(=O)C3C(C1CCC2(C(=O)CO)O)CCC4=CC(=O)C=CC34C	Glucocorticoid receptor	single protein	No
543	estrone	estrone; 53-16-7; folliculin; OESTRONE; Theelin; estrovarin; Estrugenone; follicular hormone; Hiestrone; Kestrone; Estron; Follicunodis; Aquacrine; Destrone; Disynformon; Folliculine; Glandubolin; Hormestrin; Oestroform; Oestronum; Oestroperos; Thelykinin; Femidyn; Folipex; Folisan; Kolpon; Menagen; Oestrin; Unden; Ketohydroxyestrin; Estrone-A; Ketohydroxyoestrin; Endofolliculina; Crinovaryl; Cri…	CC12CCC3C(C1CCC2=O)CCC4=C3C=CC(=C4)O	Estrogen receptor alpha; Estrogen receptor beta; Estradiol 17-beta-dehydrogenase 1; Testis-specific androgen-binding protein; Prelamin-A/C; Hypoxia-inducible factor 1 alpha; Bloom syndrome protein; Endoplasmic reticulum-associated amyloid beta-peptide-binding protein	single protein	No
544	Dehydroepiandrosterone	Dehydroepiandrosterone; DHEA; PRASTERONE; 53-43-0; Dehydroisoandrosterone; Androstenolone; trans-Dehydroandrosterone; Psicosterone; Diandron; Diandrone; 3beta-hydroxyandrost-5-en-17-one; 17-Hormoforin; Prestara; 17-Chetovis; Andrestenol; 5-Dehydroepiandrosterone; dehydroepiandrosterone (dhea); 3-beta-Hydroxy-5-androsten-17-one; Intrarosa; Siscelar plus; 5,6-Didehydroisoandrosterone; Dehydro-epi-a…	CC12CCC3C(C1CCC2=O)CC=C4C3(CCC(C4)O)C	Testis-specific androgen-binding protein	single protein	No
545	idoxuridine	idoxuridine; 5-Iodo-2'-deoxyuridine; 54-42-2; 5-Iododeoxyuridine; Idoxuridin; Iododeoxyridine; Iodoxuridine; Dendrid; 2'-Deoxy-5-iodouridine; (+)-5-Iodo-2'-deoxyuridine; IDUR; IUDR; Joddeoxiuridin; Herplex; Idoxene; Stoxil; Allergan 211; Iduridin; Kerecid; Virudox; 5IUDR; Idoxuridinum; Antizona; Idoxuridina; Heratil; Allergan 201; IDU; 5-Iodouracil deoxyriboside; Idossuridina [DCIT]; IdUrd; 5-IUD…	C1C(C(OC1N2C=C(C(=O)NC2=O)I)CO)O	Thymidine kinase, cytosolic; DNA	single protein; nucleic acid	No
546	Pilocarpine hydrochloride	Pilocarpine hydrochloride; 54-71-7; (+)-Pilocarpine hydrochloride; Pilocarpine HCl; Almocarpine; Pilocarpal; Pilocar; Pilocar SMP; Adsorbocarpine; Pilomiotin; Pilovisc; Epicar; Pilocel; Sno pilo; Mistura P; Pilocarpine muriate; Salagen; MI-Pilo Ophth Sol; Isopto-carpine; Ami-pilo; Amistura P; Pilocarpine, hydrochloride; Spersacarpine hydrochloride; Pilokarpin monohydrochloride; Pilocarpine monohy…	CCC1C(COC1=O)CC2=CN=CN2C.Cl	Prelamin-A/C; Endonuclease 4; Bloom syndrome protein; Muscarinic acetylcholine receptor M3; Muscarinic acetylcholine receptor M1	single protein	No
547	chloramphenicol	chloramphenicol; Chloromycetin; 56-75-7; Chlornitromycin; Levomycetin; Halomycetin; Levomicetina; Chlorocid; Globenicol; Chloroamphenicol; Alficetyn; Chloramex; Chlorocol; Detreomycin; Oleomycetin; Fenicol; Amphenicol; Aquamycetin; Chloramficin; Chloramfilin; Cloramicol; D-Chloramphenicol; Enteromycetin; Juvamycetin; Leukomycin; Sificetina; Chloronitrin; Ciplamycetin; Detreomycine; Dextromycetin;…	C1=CC(=CC=C1C(C(CO)NC(=O)C(Cl)Cl)O)[N+](=O)[O-]	Streptokinase A; Bacterial 70S ribosome	single protein; protein nucleic acid complex	No
548	DL-Carnitine hydrochloride	DL-Carnitine hydrochloride; 461-05-2; Carnitine chloride; Monocamin; Carnitine hydrochloride; DL-CARNITINE HCL; bicarnesine; Carnitine DL- hydrochloride; (+-)-Carnitine hydrochloride; (+/-)-Carnitine (chloride); (+/-)-Carnitine hydrochloride; d,l-Carnitine hydrochloride; 1-Propanaminium, 3-carboxy-2-hydroxy-N,N,N-trimethyl-, chloride; CARNITINE (dl) HYDROCHLORIDE; Vitamin BT Hydrochloride; EINECS…	C[N+](C)(C)CC(CC(=O)O)O.[Cl-]			No
549	Cetrimonium bromide	Cetrimonium bromide; 57-09-0; Hexadecyltrimethylammonium bromide; Cetyltrimethylammonium bromide; CTAB; Centimide; CETAB; Bromat; Ctmab; Cee dee; Trimethylcetylammonium bromide; Hexadecyl trimethyl ammonium bromide; Cetyl trimethyl ammonium bromide; Cetaflon; Cetavlon; Lauroseptol; Lissolamine; Pollacid; Quamonium; Suticide; Cetarol; Micol; Cetrimide bp; Lissolamine A; Cetavlon bromide; Lissolami…	CCCCCCCCCCCCCCCC[N+](C)(C)C.[Br-]	Prelamin-A/C	single protein	No
550	vincristine	vincristine; 22-Oxovincaleukoblastine; Vincrystine; Vinkristin; Leurocristine; Indole alkaloid; Vincristina [DCIT]; 57-22-7; Vincristinum [INN-Latin]; Onco TCS; Oncovine; C46H56N4O10; Vincristine [INN:BAN]; CHEBI:28445; NSC-67574; Kyocristine; Vincaleukoblastine, 22-oxo-; Vincrisul; VIN; NCGC00163700-01; Vincrstine; Leurocristine sulfate; DSSTox_CID_12278; DSSTox_RID_78909; DSSTox_GSID_32278; CCR…	CCC1(CC2CC(C3=C(CCN(C2)C1)C4=CC=CC=C4N3)(C5=C(C=C6C(=C5)C78CCN9C7C(C=CC9)(C(C(C8N6C=O)(C(=O)OC)O)OC(=O)C)CC)OC)C(=O)OC)O	Tubulin alpha chain; Tubulin; Prelamin-A/C; Huntingtin	single protein; protein complex group	No
551	progesterone	progesterone; 57-83-0; Pregn-4-ene-3,20-dione; Agolutin; Luteohormone; Crinone; 4-Pregnene-3,20-dione; Corpus luteum hormone; Progestin; Syngesterone; Utrogestan; Luteol; Glanducorpin; Pregnenedione; Progesterol; Syngestrets; Corlutin; Cyclogest; Gestone; Gestormone; Progestone; Progestron; Prometrium; Hormoflaveine; Methylpregnone; Progestasert; Progesteronum; Progestronol; Corlutina; Corluvite;…	CC(=O)C1CCC2C1(CCC3C2CCC4=CC(=O)CCC34C)C	Progesterone receptor; Androgen Receptor; Glucocorticoid receptor; Mineralocorticoid receptor; Corticosteroid binding globulin; Estrogen receptor; Sigma opioid receptor; Testis-specific androgen-binding protein; Fatty acid-binding protein, liver; Sigma-1 receptor	single protein; protein family	No
552	aminophenazone	aminophenazone; AMINOPYRINE; Amidopyrine; 58-15-1; 4-Dimethylaminoantipyrine; Dipyrine; Pyramidon; Aminofenazone; Dimethylaminophenazone; Amidazophen; Amidophen; Aminopyrin; Dimethylaminoazophene; Amidophenazone; Amidopyrazoline; Aminophenazon; Dimethylaminoantipyrine; Amidazophene; Amidofebrin; Amidofen; Amidopyrin; Anafebrina; Eufibron; Pyramidone; Amidazofen; Brufaneuxol; Piromidina; Dereuma; …	CC1=C(C(=O)N(N1C)C2=CC=CC=C2)N(C)C	Prelamin-A/C; Ferritin light chain	single protein	No
553	PYRIDOXINE HYDROCHLORIDE	PYRIDOXINE HYDROCHLORIDE; 58-56-0; Pyridoxine HCl; Pyridoxol hydrochloride; vitamin B6; Aderoxine; Alestrol; Becilan; Benadon; Hexavibex; Hexermin; Hexobion; Pyridipca; Beesix; Pydox; Hexa-Betalin; Adermine hydrochloride; Campoviton 6; Pyridoxine chloride; Aderoxin; Bonasanit; Godabion; Paxadon; Pyridox; Pyridoxinium chloride; Aderomine hydrochloride; Hexabione hydrochloride; Pyridoxin hydrochlor…	CC1=NC=C(C(=C1O)CO)CO.Cl			No
554	inosine	inosine; 58-63-9; Hypoxanthosine; Ribonosine; Atorel; Oxiamin; Trophicardyl; Selfer; Pantholic-L; Panholic-L; Hypoxanthine riboside; beta-Inosine; Hypoxanthine D-riboside; Hypoxanthine ribonucleoside; (-)-Inosine; 9-beta-D-Ribofuranosylhypoxanthine; Hypoxanthine nucleoside; INO 495; Inosina; Inosinum; Inosie; iso-prinosine; Inosine [INN:JAN]; Inosinum [INN-Latin]; Inosina [INN-Spanish]; hypoxanth…	C1=NC(=O)C2=C(N1)N(C=N2)C3C(C(C(O3)CO)O)O	Ferritin light chain	single protein	No
555	uridine	uridine; 58-96-8; Uridin; Uracil riboside; 1-beta-D-Ribofuranosyluracil; beta-Uridine; Uracil, 1-beta-D-ribofuranosyl-; NSC 20256; d-uridine; CHEBI:16704; b-Uridine; UNII-WHI7HQ7H85; Urd; AI3-52690; EINECS 200-407-5; WHI7HQ7H85; MLS000069625; 1-.beta.-D-Ribofuranosyluracil; C9H12N2O6; 1-[(2R,3R,4S,5R)-3,4-dihydroxy-5-(hydroxymethyl)oxolan-2-yl]pyrimidine-2,4-dione; 1-((2R,3R,4S,5R)-3,4-dihydroxy-…	C1=CN(C(=O)NC1=O)C2C(C(C(O2)CO)O)O			No
556	Tolazoline hydrochloride	Tolazoline hydrochloride; 59-97-2; Tolazoline HCl; 2-benzyl-4,5-dihydro-1H-imidazole hydrochloride; Arterodyl; Tolavad; Tolpal; Imidaline hydrochloride; Priscoline hydrochloride; Tolazoline chloride; Tolazoline (hydrochloride); 2-Benzyl-2-imidazoline hydrochloride; Benzazoline hydrochloride; UNII-E669Z6S1JG; Benzylimidazoline hydrochloride; 2-Imidazoline, 2-benzyl-, hydrochloride; 1H-Imidazole, 4…	C1CN=C(N1)CC2=CC=CC=C2.Cl	Trace amine-associated receptor 1; Histamine H1 receptor; Histamine H2 receptor; Adrenergic receptor alpha	single protein; protein family	No
557	ACETYLCHOLINE CHLORIDE	ACETYLCHOLINE CHLORIDE; 60-31-1; Miochol; Acecoline; ACH chloride; Chloroacetylcholine; Arterocoline; Acecholin; Ovisot; Azetylcholinchlorid; 2-(Acetyloxy)-N,N,N-trimethylethanaminium chloride; MIOCHOL-E; Acetylcholinium chloride; O-Acetylcholine chloride; Acetylcholine (chloride); Choline, chloride acetate; Acetylcholine hydrochloride; 2-Acetoxyethyltrimethylammonium chloride; Ethanaminium, 2-(a…	CC(=O)OCC[N+](C)(C)C.[Cl-]	Muscarinic acetylcholine receptor M1; Muscarinic acetylcholine receptor M3; Muscarinic acetylcholine receptor M5	single protein	No
558	Phlorizin	Phlorizin; Phloridzin; 60-81-1; Phlorhizin; Phlorizoside; Floridzin; Phlorrhizin; Phloretin 2'-glucoside; Phloridzosid; Phlorrhizen; Phlorizine; UNII-CU9S17279X; Phloretin-2'-O-beta-glucoside; AI3-19835; NSC 2833; Phloridzin dihydrate; EINECS 200-487-1; Phloretin-2'-beta-glucoside; 1-[2-(beta-D-Glucopyranosyloxy)-4,6-dihydroxyphenyl]-3-(4-hydroxyphenyl)-1-propanone; CHEBI:8113; CHEMBL245067; CU9S…	C1=CC(=CC=C1CCC(=O)C2=C(C=C(C=C2OC3C(C(C(C(O3)CO)O)O)O)O)O)O	Sodium/glucose cotransporter 1; Sodium/glucose cotransporter 2; Low affinity sodium-glucose cotransporter	single protein	No
559	Zoxazolamine	Zoxazolamine; 61-80-3; 2-Amino-5-chlorobenzoxazole; 5-chlorobenzo[d]oxazol-2-amine; Flexin; 5-Chloro-1,3-benzoxazol-2-amine; Contrazole; 2-Benzoxazolamine, 5-chloro-; Deflexol; Flexilon; Zoxamin; Zoxine; USAF MA-12; McN-485; C7H5ClN2O; 5-Chloro-2-benzoxazolamine; NSC 24995; Zossazolamina [DCIT]; Zoxazolaminum [INN-Latin]; Zoxazolamina [INN-Spanish]; UNII-9DOW362Q29; BENZOXAZOLE, 2-AMINO-5-CHLORO-…	C1=CC2=C(C=C1Cl)N=C(O2)N			No
560	DIPHEMANIL METHYLSULFATE	DIPHEMANIL METHYLSULFATE; 62-97-5; Diphemanil metilsulfate; Prantal; Diphenmanil methylsulfate; Diphenmethanil; Demotil; Nivelon; Nivelona; Talpran; Variton; Diphemanil methosulfate; Diphenmanil (methylsulfate); Diphemanil mesylate; Diphemanilum; Diphemanili metilsulfas; Diphemanil methyl sulfate; Diphenmanil methyl sulfate; Metilsulfate de diphemanil; Metilsulfato de difemanilo; Vagophemanil; Va…	C[N+]1(CCC(=C(C2=CC=CC=C2)C3=CC=CC=C3)CC1)C.COS(=O)(=O)[O-]	Muscarinic acetylcholine receptor M3; Muscarinic acetylcholine receptor M1	single protein	No
561	primaquine diphosphate	primaquine diphosphate; 63-45-6; PRIMAQUINE PHOSPHATE; Primaquine bisphosphate; Primaquine (Diphosphate); Primaquine bis(phosphate); 1,4-Pentanediamine, N4-(6-methoxy-8-quinolinyl)-, phosphate (1:2); CCRIS 1946; EINECS 200-560-8; NSC 149765; Primaquine phosphate;Primaquine bisphosphate; 8-((4-Amino-1-methylbutyl)amino)-6-methoxyquinoline diphosphate; 8-((4-Amino-1-methylbutyl)amino)-6-methoxyquin…	CC(CCCN)NC1=C2C(=CC(=C1)OC)C=CC=N2.OP(=O)(O)O.OP(=O)(O)O			No
562	YOHIMBINE HYDROCHLORIDE	YOHIMBINE HYDROCHLORIDE; 65-19-0; Antagonil; Yohimbine HCl; Yohimbe; Aphrodine hydrochloride; Yohimbine monohydrochloride; Yohimbine (Hydrochloride); UNII-NB2E1YP49F; Yohimbin hydrochloride [USP]; EINECS 200-600-4; NSC 19509; NB2E1YP49F; C21H26N2O3.HCl; AI3-60247; Actibine; Yocon; 17-Hydroxyyohimban-16-carboxylic acid methyl ester hydrochloride; Yohimban-16-carboxylic acid, 17-hydroxy-, methyl es…	COC(=O)C1C(CCC2C1CC3C4=C(CCN3C2)C5=CC=CC=C5N4)O.Cl	Alpha-2a adrenergic receptor; Alpha-2b adrenergic receptor; Alpha-2c adrenergic receptor	single protein	No
563	GALLAMINE TRIETHIODIDE	GALLAMINE TRIETHIODIDE; 65-29-2; Flaxedil; Benzkurin; Gallaflex; Pirolakson; Pyrolaxon; Remyolan; Retensin; Sincurarine; Syncurarine; Tricuran; Parexyl; Relaxan; Gallamone triethiodide; Gallamoni jodidum; Miowas G; Gallaminii iodidum; Gallamine-3ETI; Fourneau 2559; Gallamine iodide; Benzcurine iodide; Gallaminum triaethjodidum; Gallaminum triaethoiodatum; Gallamin triethiodide; Gallamine triiodoe…	CC[N+](CC)(CC)CCOC1=C(C(=CC=C1)OCC[N+](CC)(CC)CC)OCC[N+](CC)(CC)CC.[I-].[I-].[I-]	Endonuclease 4; Muscarinic acetylcholine receptor M2; Muscle-type nicotinic acetylcholine receptor	single protein; protein complex group	No
564	cytidine	cytidine; 65-46-3; Cytosine riboside; 1-beta-D-Ribofuranosylcytosine; 4-Amino-1-beta-D-ribofuranosyl-2(1H)-pyrimidinone; Cytidin; 1beta-Ribofuranosylcytosine; beta-D-Ribofuranoside, cytosine-1; 1-beta-Ribofuranosylcytosine; 4-Amino-1beta-D-ribofuranosyl-2(1H)-pyrimidinone; Zytidin; Cytosine, 1-beta-D-ribofuranosyl-; 1beta-2'-Ribofuranosylcytosine, d-; UNII-5CSZ8459RP; NSC 20258; 1beta-D-Ribofuran…	C1=CN(C(=O)N=C1N)C2C(C(C(O2)CO)O)O			No
565	CHOLINE CHLORIDE	CHOLINE CHLORIDE; 67-48-1; Hepacholine; Biocolina; Biocoline; Lipotril; Paresan; (2-Hydroxyethyl)trimethylammonium chloride; 2-Hydroxy-N,N,N-trimethylethanaminium chloride; Luridin chloride; Choline hydrochloride; Bilineurin chloride; Hormocline; Neocolina; Choline, chloride; Cholinium chloride; Chloride de choline; Choline chlorhydrate; Cholini chloridum; Cholinechloride; Cloruro de colina; CHOL…	C[N+](C)(C)CCO.[Cl-]	Choline transporter	single protein	No
566	FLUOCINOLONE ACETONIDE	FLUOCINOLONE ACETONIDE; 67-73-2; Synalar; Flucinar; Synandone; Fluonid; Jellin; Synamol; Synemol; Coriphate; Fluovitif; Flupollon; Percutina; Synandrone; Dermalar; Localyn; Omniderm; Radiocin; Sinalar; Synotic; Tefunote; Synsac; Fluotrex; Retisert; Synalar-HP; Fluocet; Localyn Syntex; Derma-smoothe/fs; Cortiplastol; Prodermin; Fluocinolonacetonidum; Flucort; Fluocinolone 16,17-acetonide; Iluvien;…	CC1(OC2CC3C4CC(C5=CC(=O)C=CC5(C4(C(CC3(C2(O1)C(=O)CO)C)O)F)C)F)C	Hypoxia-inducible factor 1 alpha; Glucocorticoid receptor; Progesterone receptor	single protein	No
567	norethindrone	norethindrone; Norethisterone; 68-22-4; Micronor; 19-Norethisterone; Norethisteron; Norcolut; Noriday; Norlutin; Primolut-N; Norethynodrone; Conludag; Micronovum; Norluten; Camila; Utovlan; Mini-pill; Mini-Pe; Noresthisterone; Conludaf; Micronett; Noralutin; Norethyndron; Norgestin; Norluton; Proluteasi; Anovule; Gestest; Norfor; Utovlar; Norpregneninlone; 19-Nor-ethindrone; Norpregneninolone; No…	CC12CCC3C(C1CCC2(C#C)O)CCC4=CC(=O)CCC34	Progesterone receptor; Estrogen receptor; Androgen Receptor; Testis-specific androgen-binding protein; Estrogen receptor alpha; Glucocorticoid receptor	single protein; protein family	No
568	Chlorpromazine hydrochloride	Chlorpromazine hydrochloride; 69-09-0; Chlorpromazine Hcl; Sonazine; Chloractil; Klorpromex; Promacid; Plegomazin; Hebanil; Propaphenin; Hibernal; Hybernal; Klorproman; Lomazine; Marazine; Neurazine; Norcozine; Promachel; Promapar; Promexin; Taroctyl; Tranzine; Unitensen; Aminazinum; Megatil; Chlorpromazinium chloride; Aminazin monohydrochloride; Fenactil monohydrochloride; Chloropromazine monohy…	CN(C)CCCN1C2=CC=CC=C2SC3=C1C=C(C=C3)Cl.Cl	Serotonin 1a (5-HT1a) receptor; Dopamine D2 receptor; Prelamin-A/C; Cytochrome P450 2D6; Serotonin 2a (5-HT2a) receptor; D2-like dopamine receptor	single protein; protein family	No
569	D-mannitol	D-mannitol; mannitol; 69-65-8; Mannite; Osmitrol; Manna sugar; Osmofundin; Cordycepic acid; Mannit; Osmosal; Mannazucker; Mannidex; Mannigen; Mannistol; Resectisol; Diosmol; Invenex; Isotol; Marine Crystal; Maniton-S; D-(-)-Mannitol; Hexahydroxyhexane; Mannogem 2080; Mannitol, D-; Mannitol (VAN); 87-78-5; Bronchitol; Mannitol 5%; (2R,3R,4R,5R)-Hexane-1,2,3,4,5,6-hexaol; Mannitol [USAN]; Mannitol …	C(C(C(C(C(CO)O)O)O)O)O			No
570	Trifluridine	Trifluridine; TRIFLUOROTHYMIDINE; 70-00-8; Viroptic; 5-Trifluorothymidine; Trifluoromethyldeoxyuridine; Trifluridina; Virophta; F3TDR; Trifluridinum; F3DThd; TFDU; 5-(Trifluoromethyl)deoxyuridine; 5-Trifluoromethyl-2-deoxyuridine; Trifluridinum [INN-Latin]; Trifluridina [INN-Spanish]; Trifluorothymine deoxyriboside; 2'-Deoxy-5-(trifluoromethyl)uridine; 5-Trifluoro-2'-deoxythymidine; 1-((2R,4S,5R)…	C1C(C(OC1N2C=C(C(=O)NC2=O)C(F)(F)F)CO)O	DNA	nucleic acid	No
571	Medroxyprogesterone acetate	Medroxyprogesterone acetate; 71-58-9; Medroxyprogesterone 17-acetate; Metigestrona; Depo-Provera; Farlutin; Gestapuran; Perlutex; Veramix; Methylacetoxyprogesterone; Provera; Medroxyacetate progesterone; Depcorlutin; Deporone; Lutopolar; Nadigest; Prodasone; Progestalfa; Progevera; Proverone; Repromix; Sirprogen; Supprestral; Lutoral; Nidaxin; Oragest; Depo-Promone; Promone-E; Medroxyprogesterone…	CC1CC2C(CCC3(C2CCC3(C(=O)C)OC(=O)C)C)C4(C1=CC(=O)CC4)C	Progesterone receptor; Androgen Receptor; Glucocorticoid receptor; Estrogen receptor; Testis-specific androgen-binding protein; Aldo-keto-reductase family 1 member C3; Aldo-keto reductase family 1 member C1	single protein; protein family	No
572	mestranol	mestranol; 72-33-3; Norquen; Menophase; Devocin; Ovastol; Ethynylestradiol 3-methyl ether; Mestranolum; 3-Methoxyethynylestradiol; EE(sub3)ME; delta-MVE; Ethynylestradiol methyl ether; 3-Methylethynylestradiol; EE3ME; Inostral (steroid); Mestranolo [DCIT]; 3-O-Methylethynylestradiol; Compound 33355; Inostral; 3-Methylethynyloestradiol; 3-Methoxyethynyloestradiol; Mestranolum [INN-Latin]; 3-Methox…	CC12CCC3C(C1CCC2(C#C)O)CCC4=C3C=CC(=C4)OC	Estrogen receptor alpha; Serotonin transporter	single protein	No
573	Alizarin	Alizarin; 72-48-0; Alizarin Red; 1,2-dihydroxyanthracene-9,10-dione; Mordant Red 11; 1,2-Dihydroxyanthraquinone; Alizarin B; Turkey Red; 1,2-Anthraquinonediol; ALIZARINE; 1,2-Dihydroxy-9,10-anthracenedione; Alizarina; Alizarine Red; Alizarine B; Eljon Madder; Alizarine NAC; Alizerine NAC; Alizarine Red B; Alizarine Red L; Alizarine 3B; Eljon Madder M; Alizarine L paste; Turkey Red W; 1,2-Dihydrox…	C1=CC=C2C(=C1)C(=O)C3=C(C2=O)C(=C(C=C3)O)O	Cytochrome P450 1B1	single protein	No
574	Chlorquinaldol	Chlorquinaldol; 72-80-0; 5,7-Dichloro-8-hydroxyquinaldine; 5,7-dichloro-2-methylquinolin-8-ol; Chloroquinaldol; 5,7-Dichloro-2-methyl-8-quinolinol; Clorquinaldol; Sterosan; 5,7-Dichloro-8-hydroxy-2-methylquinoline; 5,7-Dichloro-8-quinaldinol; Chlorchinaldol; Siasteran; Siosteran; Steroxin; Siogene; Chlorchinaldolum; Chlorquinaldolum; Gyno-sterosan; 8-QUINOLINOL, 5,7-DICHLORO-2-METHYL-; Hydroxydic…	CC1=NC2=C(C=C1)C(=CC(=C2O)Cl)Cl	Nuclear receptor ROR-gamma; Microtubule-associated protein tau	single protein	No
575	TRIAMCINOLONE ACETONIDE	TRIAMCINOLONE ACETONIDE; 76-25-5; Azmacort; Aristogel; Nasacort; Aristoderm; Vetalog; Kenalog; Nasacort AQ; Kenalone; Solodelf; Tramacin; Triaceton; Triacort; Tricinolon; Zilretta; Flutex; Flutone; Oracort; Oralone; Rineton; Triacet; Triatex; Triderm; Trymex; AllerNaze; Aristocort A; Triam-Injekt; Adcortyl A; Kenalog-H; Omcilon A; Tri-Nasal; Nasacort HFA; Coupe-A; Volon A; Kenalog in Orabase; Ari…	CC1(OC2CC3C4CCC5=CC(=O)C=CC5(C4(C(CC3(C2(O1)C(=O)CO)C)O)F)C)C	Hypoxia-inducible factor 1 alpha; Glucocorticoid receptor; Progesterone receptor	single protein	No
576	MEPENZOLATE BROMIDE	MEPENZOLATE BROMIDE; Cantil; 76-90-4; Cantilaque; Colibantil; Gastropidil; Cantilon; Colopiril; Delevil; Eftoron; Tralanta; Trancolon; Colum; Trokonil; Mepenzolate (Bromide); JB 340; 3-(2-Hydroxy-2,2-diphenylacetoxy)-1,1-dimethylpiperidin-1-ium bromide; Mepenzolati bromidum [INN-Latin]; N-Methyl-3-piperidyl benzilate methobromide; Bromure de mepenzolate [INN-French]; N-Methyl-3-piperidyl benzilat…	C[N+]1(CCCC(C1)OC(=O)C(C2=CC=CC=C2)(C3=CC=CC=C3)O)C.[Br-]	Inositol monophosphatase 1; Muscarinic acetylcholine receptor M2; Muscarinic acetylcholine receptor M3; Muscarinic acetylcholine receptor M1	single protein	No
577	Trometamol	Trometamol; TROMETHAMINE; 77-86-1; Tris; Tris(Hydroxymethyl)aminomethane; Tham; Trisamine; 2-Amino-2-(hydroxymethyl)-1,3-propanediol; 2-Amino-2-(hydroxymethyl)propane-1,3-diol; Trizma; Tris base; Tris buffer; Tromethane; Trisaminol; Pehanorm; Talatrol; Trisamin; Trispuffer; Tutofusin tris; Apiroserum Tham; Tris-steril; 1,3-Propanediol, 2-amino-2-(hydroxymethyl)-; Addex-tham; Tris-base; Tris, free…	C(C(CO)(CO)N)O	Prelamin-A/C	single protein	No
578	pantothenic acid	pantothenic acid; D-pantothenic acid; vitamin B5; 79-83-4; pantothenate; (+)-Pantothenic acid; Chick antidermatitis factor; (D)-(+)-Pantothenic acid; (R)-pantothenate; PANTOTHENOIC ACID; Kyselina pantothenova [Czech]; HSDB 1020; Pantothenic Acid [BAN]; D(+)-N-(2,4-Dihydroxy-3,3-dimethylbutyryl)-beta-alanine; BRN 1727064; (R)-pantothenic acid; UNII-19F5HK2737; beta-Alanine, N-(2,4-dihydroxy-3,3-di…	CC(C)(CO)C(C(=O)NCCC(=O)O)O			No
579	methylprednisolone	methylprednisolone; 83-43-2; Medrol; Metilprednisolone; Medrone; Urbason; 6alpha-Methylprednisolone; Metilbetasone; Medrate; Dopomedrol; Promacortine; Besonia; Medesone; Mesopren; Metastab; Metrisone; Moderin; Noretona; Solomet; Urbasone; Wyacort; Methylprednisolon; Esametone; Firmacort; Methyleneprednisolone; Metrocort; Metysolon; Reactenol; Sieropresol; Suprametil; Medixon; Nirypan; Lemod; Arti…	CC1CC2C3CCC(C3(CC(C2C4(C1=CC(=O)C=C4)C)O)C)(C(=O)CO)O	Hypoxia-inducible factor 1 alpha; Nonstructural protein 1; Glucocorticoid receptor	single protein	No
580	guanosine	guanosine; 118-00-3; guanine riboside; vernine; Guanozin; Guanosin; Inosine, 2-amino-; USAF CB-11; Vernine (VAN); L-GUANOSINE; 9-beta-D-Ribofuranosylguanine; Guanine-9-beta-D-ribofuranoside; beta-D-Ribofuranoside, guanine-9; Guanine, 9-beta-D-ribofuranosyl-; 2(3H)-Imino-9-beta-D-ribofuranosyl-9H-purin-6(1H)-one; Inosine, 2-amino- (VAN); Ribofuranoside, guanine-9, beta-D-; 2-Amino-1,9-dihydro-9-be…	C1=NC2=C(N1C3C(C(C(O3)CO)O)O)NC(=NC2=O)N			No
581	SALICYLANILIDE	SALICYLANILIDE; 87-17-2; 2-Hydroxy-N-phenylbenzamide; N-Phenylsalicylamide; Salinide; Salinidol; Benzamide, 2-hydroxy-N-phenyl-; Salicylanilid; Salifebrin; Ansadol; Salicylic acid anilide; Salnide; Aseptolan; Hyanilid; Shirlan; o-Hydroxybenzanilide; Shirlan Extra; Sherstat SLN; Shirlan AG; 2-Hydroxybenzanilide; 2-N-Phenylcarboxamidophenol; Shirlan (VAN); Caswell No. 730; Anilid kyseliny salicylov…	C1=CC=C(C=C1)NC(=O)C2=CC=CC=C2O			No
582	Gramine	Gramine; 87-52-5; 3-(Dimethylaminomethyl)indole; Donaxine; Donaxin; Gramin; 1H-Indole-3-methanamine, N,N-dimethyl-; 1-(1H-indol-3-yl)-N,N-dimethylmethanamine; beta-Dimethylaminomethylindole; Indol-3-ylmethyldimethylamine; NSC 16892; (1H-Indol-3-ylmethyl)-dimethyl-amine; (Indol-3-ylmethyl)dimethylamine; 3-[(Dimethylamino)methyl]indole; Donaxine;Gramine; (1H-indol-3-ylmethyl)dimethylamine; UNII-FGQ…	CN(C)CC1=CNC2=CC=CC=C21	Cytochrome P450 2D6	single protein	No
583	xylitol	xylitol; ribitol; adonitol; Xylite; 87-99-0; D-Xylitol; 488-81-3; Adonite; Adonit; D-ribitol; Eutrit; Klinit; Xyliton; Xylit; Xylite (sugar); Kannit; Newtol; 1,2,3,4,5-pentanepentol; Xylisorb; L-ribitol; (2R,3S,4S)-Pentane-1,2,3,4,5-pentaol; meso-ribitol; meso-xylitol; L-xylitol; D-Adonitol; UNII-353ZQ9TVDA; UNII-VCQ006KQ1E; NSC 25283; (2R,3R,4S)-Pentane-1,2,3,4,5-pentaol; BRN 1720523; CHEBI:1596…	C(C(C(C(CO)O)O)O)O			No
584	XANTHONE	XANTHONE; 9H-Xanthen-9-one; 90-47-1; Xanthen-9-one; 9-Xanthenone; Benzophenone oxide; 9-Oxoxanthene; Genicide; Xanthenone; 9-Xanthone; Diphenylene ketone oxide; Dibenzo-gamma-pyrone; Xanthene, 9-oxo-; 9H-Xanthene, 9-oxo-; Caswell No. 905; UNII-9749WEV0CA; NSC 14978; Dibenzo-.gamma.-pyrone; EINECS 201-997-7; EPA Pesticide Chemical Code 086503; AI3-00077; 9749WEV0CA; CHEMBL186784; E 6; CHEBI:37647;…	C1=CC=C2C(=C1)C(=O)C3=CC=CC=C3O2	Monoamine oxidase A	single protein	No
585	PHENOTHIAZINE	PHENOTHIAZINE; 10H-Phenothiazine; 92-84-2; Thiodiphenylamine; Dibenzo-1,4-thiazine; Feeno; Dibenzothiazine; Nemazine; Phenosan; Phenthiazine; Penthazine; Souframine; Agrazine; Antiverm; Contaverm; Fenoverm; Fentiazin; Helmetina; Lethelmin; Nemazene; Nexarbol; Padophene; Phenegic; Phenoverm; Phenovis; Phenoxur; Phenzeen; Reconox; Orimon; Thiodiphenylamin; Wurm-Thional; Dibenzoparathiazine; Early b…	C1=CC=C2C(=C1)NC3=CC=CC=C3S2	Cyclooxygenase; NADPH oxidase 1; Norepinephrine transporter; Cyclooxygenase-1; Cyclooxygenase-2; Cytochrome P450 1A2; Monoamine oxidase A	protein family; single protein	No
586	Synephrine	Synephrine; Oxedrine; 94-07-5; p-Synephrine; Parasympatol; Sympaethamine; Sympatol; Sympaethamin; Analeptin; Simpatol; Simpalon; Synephrin; Synthenate; (+/-)-Synephrine; Sympathol; 4-(1-Hydroxy-2-(methylamino)ethyl)phenol; p-Oxedrine; Ethaphene; DL-SYNEPHRINE; 4-[1-Hydroxy-2-(methylamino)ethyl]phenol; Synefrin; Synefrin [Czech]; Pentedrin [German]; Parakorper [German]; p-Methylaminoethanolphenol;…	CNCC(C1=CC=C(C=C1)O)O	Survival motor neuron protein; Bloom syndrome protein	single protein	No
587	Cyclamic acid	Cyclamic acid; Cyclohexylsulfamic acid; 100-88-9; CYCLAMATE; N-Cyclohexylsulfamic acid; Cyclohexanesulfamic acid; Hexamic acid; Sucaryl; Sucaryl acid; Cyclohexylaminesulphonic acid; N-Cyclohexylsulphamic acid; Polycat 200; Cyclohexylamidosulfuric acid; Cyclohexylaminesulfonic acid; Sulfamic acid, cyclohexyl-; Cylamic acid; Cyclohexylsulphamic acid; Cyclohexanesulphamic acid; Zyklamat; Cyclohexyla…	C1CCC(CC1)NS(=O)(=O)O			No
588	Monobenzone	Monobenzone; 4-Benzyloxyphenol; 103-16-2; 4-(Benzyloxy)phenol; Hydroquinone monobenzyl ether; Benoquin; Benzoquin; Monobenzyl hydroquinone; Leucodinine; Monobenzon; Superlite; Agerite alba; Hydroquinone benzyl ether; P-(BENZYLOXY)PHENOL; Dermochinona; Carmifal; Depigman; Pigmex; p-Hydroxyphenyl benzyl ether; Alba-Dome; 4-(Phenylmethoxy)phenol; Benzyl p-hydroxyphenyl ether; Monobenzyl ether hydroq…	C1=CC=C(C=C1)COC2=CC=C(C=C2)O	Tyrosinase	single protein	No
589	Imipramine hydrochloride	Imipramine hydrochloride; 113-52-0; Imipramine Hcl; Tofranil; Chimoreptin; Chrytemin; Deprinol; Feinalmin; Imilanyle; Persamine; Pertofram; Presamine; Pryleugan; Teperine; Tofranile; Iprogen; IMP hydrochloride; IA-Pram; Imizine; Imizin; Psicopramine; Thymopramin; Dynazina; Efuranol; Fujisawa; Imipramini; Imizinum; Odeoxil; Pramine; Tipramine; Venefon; Imidol; Vionyl; Co cap imipramine 25; Melipra…	CN(C)CCCN1C2=CC=CC=C2CCC3=CC=CC=C31.Cl	Norepinephrine transporter; Serotonin transporter	single protein	No
590	benzethonium chloride	benzethonium chloride; 121-54-0; Phemeride; Quatrachlor; Hyamine; Benzethoniumchloride; Phemerol Chloride; Hyamine 1622; Phemithyn; Disilyn; Kylacol; Solamin; Diapp; Polymine D; Benzetonium chloride; Anti-germ 77; Benzethonii chloridum; Antiseptol; Banagerm; Cloruro de benzetonio; Chlorure de benzethonium; Inactisol; Benzethonium chloride 1622; Microklenz; Benzethoni chloridum; UNII-PH41D05744; p…	CC(C)(C)CC(C)(C)C1=CC=C(C=C1)OCCOCC[N+](C)(C)CC2=CC=CC=C2.[Cl-]	Alpha-2b adrenergic receptor; Alpha-2c adrenergic receptor; Norepinephrine transporter; Muscarinic acetylcholine receptor M1; Muscarinic acetylcholine receptor M2; Muscarinic acetylcholine receptor M3; Muscarinic acetylcholine receptor M4; Muscarinic acetylcholine receptor M5; HERG; Tyrosine-protein kinase FYN; Serotonin 2a (5-HT2a) receptor; Serotonin 2c (5-HT2c) receptor; Neurokinin 2 receptor	single protein	No
591	129-56-6	129-56-6; 1,9-Pyrazoloanthrone; SP600125; Pyrazolanthrone; Dibenzo[cd,g]indazol-6(2H)-one; Pyrazoleanthrone; SP 600125; Anthra[1,9-cd]pyrazol-6(2H)-one; SP-600125; Anthra-1,9-pyrazol-6-none; JNK Inhibitor II; 2H-Dibenzo[cd,g]indazol-6-one; C.I. 70300; NSC 75890; ANTHRA(1,9-cd)PYRAZOL-6(2H)-ONE; UNII-1TW30Y2766; EINECS 204-955-6; BRN 0746890; CHEMBL7064; MLS002693964; CHEBI:90695; 1TW30Y2766; NCGC…	C1=CC=C2C(=C1)C3=NNC4=CC=CC(=C43)C2=O			No
592	meglumine	meglumine; N-Methyl-D-glucamine; 6284-40-8; N-Methylglucamine; Meglumin; 1-Deoxy-1-(methylamino)-D-glucitol; Methylglucamin; D-Glucitol, 1-deoxy-1-(methylamino)-; Meglumina; 1-Deoxy-1-methylaminosorbitol; N-Methyl-D(-)-glucamine; N-Methylsorbitylamine; Megluminum; Megluminum [INN-Latin]; UNII-6HG8UB2MUY; Meglumina [INN-Spanish]; (2R,3R,4R,5S)-6-(Methylamino)hexane-1,2,3,4,5-pentaol; (2R,3R,4R,5S)…	CNCC(C(C(C(CO)O)O)O)O			No
593	PHTHALYLSULFACETAMIDE	PHTHALYLSULFACETAMIDE; 131-69-1; Tamid; Enterosulfamid; Enterosulfon; Enterosulphamid; Ftalicetimida; Talicetimida; Enterocid; Sulphalyl; Talsigel; Thalocid; Sterathal; Talasulfa; Talsutin; Thalajen; Thalamyd; Thalisul; Kalacet; Rabalan; Talecid; Phthaloylsulfacetamide; Phthalylsulphacetamide; Phthalylsulfacetamid; Phthalylsulfacetimide; Phthalylthioacetamide; TSC-80; Benzoic acid, 2-[[[4-[(acety…	CC(=O)NS(=O)(=O)C1=CC=C(C=C1)NC(=O)C2=CC=CC=C2C(=O)O			No
594	Cinchophen	Cinchophen; 132-60-5; 2-Phenylquinoline-4-carboxylic acid; 2-Phenyl-4-quinolinecarboxylic acid; Cinconal; Atophan; 2-Phenylcinchoninic acid; Cinchopen; Cinchophene; Phenoquin; Quinofen; Quinophan; Quinophen; Tervalon; Atofan; Cinchophenic acid; Aciphenochinolinium; Polyphlogin; Aminophan; Artexin; Cincosal; Ikterosan; Mylofanol; Phenophan; Rhematan; Rheumin; Tophosan; Traubofan; Viophan; Agotan; …	C1=CC=C(C=C1)C2=NC3=CC=CC=C3C(=C2)C(=O)O	Survival motor neuron protein	single protein	No
595	Indole-3-butyric acid	Indole-3-butyric acid; 3-Indolebutyric acid; 133-32-4; 4-(1H-Indol-3-yl)butanoic acid; Indolebutyric acid; Hormodin; 1H-INDOLE-3-BUTANOIC ACID; Seradix; Indole-3-butanoic acid; Jiffy grow; 4-(Indol-3-yl)butyric acid; IBA; 4-(3-Indolyl)butyric acid; Hormex rooting powder; Indolbutyric acid; 1H-Indole-3-butyric acid; Seradix 2; Seradix 3; Seradix B 2; Seradix B 3; Rhizopon AA; beta-Indolebutyric ac…	C1=CC=C2C(=C1)C(=CN2)CCCC(=O)O			No
596	8-AZAGUANINE	8-AZAGUANINE; 134-58-7; Azaguanine-8; Guanazolo; Azaguanine; Pathocidin; Pathocidine; Guanazol; Triazologuanine; Azan; 8 AG; NSC-749; SK 1150; 5-Amino-1H-v-triazolo(d)pyrimidin-7-ol; AZG; 5-Amino-7-hydroxy-1H-v-triazolo(d)pyrimidine; 5-Amino-1H-[1,2,3]triazolo[4,5-d]pyrimidin-7(6H)-one; SF-337; CHEBI:63486; 5-Amino-1,6-dihydro-7H-v-triazolo(4,5-d)pyrimidin-7-one; 5-Amino-1,4-dihydro-7H-1,2,3-tria…	C12=NNNC1=NC(=NC2=O)N	Arachidonate 15-lipoxygenase; Hemoglobin beta chain; Microphthalmia-associated transcription factor; Transcriptional activator protein lasR	single protein	No
597	Phenazopyridine hydrochloride	Phenazopyridine hydrochloride; 136-40-3; Phenazopyridine HCl; Pyridium; Urodine; Pyripyridium; Bisteril; Diridone; Mallophene; Phenazodine; Pyrazodine; Pyridacil; Suladyne; Uridinal; Azodyne; Azomine; Sedural; Pirid; 3-Phenylazo-2,6-diaminopyridine hydrochloride; Phenylazo tablets; Di-Azo; Pyridiate; Azosulfisox; Mallofeen; Nefrecil; Pyridivite; Pyrizin; Urazium; Uriplex; Phenyl-idium; Azo-Standa…	C1=CC=C(C=C1)N=NC2=C(N=C(C=C2)N)N.Cl			No
598	Tetracaine hydrochloride	Tetracaine hydrochloride; 136-47-0; Tetracaine HCl; Amethocaine hydrochloride; Butethanol; Butylocaine; Anethain; Anethaine; Curtacain; Decicain; Decicaine; Dessicain; Dicainum; Intercaine; Leocaine; Menonasal; Pantocain; Pantocaine; Tonexol; Anacel; Gingicain M; 2-(dimethylamino)ethyl 4-(butylamino)benzoate hydrochloride; Tetracaine (hydrochloride); Tetracainium chloridum; Tetracaine chlorhydrat…	CCCCNC1=CC=C(C=C1)C(=O)OCCN(C)C.Cl	Endonuclease 4; Sodium channel alpha subunit	single protein; protein family	No
599	Amprolium hydrochloride	Amprolium hydrochloride; 137-88-2; Amprolium HCl; amprolium; Amprol; Mepyrium; Amprol 25; Thiacoccid; Amprol 25 per cent; Amprolsol vet; Corid vet; Corid 20%; Amprolium (hydrochloride); UNII-95CO6N199Q; 1-((4-Amino-2-propylpyrimidin-5-yl)methyl)-2-methylpyridin-1-ium chloride hydrochloride; EINECS 205-307-5; NSC 523454; amprolium chloride hydrochloride; 3053-18-7; 95CO6N199Q; Corid; NCGC00017020-…	CCCC1=NC=C(C(=N1)N)C[N+]2=CC=CC=C2C.Cl.[Cl-]	Prelamin-A/C	single protein	No
600	shikimic acid	shikimic acid; 138-59-0; shikimate; (-)-Shikimic acid; L-Shikimic acid; (3R,4S,5R)-3,4,5-Trihydroxycyclohex-1-enecarboxylic acid; (3R,4S,5R)-3,4,5-TRIHYDROXYCYCLOHEX-1-ENE-1-CARBOXYLIC ACID; CCRIS 7681; 1-cyclohexene-1-carboxylic acid, 3,4,5-trihydroxy-, (3R,4S,5R)-; HSDB 3537; UNII-29MS2WI2NU; 3alpha,4alpha,5beta-Trihydroxy-1-cyclohexene-1-carboxylic acid; Bracken fern toxic component; (3R,4S,5R…	C1C(C(C(C=C1C(=O)O)O)O)O			No
601	Nithiamide	Nithiamide; 2-Acetamido-5-nitrothiazole; 140-40-9; Aminitrozole; Acinitrazole; Nitazole; Tritheon; Gynofon; Ametoterina; Aminitrozol; Lavoflagin; Pleocide; Trichlorad; Trichocid; Trichoman; Trichoral; Tricogen; Tricoral; Trikolaval; Nitasol; Nitazol; Acetyl enheptin; Cyzine premix; Aminitrazol; Tricolaval; Tricosteril; Trichorad; Acetamide, N-(5-nitro-2-thiazolyl)-; Enheptin A; N-(5-Nitrothiazol-…	CC(=O)NC1=NC=C(S1)[N+](=O)[O-]			No
602	pregnenolone	pregnenolone; 145-13-1; 3beta-Hydroxypregn-5-en-20-one; Arthenolone; Pregnetan; Pregneton; Pregnolon; Prenolon; Regnosone; Skinostelon; 5-Pregnen-3beta-ol-20-one; Enelone; Natolone; Bina-Skin; delta5-Pregnenolone; 5-Pregnen-3-beta-ol-20-one; (3BETA)-3-HYDROXYPREGN-5-EN-20-ONE; 5-Pregnenolone; Pregnenolone [INN:BAN]; 3-beta-Hydroxypregn-5-en-20-one; NSC 1616; Pregnenolonum [INN-Latin]; Pregnenolon…	CC(=O)C1CCC2C1(CCC3C2CC=C4C3(CCC(C4)O)C)C	Testis-specific androgen-binding protein; Beta-lactamase AmpC	single protein	No
603	DIPHENHYDRAMINE HYDROCHLORIDE	DIPHENHYDRAMINE HYDROCHLORIDE; 147-24-0; Diphenhydramine HCl; Dimedrol; Carphenamine; Allergival; Bendylate; Carphenex; Cathejell; Denydryl; Diphamine; Eldadryl; Fenylhist; Noctomin; Paradryl; Restamin; Ambenyl; Felben; Prodryl; Bena; Allergan; Benzhydramine hydrochloride; Dobacen hydrochloride; Sedopretten; Benzantin; Dimedrolum; Halbmond; Histacyl; Wehydryl; Dimedrol hydrochloride; Resmin; Vena…	CN(C)CCOC(C1=CC=CC=C1)C2=CC=CC=C2.Cl	Inositol monophosphatase 1; MAP kinase ERK2; Histamine H1 receptor	single protein	No
604	4-Methoxyphenol	4-Methoxyphenol; Mequinol; 150-76-5; 4-Hydroxyanisole; p-Hydroxyanisole; p-Methoxyphenol; Phenol, 4-methoxy-; HYDROQUINONE MONOMETHYL ETHER; Leucobasal; MEHQ; Leucodine B; Mechinolum; P-Guaiacol; Hydroquinone methyl ether; Novo-Dermoquinona; para-methoxyphenol; HQMME; p-Hydroxymethoxybenzene; 1-Hydroxy-4-methoxybenzene; Monomethyl ether hydroquinone; 4-Methoxy-phenol; PMF (antioxidant); Phenol, p…	COC1=CC=C(C=C1)O	Tyrosinase	single protein	No
605	dydrogesterone	dydrogesterone; Isopregnenone; 152-62-5; Hydrogesterone; Duphaston; Hydrogestrone; Gestatron; Gynorest; Diphaston; Dufaston; 10alpha-Isopregnenone; Duvaron; Prodel; Retrone; Terolut; Retro-6-dehydroprogesterone; Didrogesterone [DCIT]; Didrogesterone; Dydrogesteronum; delta(6)-Retroprogesterone; 6-Dehydro-retro-progesterone; Dydrogesteronum [INN-Latin]; Dydrogesterona [INN-Spanish]; delta(sup 6)-R…	CC(=O)C1CCC2C1(CCC3C2C=CC4=CC(=O)CCC34C)C	Progesterone receptor	single protein	No
606	Tripelennamine hydrochloride	Tripelennamine hydrochloride; 154-69-8; Tripelennamine Hcl; Ahistamin; Piristin; Pyrinamine; Stanzamine; Pyribenzamine hydrochloride; Tripelennamine (hydrochloride); Dehistin; AntiAllergicum Medivet; ReCovr; Tri-Tumine; Dehistin monohydrochloride; Pbz-Sr; Pyribenzamine monohydrochloride; Tripelennamine monohydrochloride; UNII-FWV8GJ56ZN; CCRIS 1969; Re-Covr Injectable (Veterinary); N1-Benzyl-N2,N…	CN(C)CCN(CC1=CC=CC=C1)C2=CC=CC=N2.Cl	Prelamin-A/C; Survival motor neuron protein; Histamine H1 receptor	single protein	No
607	Cysteamine hydrochloride	Cysteamine hydrochloride; 156-57-0; 2-Aminoethanethiol hydrochloride; Cysteamine HCl; 2-Mercaptoethylamine hydrochloride; Bekaptan; Cysteaminium chloride; Mercaptamine hydrochloride; ETHANETHIOL, 2-AMINO-, HYDROCHLORIDE; Merkamin hydrochloride; 2-Thioethylamine hydrochloride; Mercamine hydrochloride; Cysteamine chlorohydrate; Mercaptoethylamine hydrochloride; UNII-IF1B771SVB; USAF EE-3; 2-aminoet…	C(CS)N.Cl	Tyrosyl-DNA phosphodiesterase 1; Bloom syndrome protein; Cystine	single protein; small molecule	No
608	ETHYNODIOL DIACETATE	ETHYNODIOL DIACETATE; 297-76-7; Femulen; Continuin; Ethinodiol diacetate; Etynodiol Acetate; Cervicundin; Metrodiol; Luto-metrodiol; Metrodiol diacetate; Etynodiol diacetate; Etynodiol di(acetate); Ovulen 50; 19-Nor-17alpha-pregn-4-en-20-yne-3beta,17-diol diacetate; 17a-Ethynyl-4-estren-3b,17-diol diacetate; CCRIS 305; SC 11800; SC-11800; CHEBI:31580; Ethynodiol (diacetate); Ethynodiol acetate; E…	CC(=O)OC1CCC2C3CCC4(C(C3CCC2=C1)CCC4(C#C)OC(=O)C)C	Progesterone receptor	single protein	No
609	HYDRALAZINE HYDROCHLORIDE	HYDRALAZINE HYDROCHLORIDE; 304-20-1; 1-Hydrazinophthalazine hydrochloride; HYDRALAZINE HCL; Apresoline; 1-Hydrazinylphthalazine hydrochloride; Aiselazine; Hydralazine chloride; Dralzine; Hyperazin; Hyperex; Lopress; Slow-Apresolin; Apresine; Rolazine; Hydralazine monohydrochloride; Apresoline hydrochloride; Apresoline-esidrix; Hydralazine (hydrochloride); Nor-press 25; 1(2H)-Phthalazinone, hydraz…	C1=CC=C2C(=C1)C=NN=C2NN.Cl	Nuclear receptor subfamily 1 group I member 2	single protein	No
610	aminophylline	aminophylline; 317-34-0; Aminophyllin; Phyllocontin; Theophyllamine; Aminodur; Cardophyllin; Somophyllin; Truphylline; Theophylline ethylenediamine; Aminocardol; Cardiofilina; Cardophylin; Diaphylline; Diuxanthine; Ethophylline; Eurphyllin; Genophyllin; Inophylline; Linampheta; Metaphyllin; Metaphylline; Methophylline; Neophyiline; Norofilina; Peterphyllin; Phylcardin; Phyllindon; Stenovasan; Syn…	CN1C2=C(C(=O)N(C1=O)C)NC=N2.CN1C2=C(C(=O)N(C1=O)C)NC=N2.C(CN)N	Prelamin-A/C; Phosphodiesterase 4; Phosphodiesterase 3; Adenosine receptor	single protein; protein family	No
611	Triflusal	Triflusal; 322-79-2; 2-Acetoxy-4-trifluoromethylbenzoic acid; Disgren; 2-Acetoxy-4-(trifluoromethyl)benzoic Acid; 2-acetyloxy-4-(trifluoromethyl)benzoic acid; 2-(Acetyloxy)-4-(trifluoromethyl)benzoic acid; Triflusalum [INN-Latin]; UNII-1Z0YFI05OO; Triflusal [INN]; UR 1501; DRISGEN; C10H7F3O4; EINECS 206-297-5; 4-Trifluoromethylsalicylic acid acetate; Benzoic acid, 2-(acetyloxy)-4-(trifluoromethyl…	CC(=O)OC1=C(C=CC(=C1)C(F)(F)F)C(=O)O			No
612	fluocinonide	fluocinonide; 356-12-7; Lidex; Fluocinolide; Vanos; Fluocinolide acetate; Fluocinolone acetonide 21-acetate; Fluocinolone acetonide acetate; Fluonex; LIDEX-E; Lonide; Lyderm; Lidex E; Metosyn; Fluocinonidum [INN-Latin]; Fluocinonide Emulsified Base; Fluocinonido [INN-Spanish]; Topsyn; Bestasone; Biscosal; Cortalar; Straderm; Topsymin; Synalar acetate; C26H32F2O7; UNII-2W4A77YPAN; Fluocinonide, mi…	CC(=O)OCC(=O)C12C(CC3C1(CC(C4(C3CC(C5=CC(=O)C=CC54C)F)F)O)C)OC(O2)(C)C	Hypoxia-inducible factor 1 alpha; Glucocorticoid receptor; Progesterone receptor	single protein	No
613	betamethasone	betamethasone; 378-44-9; Betadexamethasone; Flubenisolone; Betamethazone; Rinderon; Visubeta; Betacorlan; Betacortril; Betamamallet; Betametasone; Betapredol; Betasolon; Betnelan; Betsolan; Celestene; Methazon; Bebate; Becort; Bedifos; Cidoten; beta-Methasone; Desacort-Beta; Rinderon A; Celestone; beta-Methasone alcohol; Betafluorene; Betamethasone cream; Betametasona; Betamethasonum; Betamethaso…	CC1CC2C3CCC4=CC(=O)C=CC4(C3(C(CC2(C1(C(=O)CO)O)C)O)F)C	Glucocorticoid receptor	single protein	No
614	CYPROTERONE ACETATE	CYPROTERONE ACETATE; 427-51-0; Androcur; Cyproterone 17-O-acetate; Cyproteroneacetate; Cyproteron acetate; Cyproteron-R acetate; Cyprosterone acetate; NSC-81430; SH 714; UNII-4KM2BN5JHF; SH 80714; Cyproterone 17alpha-acetate; SH-714; C24H29ClO4; CCRIS 4385; Cyproterone acetate [USAN:JAN]; HSDB 3592; EINECS 207-048-3; NSC 81430; 4KM2BN5JHF; Cyproterone 17.alpha.-acetate; MLS000859908; CHEMBL139835…	CC(=O)C1(CCC2C1(CCC3C2C=C(C4=CC(=O)C5CC5C34C)Cl)C)OC(=O)C	Adenosine A1 receptor; Adenosine A2 receptor; Androgen Receptor; Glucocorticoid receptor; Mu opioid receptor; Progesterone receptor	single protein; protein family	No
615	LITHOCHOLIC ACID	LITHOCHOLIC ACID; 434-13-9; Lithocolic acid; Lithocholate; 3alpha-Hydroxy-5beta-cholan-24-oic acid; 3alpha-Hydroxy-5beta-cholanic acid; 3-Hydroxycholan-24-oic acid; 3alpha-Hydroxycholanic acid; 3-alpha-Hydroxycholanic acid; 5beta-Cholanic acid-3alpha-ol; NCI-C03861; 3alpha-Hydroxy-5beta-cholanoic acid; (3alpha,5beta)-3-hydroxycholan-24-oic acid; 3-alpha-Hydroxy-5-beta-cholanic acid; CCRIS 363; UN…	CC(CCC(=O)O)C1CCC2C1(CCC3C2CCC4C3(CCC(C4)O)C)C	G-protein coupled bile acid receptor 1; Bile acid receptor FXR; Vitamin D receptor	single protein	No
616	enoxolone	enoxolone; 471-53-4; Uralenic acid; GLYCYRRHETINIC ACID; Glycyrrhetic acid; 18-beta-Glycyrrhetinic acid; 18beta-Glycyrrhetinic acid; Rhetinic Acid; Glycyrrhetin; Jintan; Arthrodont; Biosone; alpha-Glycyrrhetinic acid; 3beta-Hydroxy-11-oxoolean-12-en-30-oic acid; Enoxolonum [INN-Latin]; Enoxolona [INN-Spanish]; 18-beta-Glycyrrhetic acid; UNII-P540XA09DR; Enoxolone [INN:BAN:DCF]; CCRIS 3962; C30H46…	CC1(C2CCC3(C(C2(CCC1O)C)C(=O)C=C4C3(CCC5(C4CC(CC5)(C)C(=O)O)C)C)C)C	11-beta-hydroxysteroid dehydrogenase 1; 11-beta-hydroxysteroid dehydrogenase 2; Prelamin-A/C; Protein kinase C eta; Solute carrier organic anion transporter family member 1B3; Solute carrier organic anion transporter family member 1B1	single protein	No
617	chenodeoxycholic acid	chenodeoxycholic acid; Chenodiol; Chenix; Chenic acid; Chenodeoxycholate; Cdca; 474-25-9; Chenodesoxycholic acid; Gallodesoxycholic acid; Chendol; Anthropodeoxycholic acid; Anthropodesoxycholic acid; Chenofalk; Anthropododesoxycholic acid; Chenodesoxycholsaeure; Henohol; Xenbilox; Chenique Acid; Chenocholic acid; Chenodiol [USAN]; 3alpha,7alpha-Dihydroxy-5beta-cholan-24-oic acid; Sodium chenodeox…	CC(CCC(=O)O)C1CCC2C1(CCC3C2C(CC4C3(CCC(C4)O)C)O)C	Bile acid receptor FXR	single protein	No
618	CEPHARANTHINE	CEPHARANTHINE; 481-49-2; Cepharanthin; (+)-Cepharanthine; O-Methylcepharanoline; Cepharantin; Cepharanthine [JAN]; C37H38N2O6; UNII-7592YJ0J6T; CCRIS 6539; NSC 623442; 6',12'-Dimethoxy-2,2'-dimethyl-6,7-(methylenebis(oxy))oxyacanthan; BRN 0075231; CHEBI:3546; 7592YJ0J6T; NSC623442; Cepharanthine (JAN); ecaene (non-preferred name); DSSTox_CID_25957; DSSTox_RID_81253; DSSTox_GSID_45957; Oxyacanthan…	CN1CCC2=CC3=C(C4=C2C1CC5=CC=C(C=C5)OC6=C(C=CC(=C6)CC7C8=CC(=C(C=C8CCN7C)OC)O4)OC)OCO3	Microtubule-associated protein tau	single protein	No
619	Aloe-emodin	Aloe-emodin; Aloe emodin; 481-72-1; Aloeemodin; Aloe-emodine; Rhabarberone; 3-Hydroxymethylchrysazine; EMODINE; 1,8-dihydroxy-3-(hydroxymethyl)anthracene-9,10-dione; 3-Hydroxymethylchrysazin; 1,8-Dihydroxy-3-(hydroxymethyl)anthraquinone; 1,8-Dihydroxy-3-hydroxymethylanthraquinone; 9,10-Anthracenedione, 1,8-dihydroxy-3-(hydroxymethyl)-; NSC 38628; 1,8-Dihydroxy-3-(hydroxymethyl)-9,10-anthracenedio…	C1=CC2=C(C(=C1)O)C(=O)C3=C(C=C(C=C3C2=O)CO)O			No
620	Chrysophanol	Chrysophanol; CHRYSOPHANIC ACID; 481-74-3; 3-Methylchrysazin; 1,8-Dihydroxy-3-methylanthraquinone; Turkey rhubarb; 1,8-dihydroxy-3-methylanthracene-9,10-dione; NSC 37132; NSC 646567; Crysophanic acid; C.I. Natural Yellow 23; 1,8-Dihydroxy-3-methyl-9,10-anthracenedione; 4,5-Dihydroxy-2-methylanthraquinone; Crysophanol; 1,8-Dihydroxy-3-Methyl-Anthraquinone; UNII-N1ST8V8RR2; C.I. 75400; 2-Methyl-4,5…	CC1=CC(=C2C(=C1)C(=O)C3=C(C2=O)C(=CC=C3)O)O			No
621	Osthole	Osthole; Osthol; 484-12-8; Ostol; Ostole; 7-methoxy-8-(3-methylbut-2-en-1-yl)-2H-chromen-2-one; 7-Methoxy-8-isopentenylcoumarin; 2H-1-Benzopyran-2-one, 7-methoxy-8-(3-methyl-2-butenyl)-; 7-methoxy-8-(3-methylbut-2-enyl)chromen-2-one; NSC 31868; 8-(3-Methyl-2-butenyl)herniarin; 7-methoxy-8-(3-methyl-2-buten-1-yl)-2H-chromen-2-one; 7-METHOXY-8-(3-METHYL-2-BUTENYL)-COUMARIN; 7-methoxy-8-(3-methyl-2-…	CC(=CCC1=C(C=CC2=C1OC(=O)C=C2)OC)C			No
622	CYTISINE	CYTISINE; 485-35-8; Sophorine; Baptitoxine; Laburnin; Baptitoxin; Cytiton; Tabex; Cytisinicline; Ulexin; (-)-Cytisine; Cytitone; Tsitizin; Ulexine; Cystisine; Citizin; Cytizin; Tabax; Cytisin; (1R,5S)-3,4,5,6-Tetrahydro-1H-1,5-methanopyrido[1,2-a][1,5]diazocin-8(2H)-one; Cytisine (-); UNII-53S5U404NU; 6039 Sopharma; HSDB 3560; (1r,5s)-1,2,3,4,5,6-Hexahydro-8h-1,5-Methanopyrido[1,2-A][1,5]diazocin…	C1C2CNCC1C3=CC=CC(=O)N3C2	Neuronal acetylcholine receptor; alpha2/beta2; Neuronal acetylcholine receptor; alpha3/beta2; Neuronal acetylcholine receptor; alpha3/beta4; Neuronal acetylcholine receptor; alpha4/beta2; Neuronal acetylcholine receptor; alpha4/beta4; Neuronal acetylcholine receptor; Neuronal acetylcholine receptor protein alpha-7 subunit; Acetylcholine receptor; alpha1/beta1/delta/gamma; Acetylcholine receptor; …	protein complex; protein complex group; single protein	No
623	(+)-Bicuculline	(+)-Bicuculline; bicuculline; d-Bicuculline; 485-49-4; Bicculine; Bicucullin; Bicuculline (+); UNII-Y37615DVKC; NSC 32192; C20H17NO6; EINECS 207-619-7; BRN 0098786; CHEBI:3092; CHEMBL417990; Y37615DVKC; (6R)-6-[(5S)-6-methyl-5,6,7,8-tetrahydro[1,3]dioxolo[4,5-g]isoquinolin-5-yl]furo[3,4-e][1,3]benzodioxol-8(6H)-one; NSC32192; (6R)-6-[(5S)-6-methyl-7,8-dihydro-5H-[1,3]dioxolo[4,5-g]isoquinolin-5-y…	CN1CCC2=CC3=C(C=C2C1C4C5=C(C6=C(C=C5)OCO6)C(=O)O4)OCO3			No
624	OLEANOLIC ACID	OLEANOLIC ACID; 508-02-1; Oleanic acid; Caryophyllin; Astrantiagenin C; Giganteumgenin C; Virgaureagenin B; 3beta-Hydroxyolean-12-en-28-oic acid; oleonolic acid; 3-beta-Hydroxyolean-12-en-28-oic acid; UNII-6SMK8R7TGJ; CCRIS 6493; (3-beta)-3-Hydroxyolean-12-en-28-oic acid; EINECS 208-081-6; NSC114945; 6SMK8R7TGJ; NSC 114945; NSC-114945; CHEBI:37659; Olean-12-en-28-oic acid, 3-hydroxy-, (3beta)-; M…	CC1(CCC2(CCC3(C(=CCC4C3(CCC5C4(CCC(C5(C)C)O)C)C)C2C1)C)C(=O)O)C	Aldo-keto reductase family 1 member B10; Dual specificity phosphatase Cdc25B; Protein-tyrosine phosphatase 1B; Leukocyte common antigen; Coagulation factor III	single protein	No
625	hesperidin	hesperidin; 520-26-3; Cirantin; Hesperidoside; Hesper bitabs; Hesperetin-rutinosid; Hesperetin 7-rhamnoglucoside; Hesperidine; Ciratin; (S)-(-)-Hesperidin; NSC 44184; UNII-E750O06Y6O; CCRIS 3940; Hesperitin-7-rutinoside; EINECS 208-288-1; (2S)-5-hydroxy-2-(3-hydroxy-4-methoxyphenyl)-7-[(2S,3R,4S,5S,6R)-3,4,5-trihydroxy-6-[[(2R,3R,4R,5R,6S)-3,4,5-trihydroxy-6-methyloxan-2-yl]oxymethyl]oxan-2-yl]ox…	CC1C(C(C(C(O1)OCC2C(C(C(C(O2)OC3=CC(=C4C(=O)CC(OC4=C3)C5=CC(=C(C=C5)OC)O)O)O)O)O)O)O)O			No
626	Physcion	Physcion; 521-61-9; Physcione; Parietin; Rheochrysidin; Emodin 3-methyl ether; 1,8-Dihydroxy-3-methoxy-6-methylanthraquinone; 1,8-dihydroxy-3-methoxy-6-methylanthracene-9,10-dione; Emodin-3-methyl ether; NSC 251670; Emodin monomethyl ether; Parienin; UNII-H6PT94IV61; 1,8-Dihydroxy-3-methoxy-6-methyl-9,10-anthracenedione; 1,8-Dihydroxy-3-methyl-6-methoxyanthraquinone; CCRIS 4399; EINECS 208-315-7;…	CC1=CC(=C2C(=C1)C(=O)C3=CC(=CC(=C3C2=O)O)OC)O			No
627	Tetrahydrozoline hydrochloride	Tetrahydrozoline hydrochloride; 522-48-5; Tetrahydrozoline HCl; Tetryzoline hydrochloride; Tyzine; Visine; Murine Plus; Vasopos; Tyzanol hydrochloride; 2-(1,2,3,4-tetrahydronaphthalen-1-yl)-4,5-dihydro-1H-imidazole hydrochloride; Tetrahydrozoline (hydrochloride); Tetryzoline HCl; EINECS 208-329-3; AI3-50165; MLS000069739; 2-(1,2,3,4-Tetrahydro-1-naphthyl)-2-imidazoline hydrochloride; 2-(1,2,3,4-T…	C1CC(C2=CC=CC=C2C1)C3=NCCN3.Cl	Bloom syndrome protein; Trace amine-associated receptor 1; Adrenergic receptor alpha	single protein; protein family	No
628	2-Nitroimidazole	2-Nitroimidazole; Azomycin; 527-73-1; 2-NITRO-1H-IMIDAZOLE; Amicin; nitroimidazole; 1H-Imidazole, 2-nitro-; Imidazole, 2-nitro-; Ro 05-9129; 2-Nitroimidazole, 98%; EINECS 208-425-5; MFCD00005185; NSC 105831; BRN 0116444; UNII-K8E96XL55D; Azomycin (2-Nitroimidazole); K8E96XL55D; CHEBI:67135; NSC105831; 11A; 2-Nitroimidazol; 2 -nitroimidazole; 2-nitro-imidazole; PubChem7616; ACMC-1ATP5; WLN: T5M CN…	C1=CN=C(N1)[N+](=O)[O-]			No
629	DIPERODON HYDROCHLORIDE	DIPERODON HYDROCHLORIDE; 537-12-2; Diperocaine; Proctodon; Diperodon (hydrochloride); Diothane hydrochloride; Diperodon HCl; Diperdon hydrochloride; EINECS 208-659-8; NSC 76069; 3-Piperidino-1,2-propanediol dicarbanilate hydrochloride; 3-(1-Piperidyl)-1,2-propanediol dicarbanilate hydrochloride; DSSTox_CID_25324; DSSTox_RID_80803; DSSTox_GSID_45324; 1,2-Propanediol, 3-piperidino-, dicarbanilate, …	C1CCN(CC1)CC(COC(=O)NC2=CC=CC=C2)OC(=O)NC3=CC=CC=C3.Cl			No
630	domiphen bromide	domiphen bromide; 538-71-6; Bradasol; Fungitex; Domiphen (bromide); Bradonit; Bradoral; Oradol; Phenododecinium bromide; Bradosol bromide; Fungitex R; 1-Dodecanaminium, N,N-dimethyl-N-(2-phenoxyethyl)-, bromide; UNII-R4CY19YS7C; NSC-39415; Domipheni bromidum [INN-Latin]; HSDB 7236; Bromure de domiphene [INN-French]; Bromuro de domifeno [INN-Spanish]; Dodecyldimethyl-2-Phenoxyethylammonium Bromide…	CCCCCCCCCCCC[N+](C)(C)CCOC1=CC=CC=C1.[Br-]			No
631	L-carnitine	L-carnitine; Levocarnitine; 541-15-1; vitamin BT; (R)-Carnitine; Carnitor; Carnitine; (-)-Carnitine; (-)-L-Carnitine; Karnitin; L-(-)-Carnitine; Carnitene; Levocarnitina; Metina; L-Carnitine inner salt; Levocarnitinum; Carniking; Carnilean; Carnitolo; Carnovis; Carrier; Lefcar; Carnitine, (-)-; L(-)-Carnitine; Levocarnitinum [Latin]; Levocarnitina [Spanish]; Carniking 50; (3R)-3-hydroxy-4-(trimet…	C[N+](C)(C)CC(CC(=O)[O-])O			No
632	DECAMETHONIUM BROMIDE	DECAMETHONIUM BROMIDE; 541-22-0; Decamethonium dibromide; Syncurine; Decamethonium (Bromide); Decacuran; Decamethylene bis(trimethylammonium bromide); Dekamethoniumbromid [Czech]; Decametonio bromuro [DCIT]; UNII-55C6RK944K; Decamethylenebis(trimethylammonium bromide); C 10 (VAN); Decamethonii bromidum [INN-Latin]; EINECS 208-772-2; NSC 23004; Bromuro de decametonio [INN-Spanish]; Bromure de deca…	C[N+](C)(C)CCCCCCCCCC[N+](C)(C)C.[Br-].[Br-]	Acetylcholinesterase; Muscle-type nicotinic acetylcholine receptor	single protein; protein complex group	No
633	ISOVALERAMIDE	ISOVALERAMIDE; 3-Methylbutanamide; 541-46-8; 3-Methylbutyramide; Butanamide, 3-methyl-; Isopentanamide; Isovaleric amide; Isovaleric acid amide; beta-Methylbutyramide; NPS 1776; UNII-9CP4KB634M; Isovaleramide [USAN]; NFS1776; .beta.-Methylbutyramide; EINECS 208-781-1; NSC 402555; BRN 1740789; 9CP4KB634M; Isovaleramide (USAN); 3-methylbutaneamide; SCHEMBL9641; ACMC-1B212; CHEMBL171066; DTXSID30602…	CC(C)CC(=O)N			No
634	Crystal violet	Crystal violet; gentian violet; 548-62-9; Basic violet 3; Hexamethylpararosaniline chloride; Aniline Violet; Methylrosaniline chloride; Hexamethyl Violet; Methyl Violet 10B; Gentiaverm; Pyoktanin; Adergon; Atmonil; Avermin; Axuris; Vianin; Viocid; Badil; methylrosanilinium chloride; Bismuth Violet; Basic Violet BN; Gentioletten; Genticid; Oxiuran; Oxycolor; Oxyozyl; Vermicid; Calcozine Violet C; …	CN(C)C1=CC=C(C=C1)C(=C2C=CC(=[N+](C)C)C=C2)C3=CC=C(C=C3)N(C)C.[Cl-]	Microtubule-associated protein tau; Alpha-synuclein; Beta amyloid A4 protein; Alpha-1d adrenergic receptor; Alpha-2a adrenergic receptor; Alpha-2b adrenergic receptor; Alpha-2c adrenergic receptor; Cytochrome P450 2D6; Dopamine D3 receptor; Muscarinic acetylcholine receptor M1; Muscarinic acetylcholine receptor M2; Muscarinic acetylcholine receptor M3; Muscarinic acetylcholine receptor M4; Muscar…	single protein; nucleic acid	No
635	Amitriptyline hydrochloride	Amitriptyline hydrochloride; 549-18-8; Amitriptyline HCl; Annoyltin; Tryptizol; Domical; Lentizol; Saroten; Endep; Elavil hydrochloride; Amineurin; Amitrip; Anapsique; Laroxyl; Syneudon; Tryptine; Amavil; Ami-Anelun; Apo-Amitriptyline; Daprimen; Elatrolet; Maxivalet; Miketorin; Mitaptyline; Novoprotect; Rantoron; Sarotena; Trepiline; Triptizol; Trytomer; Vanatrip; Yamanouchi; Amilit; Amiplin; Ami…	CN(C)CCC=C1C2=CC=CC=C2CCC3=CC=CC=C31.Cl	Serotonin transporter; Norepinephrine transporter	single protein	No
636	NAPHAZOLINE HYDROCHLORIDE	NAPHAZOLINE HYDROCHLORIDE; 550-99-2; NAPHAZOLINE HCL; Albalon; Rhinantin; Rhinoperd; Stricylon; Naphcon; Niazol; Rinofug; Vasocon; Opcon; Albalon Liquifilm; Clera hydrochloride; Naphazoline chloride; Privine hydrochloride; Prizole hydrochloride; Vasoclear; 2-(1-Naphthylmethyl)-2-imidazoline hydrochloride; Coldan; Naphcon forte; Comfort Eye Drops; Degest-2; Naphazoliniumchlorid; Sanorin; Naphazoli…	C1CN=C(N1)CC2=CC=CC3=CC=CC=C32.Cl	Adrenergic receptor alpha-1; Trace amine-associated receptor 1; Adrenergic receptor alpha	protein family; single protein	No
637	PAEONOL	PAEONOL; 552-41-0; 2'-Hydroxy-4'-methoxyacetophenone; 1-(2-Hydroxy-4-methoxyphenyl)ethanone; Peonol; 2-Hydroxy-4-methoxyacetophenone; 1-(2-hydroxy-4-methoxyphenyl)ethan-1-one; Ethanone, 1-(2-hydroxy-4-methoxyphenyl)-; Resacetophenone-4-methyl ether; 4-O-Methylresacetophenone; Paeonal; Paeonolum; MFCD00008730; UNII-3R834EPI82; 4-Methoxy-2-hydroxyacetophenone; 4'-Methoxy-2'-hydroxyacetophenone; Res…	CC(=O)C1=C(C=C(C=C1)OC)O			No
638	THONZONIUM BROMIDE	THONZONIUM BROMIDE; 553-08-2; Tonzonium bromide; Thonzide; Thonzonium (bromide); UNII-JI2B19CR0R; NC 1264; JI2B19CR0R; MLS002154065; SMR001233380; Tonzonium bromide (INN); Tonzonium bromide [INN]; DSSTox_CID_25326; DSSTox_RID_80805; DSSTox_GSID_45326; Tonzonii bromidum; Hexadecyl(2-((p-methoxybenzyl)-2-pyrimidinylamino)ethyl)dimethylammonium bromide; Hexadecyl(2-[(p-methoxybenzyl)-2-pyrimidinylam…	CCCCCCCCCCCCCCCC[N+](C)(C)CCN(CC1=CC=C(C=C1)OC)C2=NC=CC=N2.[Br-]			No
639	Doxylamine succinate	Doxylamine succinate; 562-10-7; Decapryn; Doxylamine (succinate); Doxylamine succinate salt; Unisom; Evigoa D; A-H Injection; Decapryn Succinate; Alsadorm; Gittalun; Mereprine; Sedaplus; Doxylamine hydrogen succinate; Doxy-sleep-aid; Doxylamine succinate (1:1); Hoggar N; Decapryn succinate (1:1); CCRIS 4811; EINECS 209-228-7; NSC 74772; Doxylamine succinate [USP]; AI3-23993; MLS000028417; 2-Dimet…	CC(C1=CC=CC=C1)(C2=CC=CC=N2)OCCN(C)C.C(CC(=O)O)C(=O)O	Bloom syndrome protein; Histamine H1 receptor	single protein	No
640	formestane	formestane; 566-48-3; 4-Hydroxyandrost-4-ene-3,17-dione; 4-Hydroxyandrostenedione; Lentaron; CGP-32349; Lentaron(R); NSC 282175; 4-OH-A; B, Aromatase inhibitor; 4-Hydroxy-4-androstene-3,17-dione; 4-OHA; ANDROST-4-ENE-3,17-DIONE, 4-HYDROXY-; CGP 32349; Formestane [INN:BAN]; UNII-PUB9T8T355; CCRIS 7483; 4-OHAD; 4-Hydroxy-delta(sub 4)-androstenedione; BRN 1889793; MLS000028826; MLS002153359; PUB9T8T…	CC12CCC(=O)C(=C1CCC3C2CCC4(C3CCC4=O)C)O	Cytochrome P450 19A1	single protein	No
641	Bethanechol chloride	Bethanechol chloride; 590-63-6; Urecholine; Myocholine; Duvoid; Besacholine; Mechotane; Mechothane; Mecothane; Myotonachol; Myotonine; Mictone; Mictrol; Uro-Carb; Urecholine chloride; Carbamyl-beta-methylcholine chloride; Muscaran; Bethanechol (chloride); Carbamylmethylcholine chloride; Bethaine choline chloride; 2-Carbamoyloxypropyltrimethylammonium chloride; Trimethyl(2-carbamoyloxypropyl)ammon…	CC(C[N+](C)(C)C)OC(=O)N.[Cl-]	Muscarinic acetylcholine receptor M3; Muscarinic acetylcholine receptor M2	single protein	No
642	N-Acetyl-L-cysteine	N-Acetyl-L-cysteine; acetylcysteine; 616-91-1; N-Acetylcysteine; mercapturic acid; Acetadote; L-Acetylcysteine; Mucomyst; N-Acetyl-cysteine; Broncholysin; Fluimucil; Parvolex; Fluprowit; Acetein; Airbron; Fabrol; Fluimucetin; Flumucetin; Mucosolvin; Mucosil; Brunac; Fluimicil Infantil; Acetilcisteina; Acetylcysteinum; Lysomucil; Mucofilin; Respaire; Exomuc; Inspir; Ac-Cys-OH; Mucolyticum Lappe; M…	CC(=O)NC(CS)C(=O)O	Thyroid hormone receptor beta-1; Arachidonate 15-lipoxygenase; Bloom syndrome protein	single protein	No
643	berberine chloride	berberine chloride; Berberine hydrochloride; 633-65-8; Natural Yellow 18; Benzodioxide; Berberinium chloride; Berberine HCl; Berberine (chloride); UNII-UOT4O1BYV8; Berberine chloride [JAN]; Berberin hydrochloride; EINECS 211-195-9; UOT4O1BYV8; NSC 163088; NSC-163088; AI3-61834; MLS002702530; CHEBI:31271; MFCD00011939; NSC163088; 9,10-dimethoxy-5,6-dihydro-[1,3]dioxolo[4,5-g]isoquinolino[3,2-a]iso…	COC1=C(C2=C[N+]3=C(C=C2C=C1)C4=CC5=C(C=C4CC3)OCO5)OC.[Cl-]	Acetylcholinesterase; Alpha-2b adrenergic receptor; Alpha-2c adrenergic receptor; Muscarinic acetylcholine receptor M1; Serotonin 4 (5-HT4) receptor; Sigma opioid receptor	single protein	No
644	erythromycin	erythromycin; 114-07-8; Erythromycin A; E-Mycin; Erythrocin; Abomacetin; Erythromycinum; Erymax; Emgel; Eritromicina; Erythromycine; Erythro-Statin; Ilotycin; E-Glades; Eryacne; (-)-ERYTHROMYCIN; Erythromycin base; Torlamicina; Abboticin; Erycette; Eryderm; Robimycin; Ery-Tab; E-Base; erythro; Erythroguent; Dumotrycin; Eritrocina; Erycinum; Erythrogran; Erythromid; Mephamycin; Pantomicina; Propio…	CCC1C(C(C(C(=O)C(CC(C(C(C(C(C(=O)O1)C)OC2CC(C(C(O2)C)O)(C)OC)C)OC3C(C(CC(O3)C)N(C)C)O)(C)O)C)C)O)(C)O	Motilin receptor; Cytochrome P450 3A4; HERG; Bacterial 70S ribosome	single protein; protein nucleic acid complex	No
645	isosorbide	isosorbide; 652-67-5; Isobide; Devicoran; Hydronol; 1,4:3,6-Dianhydro-D-glucitol; Ismotic; Sorbid; (+)-D-Isosorbide; Vascardin dinitrate; (3R,3aR,6S,6aR)-hexahydrofuro[3,2-b]furan-3,6-diol; 1,4-Dianhydrosorbitol; D-Glucitol, 1,4:3,6-dianhydro-; AT-101; Hydronol (VAN); 1,4:3,6-Dianhydro-D-sorbitol; Dianhydro-D-glucitol; 1,4:3,6-Dianhydrosorbitol; Isosorbidum [INN-Latin]; Isosorbida [INN-Spanish]; …	C1C(C2C(O1)C(CO2)O)O	Thyroid hormone receptor beta-1	single protein	No
646	PHENFORMIN HYDROCHLORIDE	PHENFORMIN HYDROCHLORIDE; 834-28-6; Phenformin HCl; Phenethylbiguanide hydrochloride; Meltrol; Dipar; Meltrol-50; 1-Phenethylbiguanide hydrochloride; Phenformin.HCl; Phenformin (hydrochloride); USAF VI-6; Imidodicarbonimidic diamide, N-(2-phenylethyl)-, monohydrochloride; DBI-TD; Phenformin, hydrochloride; Phenethylbiguanide hydrochloride (VAN); Phenformin HCl No. 9113; UNII-91XC93EU03; Biguanide…	C1=CC=C(C=C1)CCN=C(N)N=C(N)N.Cl			No
647	cyproheptadine hydrochloride	cyproheptadine hydrochloride; 969-33-5; Cyproheptadine Hcl; Anarexol; Cipractin; Nuran; Periactin hydrochloride; Antegan; Peritol; Periactin syrup; Cycloheptadine hydrochloride; component of Dronactin; Periactinol (VAN); Cyproheptadiene hydrochloride; Cyproheptadine (hydrochloride); Periactinol hydrochloride; 41354-29-4; Cyproheptadine chlorhydrate; Cyproheptadine hydrochloride anhydrous; UNII-0S…	CN1CCC(=C2C3=CC=CC=C3C=CC4=CC=CC=C42)CC1.Cl	Microtubule-associated protein tau; Histamine H1 receptor	single protein	No
648	estradiol valerate	estradiol valerate; 979-32-8; Delestrogen; Estradiol 17-valerate; Estradiol valerianate; Estraval; Neofollin; Progynova; Femogex; Progynon-Depot; Oestradiol valerate; Atladiol; Climaval; Deladiol; Duratrad; Pharlon; Estate; Dura-estradiol; Exten strone; Depo estro med; Repo-Estra; Delestrogen 4X; Estraval PA; Estraval 2X; Estroval-10; Delahormone unimatic; Depo-Estro-Med; Femogen-L.A.; Cyclocur; …	CCCCC(=O)OC1CCC2C1(CCC3C2CCC4=C3C=CC(=C4)O)C	Estrogen receptor alpha	single protein	No
649	Ethambutol dihydrochloride	Ethambutol dihydrochloride; Ethambutol HCL; Ethambutol Hydrochloride; 1070-11-7; Myambutol; Dadibutol; Ethambutol (dihydrochloride); UNII-QE4VW5FO07; CCRIS 6606; EINECS 213-970-7; QE4VW5FO07; CL 40881; (2S,2'S)-2,2'-(Ethane-1,2-diylbis(azanediyl))bis(butan-1-ol) dihydrochloride; (2S)-2-[(2-{[(2S)-1-hydroxybutan-2-yl]amino}ethyl)amino]butan-1-ol dihydrochloride; DSSTox_CID_25345; DSSTox_RID_80813;…	CCC(CO)NCCNC(CC)CO.Cl.Cl	Arabinosyltransferase A	single protein	No
650	Glycyrrhizic acid	Glycyrrhizic acid; glycyrrhizin; Glycyrrhizinic acid; 1405-86-3; Glycyron; Glycyrrhetinic acid glycoside; glyzyrrhizin; Glizigen; 18-beta-Glycyrrhizic acid; Glycyrrizin; Liquorice; UNII-6FO62043WK; Rizinsan K2 A2 (free acid); HSDB 496; CHEBI:15939; EINECS 215-785-7; C42H62O16; Glycyrrhizin [JAN]; NSC 167409; NSC 234419; BRN 0077922; CHEMBL441687; NSC 2800; beta-Glycyrrhizin; Dipotassium glycyrrhi…	CC1(C2CCC3(C(C2(CCC1OC4C(C(C(C(O4)C(=O)O)O)O)OC5C(C(C(C(O5)C(=O)O)O)O)O)C)C(=O)C=C6C3(CCC7(C6CC(CC7)(C)C(=O)O)C)C)C)C	11-beta-hydroxysteroid dehydrogenase 1; 11-beta-hydroxysteroid dehydrogenase 2; Canalicular multispecific organic anion transporter 1	single protein	No
651	Azaperone	Azaperone; 1649-18-9; Azaperon; Stresnil; Suicalm; Fluoperidol; Azeperone; Eucalmyl; Sedaperone vet; R-1929; Azaperona; Azaperonum; NSC 170976; 1-Butanone, 1-(4-fluorophenyl)-4-[4-(2-pyridinyl)-1-piperazinyl]-; C19H22FN3O; 1-(3-(4-Fluorobenzoyl)propyl)-4-(2-pyridyl)piperazine; 1-(4-Fluorophenyl)-4-[4-(2-pyridinyl)-1-piperazinyl]-1-butanone; Azaperonum [INN-Latin]; Azaperona [INN-Spanish]; UNII-19…	C1CN(CCN1CCCC(=O)C2=CC=C(C=C2)F)C3=CC=CC=N3	Dopamine D2 receptor; Dopamine D3 receptor; Sigma opioid receptor	single protein	No
652	Azacyclonol	Azacyclonol; 115-46-8; diphenyl(piperidin-4-yl)methanol; alpha,alpha-diphenyl-4-piperidinomethanol; Frenquel; alpha,alpha-Diphenyl-4-piperidinemethanol; alpha-(4-Piperidyl)benzhydrol; Ataractan; gamma-Pipradol; 4-Piperidinemethanol, alpha,alpha-diphenyl-; Calmeran; Diphenyl(4-piperidinyl)methanol; Diphenyl-piperidin-4-yl-methanol; MER 17; Azaciclonolo [DCIT]; Frenoton; Psychosan; Azacyclonol [INN…	C1CNCCC1C(C2=CC=CC=C2)(C3=CC=CC=C3)O	Histamine H1 receptor	single protein	No
653	AMILORIDE HYDROCHLORIDE	AMILORIDE HYDROCHLORIDE; 2016-88-8; Amiloride HCL; Amiloride chloride; Amiloride (hydrochloride); Amiloride hydrochloride anhydrous; CCRIS 5959; UNII-7M458Q65S3; EINECS 217-958-2; N-Amidino-3,5-diamino-6-chloropyrazinecarboxamide monohydrochloride; MK-870 hydrochloride; MLS000028442; CHEBI:84743; N-Amidino-3,5-diamino-6-chloropyrazinecarboxamide hydrochloride; Amiloride hydrochloride hydrate; 7M4…	C1(=C(N=C(C(=N1)Cl)N)N)C(=O)N=C(N)N.Cl	Prelamin-A/C; Tyrosyl-DNA phosphodiesterase 1	single protein	No
654	Pasiniazid	Pasiniazid; 2066-89-9; Pasiniazide; Pasiniazid [INN:DCF]; UNII-83J17CN0MN; Isoniazid 4-aminosalicylate; Aminosalicylic acid mixture with Isoniazid; 83J17CN0MN; Isonicotinic acid hydrazide compound with 4-amino-salicylic acid; Pasiniazida; Pasiniazidum; Paraniazide;Pasiniazide;Isonicotinic acid hydrazide p-aminosalicylate; Pasiniazide [INN-French]; Pasiniazidum [INN-Latin]; Pasiniazida [INN-Spanis…	C1=CC(=C(C=C1N)O)C(=O)O.C1=CN=CC=C1C(=O)NN			No
655	flumethasone	flumethasone; Flumetasone; 2135-17-3; Aniprime; Flucorticin; Flumethason; Anaprime; Methagon; Fluvet; Cortexilar; Flumetasona; Flumetasonum; Flumethasonum; 6alpha-Fluorodexamethasone; RS 2177; RS-2177; Flucort (Veterinary); 6alpha,9-Difluoro-11beta,17,21-trihydroxy-16alpha-methylpregna-1,4-diene-3,20-dione; NSC 54702; Flumetasonum [INN-Latin]; UNII-LR3CD8SX89; 6-alpha-Fluorodexamethasone; Flumeta…	CC1CC2C3CC(C4=CC(=O)C=CC4(C3(C(CC2(C1(C(=O)CO)O)C)O)F)C)F	Ras-related protein Rab-9A; Survival motor neuron protein; Hypoxia-inducible factor 1 alpha	single protein	No
656	Antazoline hydrochloride	Antazoline hydrochloride; 2508-72-7; Antazoline HCl; Fenazolina; Histazine; Phenazoline hydrochloride; Antazoline (hydrochloride); 2-(N-Benzylanilinomethyl)-2-imidazoline hydrochloride; Antazolinium chloratum; Antistine hydrochloride; UNII-FP8Q8F72JH; EINECS 219-719-8; FP8Q8F72JH; MLS000028599; 2-Phenylbenzylaminomethylimidazoline hydrochloride; N-benzyl-N-(4,5-dihydro-1H-imidazol-2-ylmethyl)anil…	C1CN=C(N1)CN(CC2=CC=CC=C2)C3=CC=CC=C3.Cl			No
657	Etamsylate	Etamsylate; ETHAMSYLATE; 2624-44-4; Cyclonamine; Aglumin; Dicynene; Altodor; Dicynone; Eselin; Ciclonamina [Italian]; Etamsylatum [INN-Latin]; Etamsilato [INN-Spanish]; UNII-24YL531VOH; Benzenesulfonic acid, 2,5-dihydroxy-, compd. with N-ethylethanamine (1:1); Ethamsylate [USAN]; EINECS 220-090-7; MD 141; diethylamine 2,5-dihydroxybenzenesulfonate; 24YL531VOH; Diethylammonium 2,5-dihydroxybenzene…	CCNCC.C1=CC(=C(C=C1O)S(=O)(=O)O)O	Prelamin-A/C; Hypoxia-inducible factor 1 alpha; Endoplasmic reticulum-associated amyloid beta-peptide-binding protein	single protein	No
658	ACADESINE	ACADESINE; 2627-69-2; AICA-riboside; Arasine; AICA riboside; AIC-Riboside; Acadesina; Acadesinum; AICAR (Acadesine); Protara; GP-1-110; 5-Amino-1-beta-D-ribofuranosylimidazole-4-carboxamide; UNII-53IEF47846; C9H14N4O5; 5-Amino-1-beta-D-ribofuranosyl-1H-imidazole-4-carboxamide; 5-Aminoimidazole-4-carboxamide-1-beta-riboside; GP 1-110; 5-Amino-1-beta-D-ribofuranosyl-4-imidazolecarboxamide; 5-Amino-…	C1=NC(=C(N1C2C(C(C(O2)CO)O)O)N)C(=O)N			No
659	doxifluridine	doxifluridine; 5'-Deoxy-5-fluorouridine; 5-fluoro-5'-deoxyuridine; Furtulon; 3094-09-5; 5'-Dfur; Uridine, 5'-deoxy-5-fluoro-; Flutron; Doxifluridina; Doxifluridinum; 5'-Doxifluridine; Uridine-5'-deoxy-5-fluoro-; Ro 219738; 5'dFUrd; Ro 21-9738; 1-(beta-D-5-Desoxyribofuranoxyl)-5-fluoruracil; Doxifluridine [INN:JAN]; UNII-V1JK16Y2JP; Doxifluridinum [INN-Latin]; CHEMBL1130; V1JK16Y2JP; Doxifluridina…	CC1C(C(C(O1)N2C=C(C(=O)NC2=O)F)O)O	Prelamin-A/C	single protein	No
660	Streptomycin sulfate	Streptomycin sulfate; Streptomycin sulfate (2:3); 3810-74-0; Agri-Strep; Streptomycin sulphate; Streptomycin A sulfate; Plantomycin; Strepsulfat; Streptorex; Agristrep; Strepcin; Strepvet; Strycin; Vetstrep; Strep-gran; Ambistryn S; Agrimycin 17; UNII-CW25IKJ202; Caswell No. 804A; CW25IKJ202; Streptomycin sesquisulfate; Streptomycin sulphate B.P; Estreptopanto; Streotitgebat; Streoikub; CCRIS 593…	CC1C(C(C(O1)OC2C(C(C(C(C2O)O)N=C(N)N)O)N=C(N)N)OC3C(C(C(C(O3)CO)O)O)NC)(C=O)O.CC1C(C(C(O1)OC2C(C(C(C(C2O)O)N=C(N)N)O)N=C(N)N)OC3C(C(C(C(O3)CO)O)O)NC)(C=O)O.OS(=O)(=O)O.OS(=O)(=O)O.OS(=O)(=O)O	Bacterial 70S ribosome	protein nucleic acid complex	No
661	CLONIDINE HYDROCHLORIDE	CLONIDINE HYDROCHLORIDE; 4205-91-8; Clonidine HCl; 2-(2,6-Dichloroanilino)-2-imidazoline hydrochloride; Chlophazolin; Dispaclonidin; Normopresan; Atensina; Barclyd; Capresin; Caprysin; Catanidin; Clofelin; Clonilou; Clonisin; Clonistada; Dixarit; Edolglau; Glausine; Haemiton; Isoglaucon; Katapresan; Klophelin; Iporel; Kapvay; Apo-Clonidine; Clonidil-Riker; Novo-Clonidine; Clonid-Ophal; Nu-Clonidi…	C1CN=C(N1)NC2=C(C=CC=C2Cl)Cl.Cl	Prelamin-A/C; Bloom syndrome protein; Alpha-2a adrenergic receptor; Adrenergic receptor alpha-2	single protein; protein family	No
662	2,4,5-TRIMETHOXYBENZALDEHYDE	2,4,5-TRIMETHOXYBENZALDEHYDE; 4460-86-0; Asaraldehyde; Asaronaldehyde; Asarylaldehyde; Benzaldehyde, 2,4,5-trimethoxy-; 3,4,6-Trimethoxybenzaldehyde; Azarylaldehyde; Gazarin; NSC 89299; NCI-C61632; UNII-NDU8J2Q00D; MFCD00003312; 2,4,5-trimethoxy-benzaldehyde; CCRIS 1296; 14374-62-0; HSDB 4502; EINECS 224-713-3; BRN 1951403; NDU8J2Q00D; 2,4,5-trimethoxylbenzaldehyde; AI3-36671; 2,4,5-Trimethoxy be…	COC1=CC(=C(C=C1C=O)OC)OC			No
663	Carbenicillin disodium	Carbenicillin disodium; 4800-94-6; Carbenicillin disodium salt; carbenicillin sodium; Carbecin; Sodium carbenicillin; Microcillin; Pyocianil; Hyoper; Geopen; Pyopen; Fugacillin; Gripenin; Pyoclox; Disodium carbenicillin; Piopen; Carbenicilline disodium; Anabactyl; alpha-Carboxybenzylpenicillin disodium salt; Carboxybenzylpenicillin sodium; BRL-2064; alpha-Carboxybenzylpenicillin sodium salt; GS 3…	CC1(C(N2C(S1)C(C2=O)NC(=O)C(C3=CC=CC=C3)C(=O)[O-])C(=O)[O-])C.[Na+].[Na+]	Bacterial penicillin-binding protein	protein family	No
664	Mexiletine hydrochloride	Mexiletine hydrochloride; 5370-01-4; Mexiletine HCL; Mexitil; Mexiletene hydrochloride; Mexiletine (hydrochloride); 1-(2,6-Dimethylphenoxy)-2-propanamine hydrochloride; 2-Propanamine, 1-(2,6-dimethylphenoxy)-, hydrochloride; 1-(2,6-dimethylphenoxy)propan-2-amine hydrochloride; Ko 1173 Cl; 1-Methyl-2-(2,6-xylyloxy)ethylammonium chloride; EINECS 226-362-1; NCGC00094121-01; DSSTox_CID_25783; DSSTox_…	CC1=C(C(=CC=C1)C)OCC(C)N.Cl	Prelamin-A/C; Sodium channel alpha subunit	single protein; protein family	No
665	BECLOMETHASONE DIPROPIONATE	BECLOMETHASONE DIPROPIONATE; Beclometasone dipropionate; 5534-09-8; Beclovent; Beconase; Beclazone; Vancenase; Becloforte; Beclomet; Beclorhinol; Propaderm; Sanasthmax; Sanasthmyl; Vanceril; Aerobec; Aldecin; Becloturmant; Beclacin; Entyderma; Korbutone; Respocort; Viarox; Qvar; Rino-clenil; Beconase AQ; Clenil-A; Beclometasone 17,21-dipropionate; Becotide; Alanase; Aldecina; Aldecine; Atomase; B…	CCC(=O)OCC(=O)C1(C(CC2C1(CC(C3(C2CCC4=CC(=O)C=CC43C)Cl)O)C)C)OC(=O)CC	Glucocorticoid receptor	single protein	No
666	Vidarabine	Vidarabine; 5536-17-4; Adenine arabinoside; Ara-A; Arabinosyladenine; Vira-A; Spongoadenosine; Araadenosine; Arabinosyl adenine; 9-beta-D-Arabinofuranosyladenine; Arabinoside adenine; Arasena-A; Vidarabine anhydrous; Vidarabin; Vira ATM; Vidarabina [DCIT]; (2R,3S,4S,5R)-2-(6-Amino-9H-purin-9-yl)-5-(hydroxymethyl)tetrahydrofuran-3,4-diol; 9-BETA-D-ARABINOFURANOSYL-ADENINE; 9beta-D-Arabinofuranosyl…	C1=NC2=C(C(=N1)N)N=CN2C3C(C(C(O3)CO)O)O	Dipeptidyl peptidase IV; Human herpesvirus 1 DNA polymerase	single protein	No
667	ALVERINE CITRATE	ALVERINE CITRATE; 5560-59-8; Alverine (citrate); Antispasmin; Spacolin; ALVERINE CITRATE SALT; Gamatran citrate; NSC 35459; Alverine dihydrogen citrate; NCI 85x; UNII-9JFB58YK1E; 9JFB58YK1E; MLS000069524; CHEBI:53785; N-Ethyl-3,3'-diphenyldipropylamine citrate (1:1); NSC-35459; NCGC00017047-01; SMR000058631; CAS-5560-59-8; DSSTox_CID_25562; DSSTox_RID_80959; N-ethyl-3-phenyl-N-(3-phenylpropyl)pro…	CCN(CCCC1=CC=CC=C1)CCCC2=CC=CC=C2.C(C(=O)O)C(CC(=O)O)(C(=O)O)O	Cytochrome P450 2D6	single protein	No
668	N-methyl-D-aspartic acid	N-methyl-D-aspartic acid; NMDA; 6384-92-5; N-Methylaspartate; N-Methyl-D-aspartate; D-Aspartic acid, N-methyl-; Methyl aspartic acid; n-methyl-d-aspartic acid (nmda); (R)-2-(Methylamino)succinic acid; NMDA (N-Methyl-D-aspartic acid); UNII-1903B9Q6PI; N-Methyl aspartic acid; 2-Methylamino-succinic acid; BRN 1724431; CHEMBL291278; CHEBI:31882; 1903B9Q6PI; (2R)-2-(methylamino)butanedioic acid; N-Met…	CNC(CC(=O)O)C(=O)O	Thyroid stimulating hormone receptor; Muscarinic acetylcholine receptor M1; Serine protease hepsin	single protein	No
669	clorprenaline hydrochloride	clorprenaline hydrochloride; 6933-90-0; 1-(2-Chlorophenyl)-2-(isopropylamino)ethanol hydrochloride; Clorprenaline HCl; USAF EL-50; Isoprophenamine (VAN); Clorprenaline hydrochloride anhydrous; Isoprophenamine hydrochloride; NSC 334693; EINECS 230-058-4; N-Isopropyl-2-hydroxy-2-(o-chlorophenyl)ethylamine hydrochloride; 1-(2-CHLOROPHENYL)-2-(ISOPROPYLAMINO)ETHANOL HCL; Isoprophenamine; (+-)-1-o-Chl…	CC(C)NCC(C1=CC=CC=C1Cl)O.Cl			No
670	AMPICILLIN TRIHYDRATE	AMPICILLIN TRIHYDRATE; 7177-48-2; Aminobenzylpenicillin trihydrate; Amperil; Ampinova; Trafarbiot; Amcap; Cymbi; Ampicillin 3-wasser; UNII-HXQ6A1N7R6; alpha-Aminobenzylpenicillin trihydrate; CCRIS 267; NCI-C56086; HXQ6A1N7R6; CHEBI:31209; (D-(-)-alpha-Aminobenzyl)penicillin trihydrate; vidopen; AMPICILLIN/AMPICILLIN TRIHYDRATE; Principen '125'; Principen '250'; Principen '500'; (2S,5R,6R)-6-((R)-…	CC1(C(N2C(S1)C(C2=O)NC(=O)C(C3=CC=CC=C3)N)C(=O)O)C.O.O.O	Prelamin-A/C	single protein	No
671	camptothecin	camptothecin; Camptothecine; 7689-03-4; (S)-(+)-Camptothecin; Campathecin; (+)-Camptothecine; d-Camptothecin; (+)-Camptothecin; 20(S)-Camptothecine; 21,22-Secocamptothecin-21-oic acid lactone; NSC94600; Camptothecine (8CI); Camptothecine (S,+); CHEMBL65; (4S)-4-ethyl-4-hydroxy-1H-pyrano[3',4':6,7]indolizino[1,2-b]quinoline-3,14(4H,12H)-dione; UNII-XT3Z54Z28A; MLS000766223; XT3Z54Z28A; CHEBI:27656…	CCC1(C2=C(COC1=O)C(=O)N3CC4=CC5=CC=CC=C5N=C4C3=C2)O	DNA topoisomerase I; Somatostatin receptor; Serine/threonine-protein kinase Chk1; Prelamin-A/C; Hemoglobin beta chain; Ras-related protein Rab-9A; Survival motor neuron protein; Serine/threonine-protein kinase mTOR; Nuclear receptor ROR-gamma; Hypoxia-inducible factor 1 alpha; Peripheral myelin protein 22; Thrombopoietin; Inositol monophosphatase 1; Cellular tumor antigen p53; Geminin; Serotonin …	single protein; protein family	No
672	Cyclocytidine hydrochloride	Cyclocytidine hydrochloride; 10212-25-6; Cyclocytidine; ANCITABINE HYDROCHLORIDE; ancitabine HCl; 2,2'-O-Cyclocytidine hydrochloride; OCTD hydrochloride; (-)-Cyclocytidine hydrochloride; Ancitabin hydrochlorid; Cyclo-cmp hydrochloride; 2,2'-Cyclocytidine hydrochloride; Ancitabine (hydrochloride); 2,2'-Anhydrocytarabine hydrochloride; 2,2'-Anhydroaracytidine hydrochloride; 2,2'-Anhydro-1-beta-D-ar…	C1=CN2C3C(C(C(O3)CO)O)OC2=NC1=N.Cl	Prelamin-A/C	single protein	No
673	Diacerein	Diacerein; 13739-02-1; Diacetylrhein; Diacerhein; Fisiodar; Artrodar; 1,8-DIACETOXY-3-CARBOXYANTHRAQUINONE; DIACERIN; 4,5-Diacetylrhein; Diacereine [French]; Diacereinum [Latin]; Diacereina [Spanish]; SF-277; 4,5-diacetyloxy-9,10-dioxoanthracene-2-carboxylic acid; C19H12O8; UNII-4HU6J11EL5; EINECS 237-310-2; BRN 2184909; 2-Anthracenecarboxylic acid, 4,5-bis(acetyloxy)-9,10-dihydro-9,10-dioxo-; ML…	CC(=O)OC1=CC=CC2=C1C(=O)C3=C(C=C(C=C3C2=O)C(=O)O)OC(=O)C	N-acylsphingosine-amidohydrolase	single protein	No
674	BENSERAZIDE HYDROCHLORIDE	BENSERAZIDE HYDROCHLORIDE; Benserazide HCl; 14919-77-8; Benzerazide hydrochloride; 2-amino-3-hydroxy-N'-(2,3,4-trihydroxybenzyl)propanehydrazide hydrochloride; Benserazide (hydrochloride); 2'-(2,3,4-Trihydroxybenzyl)-DL-serinohydrazide monohydrochloride; Ro 4-4602/001; CCRIS 5092; EINECS 238-991-9; DL-Serine 2-(2,3,4-trihydroxybenzyl)hydrazine hydrochloride; Ro-4-4602; C10H16ClN3O5; MLS000028424;…	C1=CC(=C(C(=C1CNNC(=O)C(CO)N)O)O)O.Cl	Thioredoxin glutathione reductase; Zinc finger protein mex-5; DNA polymerase beta	single protein	No
675	thiamphenicol	thiamphenicol; 15318-45-3; Thiophenicol; (+)-Thiamphenicol; Dextrosulphenidol; Raceophenidol; D-Thiocymetin; D-Thiophenicol; Thiocymetin; Thiamcol; Thiocymetin (TN); Armai (TN); C12H15Cl2NO5S; Tiamfenicolo [DCIT]; UNII-FLQ7571NPM; Tiamfenicol [INN-Spanish]; Thiamphenicol (Thiophenicol); Macphenicol; Descocin; Dexawin; Efnicol; Hyrazin; Igralin; Masatirin; Neomyson; Rincrol; Thiamphenicolum [INN-L…	CS(=O)(=O)C1=CC=C(C=C1)C(C(CO)NC(=O)C(Cl)Cl)O	Streptokinase A	single protein	No
[truncated: 2,442 more rows]
