# Supplementary material for: Predicting anticancer synergistic drug combinations based on multi-task learning
Source: BMC Bioinformatics. 2023 Nov 27;24:448. doi: 10.1186/s12859-023-05524-5 (PMC10680313; doi:10.1186/s12859-023-05524-5)
Supplement: Supplementary file 2 — Additional file 2. Detail information of 175 cell lines. [file 12859_2023_5524_MOESM2_ESM.xlsx]

## Sheet: Additional file 2
Additional file 2: The following is the information on 175 cell lines that are used to train a cell line encoder, including index, name, synonyms, tissue type, and whether in the O'Neil dataset.
id	name	synonyms	tissue	in_oneil
0	RT-4	RT-4; RT4; RT4P	URINARY_TRACT	No
1	SW837	SW837; SW-837; SW 837	LARGE_INTESTINE	Yes
2	A101D	A101D; A-101D	SKIN	No
3	L-428	L-428; L 428; L428	HAEMATOPOIETIC_AND_LYMPHOID_TISSUE	No
4	EFM192B	EFM-192A; EFM192A; EFM192	BREAST	Yes
5	SK-BR-3	SK-BR-3; SK-Br-3; Sk-Br-3; SK BR 03; SKBR-3; SKBr-3; SK-BR3; SKBr3; SkBr3; SKBR3	BREAST	No
6	NCI-H1975	NCI-H1975; H1975; H-1975; NCIH1975	LUNG	No
7	NCI-H2126	NCI-H2126; H2126; H-2126; NCIH2126	LUNG	No
8	HCC38	HCC38; Hcc38; HCC-38; HCC 38; HCC0038	BREAST	No
9	Calu-3	Calu-3; CaLu-3; CALU-3; Calu 3; Calu3; CALU3	LUNG	No
10	CAL-51	CAL-51; CAL 51; CAL51; Cal51; Centre Antoine Lacassagne-51	BREAST	No
11	SF-295	SF-295; SF-295; SF 295	CENTRAL_NERVOUS_SYSTEM	No
12	AGS	AGS	STOMACH	No
13	NCIH1650	NCIH1650; H1650; H-1650; H1650_CO; NCIH1650	LUNG	Yes
14	HT144	HT144; HT 144; HT144; HT144-mel; HT144mel	SKIN	Yes
15	HT29	HT29; HT 29; HT29	LARGE_INTESTINE	Yes
16	HCC1937	HCC1937; HCC-1937	BREAST	No
17	HCT116	HCT116; HCT-116; HCT.116; HCT116	LARGE_INTESTINE	Yes
18	MCF7	MCF7; MCF 7; MCF.7; MCF7; Michigan Cancer Foundation-7; ssMCF-7; ssMCF7; MCF7/WT; IBMF-7; MCF7-CTRL	BREAST	No
19	NCI-H2170	NCI-H2170; H2170; H-2170; NCIH2170	LUNG	No
20	SR	SR;	HAEMATOPOIETIC_AND_LYMPHOID_TISSUE	No
21	UO-31	UO-31; UO.31; UO31; U031	KIDNEY	No
22	647V	647V; 647-V; 647 V	URINARY_TRACT	No
23	DMS 114	DMS 114; DMS-114; DMS114	LUNG	No
24	L-1236	L-1236; L1236; L 1236	HAEMATOPOIETIC_AND_LYMPHOID_TISSUE	No
25	RKO	RKO;	LARGE_INTESTINE	Yes
26	PANC-1	PANC-1; Panc-1; PANC.1; Panc 1; PanC1; Panc1; PANC1; Panc-1-P	PANCREAS	No
27	VM-CUB-1	VM-CUB-1; VM-CUB1; VMCUB-1; VMCUB1; VMCub1; VM Cub 1; VM-CUB-I	URINARY_TRACT	No
28	A549	A549; A 549; A549; NCI-A549; A549/ATCC; A549 ATCC; hA549	LUNG	No
29	HCT-15	HCT-15; HCT-15; HCT15	LARGE_INTESTINE	No
30	DU4475	DU4475; DU-4475; Du-4475; DU 4475; Du 4475; Duke University 4475	BREAST	No
31	T98G	T98G; T 98 G; T-98G; T98 G; T98-G	CENTRAL_NERVOUS_SYSTEM	No
32	KMS-11	KMS-11; KMS11; kms11; kms 11	HAEMATOPOIETIC_AND_LYMPHOID_TISSUE	No
33	Calu-1	Calu-1; CaLu-1; CALU-1; CALU 1; Calu 1; CALU1; Calu1	LUNG	No
34	HCC1143	HCC1143; HCC-1143	BREAST	No
35	HS 578T	HS 578T; HS 578T; Hs-578T; HS-578T; Hs_578t; Hs-578-T; HS-578-T; Hs 578.T; HS578T; Hs578T; Hs578t; HS0578T; 578T; HS578; Hs578; Homo sapiens No. 578	BREAST	No
36	NCI-H747	NCI-H747; NCI H747; H747; H-747; NCI-747; NCIH747; NCI747	LARGE_INTESTINE	No
37	MDA-MB-415	MDA-MB-415; MDA-MB415; MDAMB415; MDA-415; MDA415; MD Anderson-Metastatic Breast-415	BREAST	No
38	HCC70	HCC70; HCC-70; HCC 70; HCC0070	BREAST	No
39	CAOV3	CAOV3; CaOv-3; CaOV-3; CAOV-3; CAOV3; CaOV3; CaOv3; Caov3; CA-OV-3	OVARY	Yes
40	SF-539	SF-539; SF-539; SF-539 BT; SF 539	CENTRAL_NERVOUS_SYSTEM	No
41	SUM52PE	SUM52PE; SUM-52PE; SUM 52PE; SUM-52-PE; SUM-52; SUM 52; SUM52; 52PE	BREAST	No
42	KATO III	KATO III; Kato III; Kato-III; KATO-III; KATOIII; KatoIII; KATO 3; JTC-28; Japanese Tissue Culture-28	STOMACH	No
43	K-562	K-562; K562; K 562	HAEMATOPOIETIC_AND_LYMPHOID_TISSUE	No
44	KU-19-19	KU-19-19; KU 19-19; KU19-19; KU1919; Keio University-19-19	URINARY_TRACT	No
45	SF-268	SF-268; SF-268; SF 268	CENTRAL_NERVOUS_SYSTEM	No
46	UACC-812	UACC-812; UACC 812; UACC812; University of Arizona Cell Culture-812	BREAST	No
47	SW948	SW948; SW-948; SW 948	LARGE_INTESTINE	No
48	HCC1187	HCC1187; HCC-1187	BREAST	No
49	RVH-421	RVH-421; RVH 421; RVH421	SKIN	No
50	J82	J82; J-82; J 82; J82COT; J82 COT	URINARY_TRACT	No
51	ES2	ES2; ES-2	OVARY	Yes
52	RPMI7951	RPMI7951; RPMI 7951; RPMI7951; Roswell Park Memorial Institute 7951	SKIN	Yes
53	MDA-MB-157	MDA-MB-157; MDA-MB157; MDAMB157; MDA-157; MDA157; MB 157; MB157; MD Anderson-Metastatic Breast-157	BREAST	No
54	SNB-75	SNB-75; SNB.75; SNB75	CENTRAL_NERVOUS_SYSTEM	No
55	22Rv1	22Rv1; 22RV1; 22Rv-1; 22rV1; CWR22-Rv1; CWR22R-V1; CWR22-R1; CWR22Rv1; CWR22R	PROSTATE	No
56	LS513	LS513; LS-513; LS 513	LARGE_INTESTINE	No
57	KPL1	KPL1; KPL1	BREAST	Yes
58	SKMES1	SKMES1; SK MES 1; SKMES-1; SK-Mes-1; SKMES1; SK-MES; SKMES	LUNG	Yes
59	G-361	G-361; G361; G361-mel; G361mel	SKIN	No
60	HCC1419	HCC1419; HCC-1419	BREAST	No
61	HT-1376	HT-1376; HT1376; HT 1376; HT 1376.T	URINARY_TRACT	No
62	UM-UC-3	UM-UC-3; UMUC-3; UM-UC3; UMUC3; UC-3; University of Michigan-Urothelial Carcinoma-3	URINARY_TRACT	No
63	EKVX	EKVX;	LUNG	No
64	UACC62	UACC62; UACC 62; UACC.62; UACC62; UACC-62	SKIN	Yes
65	JMSU-1	JMSU-1; JMSU1	URINARY_TRACT	No
66	PC-3	PC-3; PC3; PC.3	PROSTATE	No
67	HT-1197	HT-1197; HT 1197; HT1197; HT 1197.T	URINARY_TRACT	No
68	Rh36	Rh36; RH36; Birch; BIRCH	SOFT_TISSUE	No
69	T24	T24; T-24; T 24	URINARY_TRACT	No
70	SW900	SW900; SW-900; SW 900	LUNG	No
71	LOVO	LOVO; LOVO	LARGE_INTESTINE	Yes
72	NCI-H226	NCI-H226; NCI.H226; H226; H-226; HUT-226; HUT 226; NCIH226	LUNG	No
73	NCI-H1437	NCI-H1437; H1437; H-1437; NCIH1437	LUNG	No
74	TC-71	TC-71; TC71; GM11654	BONE	No
75	U251	U251; U-251 MG; U-251-MG; U-251_MG; U251-MG; U251MG; U-251; U251; U251n; U251N; 251 MG; 251MG	CENTRAL_NERVOUS_SYSTEM	No
76	SW403	SW403; SW-403; SW 403	LARGE_INTESTINE	No
77	CAL-148	CAL-148; CAL 148; CAL148; Centre Antoine Lacassagne-148	BREAST	No
78	786-0	786-0; 786O; 786-0; 786.O; 786-O RCC; RCC 786-O; RCC_7860; RCC 7860; 7860; 786-0WT	KIDNEY	No
79	Calu-6	Calu-6; CaLu-6; CALU-6; Calu 6; Calu6; CALU6	LUNG	No
80	OVCAR3	OVCAR3; Ovcar-3; NIH:OVCAR3; NIH:Ovcar-3; NIH:OVCAR3; NIH-OVCAR-3; OVCAR.3; OVCAR-3	OVARY	Yes
81	HCC1954	HCC1954; HCC-1954	BREAST	No
82	BT-474	BT-474; Bt-474; BT474	BREAST	No
83	UWB1289	UWB1289; UWB1.289; UWB1-289	OVARY	Yes
84	MDA-MB-231	MDA-MB-231; MDA-MB 231; MDA.MB.231; MDA MB 231; MDA MB231; MDA Mb231; MDA-MB231; MDAMB-231; MDAMB231; MDA-231; MDA231; MB231; MDA-MB-231/ATCC	BREAST	No
85	HCC1500	HCC1500; HCC-1500	BREAST	No
86	NCI-H2291	NCI-H2291; H2291; H-2291; NCIH2291	LUNG	No
87	CAKI-1	CAKI-1; CAKI-1; CaKi-1; caki-1; CAKI.1; CAKI1; Caki1	KIDNEY	No
88	EW-8	EW-8; EW8	BONE	No
89	COLO320DM	COLO 320; Colo 320; COLO-320; Colo-320; Colo320; CoLo320; Co320; COLO 320F	LARGE_INTESTINE	Yes
90	OVCAR-8	OVCAR-8; NIH:OVCAR-8; OVCAR8; Ovcar8; OVCAR.8; OVCA8	OVARY	No
91	NCI-H1703	NCI-H1703; H1703; H-1703; NCIH1703	LUNG	No
92	SK-MEL-5	SK-MEL-5; SK-Mel-5; SK MEL 5; SK.MEL.5; SK-MEL5; SKMel-5; SKMEL-5; SKMEL5; SKMel5; AA-Mel	SKIN	No
93	BFTC-905	BFTC-905; BFTC 905; BFTC905	URINARY_TRACT	No
94	MDAMB436	MDAMB436; MDA MB 436; MDA-Mb-436; MDA-MB436; MDAMB436; MDA-436; MDA436	BREAST	Yes
95	SK-MEL-2	SK-MEL-2; SK-Mel-2; SK-mel-2; SK.MEL.2; SK Mel 2; SK MEL 2; SKMEL-2; SKMEL2; SK-ML2; SKml2	SKIN	No
96	CAMA-1	CAMA-1; Cama-1; CAMA1; CAMA	BREAST	No
97	WM115	WM115; WM-115; WM 115; WM115F; WM115-mel; WM115mel; WC00079	SKIN	No
98	PA1	PA1; PA-1; PA I; PAI	OVARY	Yes
99	NCI-H522	NCI-H522; NCI.H522; H522; H-522; NCI-522; NCI522; NCIH522	LUNG	No
100	SKMEL30	SKMEL30; SK-MEL-30; SK-Mel-30; SK Mel 30; SKMEL-30; Sk Mel30; AW-Mel	SKIN	Yes
101	MDA-MB-175-VII	MDA-MB-175-VII; MDA MB 175 VII; MDA-MB-175VII; MDAMB175VII; MDA-MB-175; MDAMB175; MDA-175; MDA175; MD Anderson-Metastatic Breast-175-VIII	BREAST	No
102	KM12	KM12; KM-12; KM.12	LARGE_INTESTINE	No
103	Mel Ho	Mel Ho; MEL HO; MEL-HO; MEL-Ho; Mel-HO; MelHo; MELHO; Ho	SKIN	No
104	MDA-MB-453	MDA-MB-453; MDA-MB 453; MDA MB 453; MDA-MB453; MDAMB453; MDA-453; MDA453; MD Anderson-Metastatic Breast-453	BREAST	No
105	PC-9	PC-9; PC9; PC-9/S1; PC-9S1	LUNG	No
106	SMS-CTR	SMS-CTR; SMS_CTR; SMSCTR	SOFT_TISSUE	No
107	SKOV3	SK-OV-3; SKOV-3; SK.OV.3; SKOV3; SKO3	OVARY	Yes
108	RPMI-8226	RPMI-8226; RPMI 8226; RPMI8226; RPMI.8226; 8226; RPMI 8226/S; RPMI-8226S; RPMI8226/S; 8226/S; Roswell Park Memorial Institute 8226; GM02132; GM2132; GM 2132	HAEMATOPOIETIC_AND_LYMPHOID_TISSUE	No
109	NCI-H2085	NCI-H2085; H2085; H-2085; NCIH2085	LUNG	No
110	IPC-298	IPC-298; IPC 298; IPC298	SKIN	No
111	Huh-7	Huh-7; HuH-7; HUH-7; HuH7; Huh7; HUH7; JTC-39; Japanese Tissue Culture-39	LIVER	No
112	NCIH520	NCIH520; H520; H-520; NCI-HUT-520; NCIH520	LUNG	Yes
113	NCI-H322	NCI-H322; H322; H-322; H322T; NCI-H322T; NCI-322; NCIH322	LUNG	No
114	NCIH460	NCI-H460; NCI.H460; H460; H-460; NCIH460; NCI-HUT-460; NCI-460; NCIH460	LUNG	Yes
115	T47D	T-47D; T-47-D; T47-D; T47D:A; T47D	BREAST	Yes
116	HCC1569	HCC1569; HCC-1569	BREAST	No
117	HOP-62	HOP-62; HOP 62; HOP62; Hop62	LUNG	No
118	SW620	SW-620; SW620; SW 620; SW.620	LARGE_INTESTINE	Yes
119	RT-112	RT-112; RT 112; RT112	URINARY_TRACT	No
120	A427	A427; A427	LUNG	Yes
121	IGROV1	IGROV1; IGROV1; IGROV 1; IGR-OV1; Igrov-1; IGR.OV1; IGROV; OV1/P; OV1/p; OV1-P	OVARY	No
122	A2780	A2780; A-2780; 2780; A2780S	OVARY	Yes
123	HCC1806	HCC1806; Hcc1806; HCC-1806	BREAST	No
124	HCC1395	HCC1395; HCC-1395; SCC-1395	BREAST	No
125	NCI-H2228	NCI-H2228; H2228; H-2228; NCIH2228	LUNG	No
126	NCI-H1563	NCI-H1563; H1563; H-1563; NCIH1563	LUNG	No
127	MALME-3M	MALME-3M; MALME-3M; MALME 3M; Malme-3 M; MALME.3M; Malme3M; MALME3M	SKIN	No
128	HCC1428	HCC1428; HCC-1428	BREAST	No
129	NCI-H838	NCI-H838; H838; H-838; NCIH838	LUNG	No
130	COLO 800	COLO 800; COLO-800; COLO800	SKIN	No
131	SK-MEL-28	SK-MEL-28; SK-Mel-28; SK Mel 28; SK-MEL 28; SK.MEL.28; SK MEL 28; SKMel-28; SKMEL-28; SK-MEL28; SK-Mel28; SKMEL28; SKMel28; AU-Mel; P-36; P36	SKIN	No
132	SUM149PT	SUM149PT; SUM-149PT; SUM 149PT; SUM149-PT; SUM149; SUM-149; SUM 149; 149 PT; 149PT; BrCL12	BREAST	No
133	NCI-H358	NCI-H358; H358; H-358; NCIH358	LUNG	No
134	TCCSUP	TCCSUP; TCCSuP; TCC-SUP; TCC Sup	URINARY_TRACT	No
135	MSTO	MSTO; MSTO-211H; MSTO-211 H; MSTO211H; 211H	PLEURA	Yes
136	OVCAR-4	OVCAR-4; NIH:OVCAR-4; NIH:OVCAR4; OVCAR.4; OVCAR4	OVARY	No
137	NCIH2122	NCIH2122; NCI-H2122; H2122; H-2122	LUNG	Yes
138	DLD1	DLD1; DLD1	LARGE_INTESTINE	Yes
139	BT-20	BT-20; BT 20; BT20	BREAST	No
140	SNU-16	SNU-16; SNU16; NCI-SNU-16	STOMACH	No
141	HOP-92	HOP-92; HOP 92; HOP92; Hop92	LUNG	No
142	MFM-223	MFM-223; MFM223	BREAST	No
143	SW48	SW48; SW-48; SW 48	LARGE_INTESTINE	No
144	MeWo	MeWo; MEWO; Mewo; Me Wo; Me-Wo; Mevo; SK-MEL-MeWo; Mel-MeWo; BI-Mel; EST50	SKIN	No
145	CAL-120	CAL-120; CAL 120; CAL120	BREAST	No
146	COLO 829	COLO 829; Colo 829; COLO-829; Colo-829; COLO829; Colo829	SKIN	No
147	MDA-MB-468	MDA-MB-468; MDA-MB 468; MDA-MB468; MDAMB468; MDA-468; MDA468; MB468	BREAST	No
148	A375	A375; A 375; A375; A375-MEL; A375-mel; A375mel	SKIN	Yes
149	SW780	SW780; SW-780; SW 780	URINARY_TRACT	No
150	HDLM-2	HDLM-2; HD-LM-2; HDLM2	HAEMATOPOIETIC_AND_LYMPHOID_TISSUE	No
151	COLO 741	COLO 741; COLO-741; Colo741; COLO741	SKIN	No
152	NCI-H3122	NCI-H3122; H3122; H-3122; NCIH3122	LUNG	No
153	OV90	OV90; OV90	OVARY	Yes
154	C75	C75	LARGE_INTESTINE	No
155	NCI-H1793	NCI-H1793; H1793; H-1793; NCIH1793	LUNG	No
156	A498	A498; A498	KIDNEY	No
157	NCI-H1299	NCI-H1299; H1299; H-1299; NCIH1299	LUNG	No
158	RD	RD; R D; RD-2; RD 2; 130T; 130-T; 130 T; TE-32; TE 32; TE32; TE 32.T; Te 32.T	SOFT_TISSUE	No
159	ZR751	ZR751; ZR751; ZR75-1; ZR75_1	BREAST	Yes
160	LNCAP	LNCaP clone FGC; LNCaP-Clone-FGC; LNCaP.FGC; LNCaP-FGC; LNCaP FGC; LNCaP-ATCC	PROSTATE	Yes
161	UACC-257	UACC-257; UACC 257; UACC.257; UACC257	SKIN	No
162	A2058	A2058; A 2058; A-2058	SKIN	Yes
163	OVCAR-5	OVCAR-5; NIH:OVCAR-5; OVCAR.5; OVCAR5; OVCA5	OVARY	No
164	U-HO1	U-HO1; U-H01	HAEMATOPOIETIC_AND_LYMPHOID_TISSUE	No
165	BT-549	BT-549; BT549; BT 549; BT.549	BREAST	No
166	NCIH23	NCIH23; NCI.H23; H23; H-23; NCI-H23	LUNG	Yes
167	VCAP	VCAP; VCAP; Vertebral Cancer of the Prostate	PROSTATE	Yes
168	MDA-MB-361	MDA-MB-361; MDA-MB 361; MDA MB 361; MDA-MB361; MDAMB361; MDA-361; MDA361; MD Anderson-Metastatic Breast-361	BREAST	No
169	ACHN	ACHN; ACHN	KIDNEY	No
170	COLO 792	COLO 792; COLO-792; COLO792	SKIN	No
171	LOX IMVI	LOX IMVI; LOX/IMVI; LOX IMVI; LOXIM-VI; LOXIMVI; LOX	SKIN	No
172	A-673	A-673; A673; RMS 1598; RMS1598	BONE	No
173	UWB1289BRCA1	UWB1289+BRCA1; UWB1.289+BRCA1	OVARY	Yes
174	OCUBM	OCUBM; OCUB-M; OCUB-1M	BREAST	Yes
